# Supplementary material for: Stoichiometry-engineered phase transition in a two-dimensional binary compound
Source: Nat Commun. 2025 May 5;16:4162. doi: 10.1038/s41467-025-59429-3 (PMC12052965; doi:10.1038/s41467-025-59429-3)
Supplement: Supplementary file 8 — Source Data 1 [file 41467_2025_59429_MOESM8_ESM.xlsx]

## Sheet: Fig.1f-Raman spectra
Figure 1f
Raman shift (cm-1)	Intensity(arb.units.)		Raman shift (cm-1)	Intensity(arb.units.)		Raman shift (cm-1)	Intensity(arb.units.)
	Pd10Te3			intermediate phase			Pd9Te4
41.6277	1173		41.6277	1951		41.6277	2273
44.5402	1210		44.5402	1962		44.5402	2217
47.4517	1146		47.4517	1878		47.4517	2163
50.3622	1138		50.3622	1900		50.3622	2154
53.2717	1113		53.2717	1899		53.2717	2160
56.1803	1169		56.1803	1949		56.1803	2203
59.088	1156		59.088	1928		59.088	2226
61.9947	1103		61.9947	1870		61.9947	2244
64.9004	1111		64.9004	1864		64.9004	2309
67.8051	1100		67.8051	1838		67.8051	2244
70.7089	1073		70.7089	1806		70.7089	2200
73.6118	1043		73.6118	1748		73.6118	2202
76.5136	1038		76.5136	1717		76.5136	2143
79.4146	1004		79.4146	1724		79.4146	2099
82.3145	1008		82.3145	1701		82.3145	2118
85.2135	1021		85.2135	1766		85.2135	2095
88.1116	1060		88.1116	1799		88.1116	2130
91.0087	1113		91.0087	1836		91.0087	2127
93.9048	1080		93.9048	1727		93.9048	2071
96.8	1016		96.8	1740		96.8	2050
99.6942	1007		99.6942	1747		99.6942	2030
102.587	1035		102.587	1757		102.587	2019
105.48	1051		105.48	1760		105.48	2020
108.371	1079		108.371	1728		108.371	2019
111.262	1041		111.262	1729		111.262	1997
114.151	1000		114.151	1741		114.151	1970
117.039	1006		117.039	1690		117.039	1999
119.927	952		119.927	1696		119.927	1973
122.814	951		122.814	1681		122.814	1988
125.699	958		125.699	1681		125.699	1984
128.584	959		128.584	1670		128.584	1970
131.468	957		131.468	1671		131.468	1987
134.35	959		134.35	1647		134.35	1994
137.232	964		137.232	1660		137.232	1994
140.113	914		140.113	1638		140.113	1989
142.993	961		142.993	1639		142.993	1982
145.872	951		145.872	1647		145.872	1962
148.75	920		148.75	1616		148.75	1968
151.627	912		151.627	1634		151.627	1924
154.503	926		154.503	1612		154.503	1939
157.379	914		157.379	1617		157.379	1926
160.253	900		160.253	1620		160.253	1929
163.126	905		163.126	1599		163.126	1950
165.999	881		165.999	1538		165.999	1950
168.87	874		168.87	1566		168.87	1933
171.741	870		171.741	1539		171.741	1950
174.61	843		174.61	1518		174.61	1918
177.479	851		177.479	1514		177.479	1940
180.346	850		180.346	1524		180.346	1931
183.213	865		183.213	1497		183.213	1935
186.079	843		186.079	1522		186.079	1940
188.944	813		188.944	1474		188.944	1926
191.807	798		191.807	1485		191.807	1928
194.67	791		194.67	1476		194.67	1886
197.532	800		197.532	1470		197.532	1876
200.393	803		200.393	1475		200.393	1878
203.254	781		203.254	1452		203.254	1870
206.113	787		206.113	1462		206.113	1867
208.971	783		208.971	1458		208.971	1876
211.828	765		211.828	1430		211.828	1864
214.685	769		214.685	1436		214.685	1867
217.54	757		217.54	1461		217.54	1871
220.395	765		220.395	1456		220.395	1871
223.248	738		223.248	1408		223.248	1870
226.101	761		226.101	1443		226.101	1856
228.953	754		228.953	1427		228.953	1870
231.803	746		231.803	1416		231.803	1849
234.653	756		234.653	1427		234.653	1871
237.502	759		237.502	1412		237.502	1867
240.35	770		240.35	1424		240.35	1848
243.197	748		243.197	1432		243.197	1858
246.043	730		246.043	1430		246.043	1862
248.888	732		248.888	1425		248.888	1858
251.732	732		251.732	1424		251.732	1857
254.576	749		254.576	1424		254.576	1854
257.418	757		257.418	1403		257.418	1858
260.259	751		260.259	1416		260.259	1858
263.1	744		263.1	1404		263.1	1825
265.94	759		265.94	1429		265.94	1854
268.778	744		268.778	1406		268.778	1858
271.616	739		271.616	1416		271.616	1860
274.453	759		274.453	1401		274.453	1872
277.288	742		277.288	1425		277.288	1851
280.123	745		280.123	1435		280.123	1851
282.957	750		282.957	1421		282.957	1860
285.79	773		285.79	1410		285.79	1874
288.623	778		288.623	1406		288.623	1875
291.454	767		291.454	1420		291.454	1866
294.284	756		294.284	1402		294.284	1867
297.113	748		297.113	1423		297.113	1855
299.942	752		299.942	1411		299.942	1862
302.769	757		302.769	1427		302.769	1843
305.596	748		305.596	1399		305.596	1861
308.422	772		308.422	1425		308.422	1859
311.246	754		311.246	1422		311.246	1863
314.07	759		314.07	1418		314.07	1873
316.893	759		316.893	1430		316.893	1847
319.715	740		319.715	1425		319.715	1871
322.536	751		322.536	1412		322.536	1848
325.356	763		325.356	1421		325.356	1859
328.175	754		328.175	1428		328.175	1856
330.994	756		330.994	1418		330.994	1856
333.811	750		333.811	1416		333.811	1855
336.628	748		336.628	1402		336.628	1867
339.443	761		339.443	1435		339.443	1862
342.258	737		342.258	1426		342.258	1852
345.071	759		345.071	1426		345.071	1878
347.884	756		347.884	1419		347.884	1879
350.696	748		350.696	1446		350.696	1854
353.507	752		353.507	1432		353.507	1866
356.317	767		356.317	1416		356.317	1868
359.126	768		359.126	1436		359.126	1848
361.934	752		361.934	1413		361.934	1857
364.742	759		364.742	1403		364.742	1869
367.548	764		367.548	1408		367.548	1847
370.354	769		370.354	1422		370.354	1846
373.158	763		373.158	1421		373.158	1863
375.962	759		375.962	1412		375.962	1857
378.764	751		378.764	1423		378.764	1882
381.566	748		381.566	1450		381.566	1858
384.367	755		384.367	1435		384.367	1864
387.167	756		387.167	1427		387.167	1860
389.966	739		389.966	1431		389.966	1867
392.764	747		392.764	1425		392.764	1861
395.562	777		395.562	1438		395.562	1865
398.358	756		398.358	1445		398.358	1857
401.153	776		401.153	1425		401.153	1862
403.948	757		403.948	1434		403.948	1861
406.741	766		406.741	1449		406.741	1873
409.534	784		409.534	1447		409.534	1880
412.326	762		412.326	1435		412.326	1864
415.117	761		415.117	1422		415.117	1863
417.907	768		417.907	1445		417.907	1866
420.696	759		420.696	1437		420.696	1869
423.484	768		423.484	1462		423.484	1880
426.271	772		426.271	1463		426.271	1869
429.058	773		429.058	1440		429.058	1892
431.843	783		431.843	1462		431.843	1857
434.628	768		434.628	1475		434.628	1858
437.411	785		437.411	1445		437.411	1901
440.194	779		440.194	1430		440.194	1891
442.976	777		442.976	1451		442.976	1887
445.757	796		445.757	1446		445.757	1880
448.537	802		448.537	1454		448.537	1876
451.316	788		451.316	1461		451.316	1877
454.094	766		454.094	1437		454.094	1889
456.872	777		456.872	1451		456.872	1881
459.648	787		459.648	1479		459.648	1876
462.423	767		462.423	1469		462.423	1879
465.198	791		465.198	1460		465.198	1894
467.972	792		467.972	1449		467.972	1897
470.745	782		470.745	1473		470.745	1884
473.517	801		473.517	1469		473.517	1878
476.288	800		476.288	1461		476.288	1879
479.058	789		479.058	1455		479.058	1900
481.827	789		481.827	1478		481.827	1886
484.595	781		484.595	1458		484.595	1897
487.363	777		487.363	1473		487.363	1883
490.129	791		490.129	1477		490.129	1879
492.895	781		492.895	1475		492.895	1861
495.66	798		495.66	1452		495.66	1871
498.423	799		498.423	1488		498.423	1894
501.186	797		501.186	1465		501.186	1888

## Sheet: Fig.1h-Raman spectra
Figure 1h
Raman shift (cm-1)	Intensity(arb.units.)		Raman shift (cm-1)	Intensity(arb.units.)
	PdTe2			PdTe
36.4985	641.5		36.4985	1882.5
39.3962	639.5		39.3962	1865
42.293	641		42.293	1872.5
45.1888	666		45.1888	1905
48.0837	659		48.0837	1870
50.9776	653.5		50.9776	1807.5
53.8706	659		53.8706	1820
56.7626	683		56.7626	1845
59.6536	716		59.6536	1857.5
62.5437	787.5		62.5437	1820
65.4329	905.5		65.4329	1832.5
68.321	1151		68.321	1832.5
71.2083	1449		71.2083	1812.5
74.0945	1492.5		74.0945	1882.5
76.9798	1266.5		76.9798	1840
79.8642	975		79.8642	1860
82.7476	802.5		82.7476	1890
85.6301	684		85.6301	1907.5
88.5116	634		88.5116	1987.5
91.3921	634.5		91.3921	2192.5
94.2717	609		94.2717	2360
97.1504	577		97.1504	2392.5
100.028	562		100.028	2377.5
102.905	576		102.905	2122.5
105.781	572		105.781	1972.5
108.656	567.5		108.656	1892.5
111.529	557		111.529	1822.5
114.402	556		114.402	1790
117.274	567.5		117.274	1797.5
120.145	565		120.145	1757.5
123.016	578		123.016	1770
125.885	607.5		125.885	1765
128.753	654.5		128.753	1747.5
131.62	683		131.62	1740
134.487	677		134.487	1722.5
137.352	628		137.352	1757.5
140.216	577		140.216	1747.5
143.08	565		143.08	1732.5
145.943	562.5		145.943	1720
148.804	558.5		148.804	1722.5
151.665	558		151.665	1725
154.525	551.5		154.525	1722.5
157.383	554.5		157.383	1717.5
160.241	548.5		160.241	1715
163.098	548.5		163.098	1715
165.954	547.5		165.954	1732.5
168.809	542.5		168.809	1697.5
171.663	544.5		171.663	1702.5
174.517	541.5		174.517	1680
177.369	546		177.369	1715
180.22	539		180.22	1695
183.071	539		183.071	1717.5
185.92	541.5		185.92	1710
188.768	538		188.768	1725
191.616	540.5		191.616	1687.5
194.463	541		194.463	1697.5
197.308	535		197.308	1670
200.153	535		200.153	1702.5
202.997	534.5		202.997	1687.5
205.84	531		205.84	1682.5
208.682	531		208.682	1682.5
211.523	533		211.523	1672.5
214.363	537		214.363	1677.5
217.202	528		217.202	1657.5
220.04	531.5		220.04	1652.5
222.878	529		222.878	1662.5
225.714	529.5		225.714	1675
228.55	528		228.55	1652.5
231.384	528		231.384	1675
234.218	532		234.218	1680
237.05	527.5		237.05	1672.5
239.882	528		239.882	1687.5
242.713	531		242.713	1660
245.543	528		245.543	1647.5
248.372	528.5		248.372	1667.5
251.2	539		251.2	1637.5
