# Supplementary material for: Stoichiometry-engineered phase transition in a two-dimensional binary compound
Source: Nat Commun. 2025 May 5;16:4162. doi: 10.1038/s41467-025-59429-3 (PMC12052965; doi:10.1038/s41467-025-59429-3)
Supplement: Supplementary file 9 — Source Data 2 [file 41467_2025_59429_MOESM9_ESM.xlsx]

## Sheet: Figure.2b-EDX
Figure 2b
Position(nm)	Atomic(%)	Atomic(%)
	Pd	Te
0	50.4622	49.538
0.57776	50.4027	49.5975
1.15552	50.3655	49.6346
1.73328	50.3334	49.6667
2.31104	50.265	49.735
2.8888	50.1737	49.8263
3.46656	50.0978	49.9022
4.04432	50.0333	49.9667
4.62208	49.959	50.041
5.19984	49.8683	50.1317
5.7776	49.7822	50.2178
6.35536	49.7279	50.2721
6.93312	49.7045	50.2956
7.51088	49.6888	50.3113
8.08864	49.6716	50.3284
8.6664	49.6667	50.3334
9.24416	49.6707	50.3293
9.82192	49.6727	50.3274
10.3997	49.6806	50.3195
10.9774	49.6922	50.3078
11.5552	49.6767	50.3233
12.133	49.6323	50.3678
12.7107	49.5878	50.4122
13.2885	49.537	50.4631
13.8663	49.4645	50.5355
14.444	49.3858	50.6142
15.0218	49.3145	50.6857
15.5995	49.2376	50.7625
16.1773	49.1672	50.8329
16.7551	49.1164	50.8836
17.3328	49.0849	50.9151
17.9106	49.0619	50.9381
18.4883	49.0326	50.9676
19.0661	49.0167	50.9834
19.6439	49.0237	50.9764
20.2216	49.0559	50.9442
20.7994	49.1404	50.8597
21.3771	49.2589	50.7411
21.9549	49.3623	50.6377
22.5327	49.4494	50.5506
23.1104	49.5335	50.4665
23.6882	49.5963	50.4036
24.2659	49.6142	50.3858
24.8437	49.593	50.4069
25.4215	49.5563	50.4437
25.9992	49.5105	50.4896
26.577	49.4605	50.5395
27.1547	49.4255	50.5745
27.7325	49.4064	50.5936
28.3102	49.3956	50.6044
28.888	49.376	50.624
29.4658	49.363	50.6369
30.0435	49.3702	50.6298
30.6213	49.372	50.628
31.199	49.3644	50.6357
31.7768	49.3541	50.6458
32.3546	49.3526	50.6474
32.9323	49.3688	50.6311
33.5101	49.3936	50.6063
34.0879	49.4087	50.5913
34.6656	49.4108	50.5893
35.2434	49.3984	50.6016
35.8211	49.3708	50.6293
36.3989	49.3346	50.6653
36.9766	49.3216	50.6784
37.5544	49.324	50.6759
38.1322	49.2934	50.7066
38.7099	49.2333	50.7666
39.2877	49.1887	50.8113
39.8655	49.1706	50.8293
40.4432	49.1689	50.8312
41.021	49.1929	50.807
41.5987	49.2385	50.7616
42.1765	49.2812	50.7188
42.7543	49.3138	50.6862
43.332	49.3575	50.6425
43.9098	49.4275	50.5724
44.4875	49.4965	50.5035
45.0653	49.5365	50.4635
45.6431	49.5662	50.4338
46.2208	49.6023	50.3978
46.7986	49.6229	50.3771
47.3763	49.6142	50.3857
47.9541	49.5907	50.4093
48.5319	49.5669	50.433
49.1096	49.5481	50.4516
49.6874	49.5234	50.4764
50.2651	49.4777	50.5222
50.8429	49.439	50.5609
51.4207	49.4243	50.5756
51.9984	49.41	50.59
52.5762	49.3854	50.6148
53.1539	49.346	50.654
53.7317	49.2915	50.7084
54.3095	49.2374	50.7624
54.8872	49.1837	50.8163
55.465	49.135	50.865
56.0427	49.1036	50.8963
56.6205	49.0906	50.9093
57.1983	49.1058	50.8942
57.776	49.1489	50.851
58.3538	49.2178	50.7822
58.9315	49.3186	50.6812
59.5093	49.4358	50.5641
60.0871	49.5621	50.4378
60.6648	49.6906	50.3094
61.2426	49.7903	50.2096
61.8203	49.8504	50.1495
62.3981	49.8686	50.1313
62.9759	49.8553	50.1447
63.5536	49.811	50.189
64.1314	49.7406	50.2595
64.7091	49.6748	50.3251
65.2869	49.619	50.3812
65.8647	49.5656	50.4345
66.4424	49.5342	50.4659
67.0202	49.5118	50.4883
67.5979	49.4774	50.5227
68.1757	49.4519	50.5482
68.7535	49.4293	50.5708
69.3312	49.3946	50.6056
69.909	49.3575	50.6425
70.4868	49.3236	50.6765
71.0645	49.3078	50.6923
71.6423	49.3021	50.698
72.22	49.2973	50.7027
72.7978	49.3007	50.6994
73.3756	49.3048	50.6951
73.9533	49.3198	50.6803
74.5311	49.3421	50.6578
75.1088	49.3678	50.632
75.6866	49.3828	50.6173
76.2643	49.3729	50.6271
76.8421	49.37	50.63
77.4199	49.3807	50.6194
77.9976	49.3764	50.6236
78.5754	49.3457	50.6544
79.1531	49.292	50.708
79.7309	49.2323	50.7679
80.3087	49.1914	50.8085
80.8864	49.1832	50.8166
81.4642	49.2082	50.7918
82.0419	49.2467	50.7532
82.6197	49.2995	50.7006
83.1975	49.3713	50.6286
83.7752	49.4451	50.5548
84.353	49.5209	50.4789
84.9308	49.5971	50.4026
85.5085	49.6577	50.3421
86.0863	49.6959	50.3039
86.664	49.703	50.2971
87.2418	49.6719	50.328
87.8196	49.6202	50.3797
88.3973	49.5775	50.4225
88.9751	49.5654	50.4345
89.5528	49.5639	50.436
90.1306	49.5552	50.4446
90.7083	49.5534	50.4464
91.2861	49.5548	50.445
91.8639	49.5673	50.4325
92.4416	49.5873	50.4126
93.0194	49.5984	50.4014
93.5972	49.6013	50.3987
94.1749	49.6088	50.391
94.7527	49.6382	50.3619
95.3304	49.6791	50.321
95.9082	49.738	50.2621
96.486	49.8263	50.1737
97.0637	49.9098	50.0902
97.6415	49.9815	50.0185
98.2192	50.0685	49.9315
98.797	50.1668	49.8332
99.3748	50.2424	49.7576
99.9525	50.2786	49.7214
100.53	50.2869	49.7131
101.108	50.28	49.7201
101.686	50.2631	49.7368
102.264	50.2327	49.7673
102.841	50.1667	49.8332
103.419	50.0504	49.9495
103.997	49.8988	50.1012
104.575	49.7401	50.2598
105.152	49.5721	50.4278
105.73	49.3979	50.602
106.308	49.2371	50.7629
106.886	50.0943	49.9057
107.463	49.9918	50.0082
108.041	49.9442	50.0557
108.619	49.9375	50.0624
109.197	49.9486	50.0513
109.774	49.9644	50.0356
110.352	49.9768	50.0231
110.93	49.9799	50.0202
111.508	49.9676	50.0325
112.085	49.9236	50.0765
112.663	49.8303	50.1698
113.241	49.7058	50.2942
113.819	50.0814	49.9186
114.397	49.981	50.019
114.974	49.9139	50.0862
115.552	49.864	50.136
116.13	49.8307	50.1694
116.708	49.8423	50.1577
117.285	49.8871	50.113
117.863	49.9332	50.0669
118.441	49.9547	50.0453
119.019	49.9473	50.0527
119.596	49.9233	50.0768
120.174	49.8792	50.1208
120.752	49.8451	50.1549
121.33	49.8205	50.1793
121.907	49.7694	50.2306
122.485	49.6829	50.3169
123.063	49.5579	50.4422
123.641	49.4219	50.578
124.218	49.308	50.6919
124.796	49.2225	50.7775
125.374	49.1635	50.8363
125.952	49.1362	50.8636
126.529	49.1353	50.8646
127.107	49.1282	50.8717
127.685	49.1154	50.8847
128.263	49.1127	50.8874
128.84	49.0886	50.9113
129.418	49.0266	50.9734
129.996	48.9602	51.0399
130.574	48.9047	51.0953
131.152	48.8551	51.1449
131.729	48.8267	51.1732
132.307	48.8291	51.1709
132.885	48.8504	51.1496
133.463	48.8789	51.1211
134.04	48.9176	51.0823
134.618	48.9606	51.0393
135.196	48.9856	51.0143
135.774	49.0081	50.992
136.351	49.0474	50.9525
136.929	49.0896	50.9102
137.507	49.1308	50.8692
138.085	49.1554	50.8446
138.662	49.1616	50.8383
139.24	49.1675	50.8324
139.818	49.189	50.8109
140.396	49.2247	50.7752
140.974	49.2486	50.7512
141.551	49.2393	50.7606
142.129	49.1786	50.8213
142.707	49.0937	50.9062
143.285	49.0097	50.9901
143.862	48.9317	51.0683
144.44	48.8597	51.1404
145.018	48.7873	51.2127
145.596	48.7336	51.2664
146.173	48.7006	51.2993
146.751	48.6902	51.3099
147.329	48.7115	51.2886
147.907	48.7358	51.2644
148.484	48.7528	51.2473
149.062	48.7754	51.2246
149.64	48.8244	51.1756
150.218	48.9162	51.084
150.795	49.0247	50.9755
151.373	49.136	50.8642
151.951	49.2432	50.7569
152.529	49.342	50.6582
153.107	49.4474	50.5526
153.684	49.5559	50.4442
154.262	49.6533	50.3468
154.84	49.7287	50.2715
155.417	49.7902	50.21
155.995	49.8662	50.1341
156.573	49.9634	50.0369
157.151	50.059	49.9411
157.728	49.6392	50.361
158.306	49.7165	50.2837
158.884	49.7962	50.204
159.462	49.8713	50.1287
160.04	49.9502	50.05
160.617	50.0216	49.9784
161.195	50.0551	49.9448
161.773	50.0609	49.9391
162.351	50.0567	49.9432
162.928	50.0366	49.9633
163.506	49.999	50.001
164.084	49.9578	50.0423
164.662	49.9349	50.0651
165.239	49.9329	50.0671
165.817	49.9468	50.0532
166.395	49.9688	50.0312
166.973	49.9806	50.0192
167.55	49.9881	50.0118
168.128	50.0005	49.9995
168.706	50.0394	49.9605
169.284	49.1041	50.896
169.862	49.1553	50.8448
170.439	49.1984	50.8017
171.017	49.2493	50.7507
171.595	49.312	50.688
172.173	49.3672	50.6329
172.75	49.3982	50.6018
173.328	49.4263	50.5737
173.906	49.4553	50.5447
174.484	49.4854	50.5144
175.061	49.5451	50.4547
175.639	49.6124	50.3873
176.217	49.6525	50.3473
176.795	49.6814	50.3185
177.372	49.7137	50.2861
177.95	49.7423	50.2577
178.528	49.7561	50.2437
179.106	49.7615	50.2386
179.683	49.7505	50.2494
180.261	49.7083	50.2918
180.839	49.6641	50.3359
181.417	49.6354	50.3646
181.994	49.6097	50.3901
182.572	49.5927	50.4072
183.15	49.5903	50.4096
183.728	49.5985	50.4014
184.305	49.6022	50.3979
184.883	49.6232	50.3769
185.461	49.6728	50.3271
186.039	49.709	50.291
186.617	49.7298	50.2701
187.194	49.741	50.259
187.772	49.7425	50.2573
188.35	49.7601	50.2399
188.928	49.7887	50.2113
189.505	49.8194	50.1806
190.083	49.835	50.165
190.661	49.8269	50.1731
191.239	49.8038	50.1963
191.816	49.7631	50.2368
192.394	49.7301	50.2699
192.972	49.7009	50.2991
193.55	49.648	50.352
194.127	49.5934	50.4065
194.705	49.571	50.429
195.283	49.5941	50.4059
195.861	49.638	50.362
196.439	49.6895	50.3105
197.016	49.7446	50.2553
197.594	49.7875	50.2125
198.172	49.8384	50.1616
198.75	49.8993	50.1007
199.327	49.941	50.0592
199.905	49.955	50.045
200.483	49.9513	50.049
201.061	49.9472	50.053
201.638	49.9379	50.0624
202.216	49.9105	50.0896
202.794	49.8815	50.1186
203.372	49.8661	50.134
203.949	49.8663	50.1338
204.527	49.8694	50.1307
205.105	49.8768	50.1232
205.683	49.892	50.108
206.26	49.8862	50.1138
206.838	49.8612	50.1388
207.416	49.8541	50.146
207.994	49.8614	50.1387
208.571	49.8644	50.1355
209.149	49.8496	50.1504
209.727	49.8302	50.1698
210.305	49.8223	50.1775
210.882	49.8221	50.1778
211.46	49.8304	50.1694
212.038	49.8429	50.1569
212.616	49.8724	50.1275
213.194	49.9258	50.074
213.771	49.9804	50.0195
214.349	50.0347	49.9653
214.927	50.0765	49.9236
215.505	50.1183	49.8817
216.082	50.194	49.8061
216.66	50.2709	49.7291
217.238	50.3142	49.6855
217.816	50.3294	49.6705
218.393	50.3221	49.6778
218.971	50.2878	49.7121
219.549	50.2367	49.7634
220.127	50.1762	49.8237
220.704	50.1138	49.8862
221.282	50.0353	49.9648
221.86	49.9537	50.0463
222.438	49.8982	50.1018
223.015	49.8531	50.1469
223.593	49.8084	50.1916
224.171	49.7665	50.2334
224.749	49.7161	50.284
225.327	49.6693	50.3306
225.904	49.6551	50.3448
226.482	49.67	50.33
227.06	49.6782	50.3218
227.637	49.6561	50.344
228.215	49.6122	50.3878
228.793	49.5501	50.45
229.371	49.4777	50.5223
229.949	49.4111	50.5889
230.526	49.3639	50.6362
231.104	49.2918	50.7082
231.682	50.1771	49.8229
232.26	50.0696	49.9305
232.837	49.9705	50.0295
233.415	49.8771	50.123
233.993	49.8177	50.1824
234.571	49.7861	50.2138
235.148	49.7612	50.2388
235.726	49.7488	50.2513
236.304	49.7619	50.238
236.882	49.79	50.2101
237.459	49.8252	50.1748
238.037	49.8809	50.1191
238.615	49.938	50.062
239.193	49.9766	50.0234
239.77	50.012	49.9881
240.348	50.053	49.947
240.926	50.0666	49.9333
241.504	50.0285	49.9715
242.082	49.9622	50.0379
242.659	49.8766	50.1235
243.237	49.7755	50.2246
243.815	49.6776	50.3224
244.393	49.5842	50.4158
244.97	49.4841	50.5159
245.548	49.3849	50.6151
246.126	50.319	49.681
246.704	50.2797	49.7204
247.281	50.2482	49.752
247.859	50.2353	49.7648
248.437	50.2366	49.7637
249.015	50.2223	49.7778
249.592	50.1774	49.8227
250.17	50.1187	49.8814
250.748	50.0614	49.9386
251.326	50.003	49.9971
251.904	49.9532	50.0468
252.481	49.9224	50.0775
253.059	49.8911	50.1089
253.637	49.8571	50.1429
254.214	49.8431	50.157
254.792	49.8556	50.1444
255.37	49.8991	50.1007
255.948	49.9675	50.0324
256.526	50.0454	49.9545
257.103	50.1217	49.8784
257.681	50.187	49.813
258.259	49.2448	50.7552
258.837	49.304	50.696
259.414	49.3513	50.6487
259.992	49.3815	50.6184
260.57	49.4085	50.5915
261.148	49.4373	50.5628
261.725	49.4488	50.5513
262.303	49.4359	50.564
262.881	49.4284	50.5715
263.459	49.4473	50.5528
264.036	49.472	50.528
264.614	49.4927	50.5074
265.192	49.5404	50.4597
265.77	49.6045	50.3954
266.348	49.6611	50.3389
266.925	49.7244	50.2756
267.503	49.7939	50.206
268.081	49.8411	50.159
268.659	49.8554	50.1445
269.236	49.8518	50.1482
269.814	49.8348	50.1651
270.392	49.801	50.199
270.969	49.7666	50.2334
271.547	49.7424	50.2576
272.125	49.7216	50.2786
272.703	49.6851	50.3149
273.281	49.6515	50.3486
273.858	49.6641	50.3359
274.436	49.7181	50.282
275.014	49.7968	50.2032
275.592	49.8934	50.1066
276.169	50.0103	49.9897
276.747	49.1427	50.8573
277.325	49.3007	50.6993
277.903	49.4925	50.5076
278.48	49.682	50.3181
279.058	49.8434	50.1567
279.636	49.9868	50.0133
280.214	50.1108	49.8893
280.791	50.2056	49.7944
281.369	50.2684	49.7316
281.947	50.2946	49.7053
282.525	50.3048	49.6952
283.103	50.3213	49.6786
283.68	50.3427	49.6573
284.258	50.3539	49.6461
284.836	50.3685	49.6313
285.414	50.3993	49.6005
285.991	50.4389	49.561
286.569	50.489	49.5108
287.147	50.5541	49.4458
287.725	50.6391	49.3608
288.302	50.7239	49.2759
288.88	50.8015	49.1984
289.458	50.8926	49.1073
290.036	51.0011	48.9987
290.613	51.1165	48.8834
291.191	51.2289	48.771
291.769	51.3274	48.6726
292.347	51.395	48.605
292.924	51.438	48.562
293.502	51.4762	48.5237
294.08	51.5099	48.4901
294.658	51.5244	48.4757
295.236	51.5321	48.4679
295.813	51.5811	48.419
296.391	51.6838	48.3162
296.969	51.8185	48.1814
297.546	51.957	48.0431
298.124	52.0705	47.9296
298.702	52.1797	47.8206
299.28	52.3195	47.6807
299.858	52.4734	47.5268
300.435	52.6072	47.393
301.013	52.7094	47.2909
301.591	52.7837	47.2164
302.169	52.8329	47.1673
302.746	52.8761	47.124
303.324	52.933	47.0673
303.902	52.9974	47.0029
304.48	53.0582	46.942
305.057	53.1039	46.8963
305.635	53.1445	46.8559
306.213	53.1924	46.8078
306.791	53.2379	46.7623
307.368	53.2914	46.7086
307.946	53.3574	46.6426
308.524	53.4158	46.584
309.102	53.4423	46.5576
309.68	53.4386	46.5612
310.257	53.4608	46.5391
310.835	53.5268	46.4731
311.413	53.6037	46.3962
311.99	53.6961	46.304
312.568	53.8096	46.1904
313.146	53.9356	46.0642
313.724	54.0874	45.9125
314.302	54.2588	45.7408
314.879	54.4361	45.5635
315.457	54.6103	45.3894
316.035	54.7682	45.2315
316.613	54.9169	45.0831
317.19	55.0601	44.9398
317.768	55.1865	44.8135
318.346	55.3046	44.6952
318.924	55.4367	44.5632
319.501	55.5783	44.4217
320.079	55.7124	44.2876
320.657	55.826	44.1739
321.235	55.9294	44.0707
321.812	56.0345	43.9656
322.39	56.1201	43.8801
322.968	56.1992	43.8009
323.546	56.2959	43.7042
324.123	56.3982	43.602
324.701	56.5115	43.4887
325.279	56.6492	43.3509
325.857	56.7995	43.2007
326.435	56.9509	43.0493
327.012	57.1248	42.8751
327.59	57.3414	42.6587
328.168	57.5853	42.4148
328.746	57.8274	42.1727
329.323	58.0605	41.9397
329.901	58.2924	41.7077
330.479	58.52	41.4801
331.057	58.7388	41.2613
331.634	58.9504	41.0498
332.212	59.1309	40.8692
332.79	59.2653	40.7348
333.368	59.3889	40.6112
333.945	59.5246	40.4755
334.523	59.6651	40.335
335.101	59.8038	40.1964
335.679	59.939	40.0611
336.256	60.0653	39.9348
336.834	60.1904	39.8097
337.412	60.3443	39.6559
337.99	60.5371	39.463
338.567	60.7533	39.2466
339.145	60.9699	39.0299
339.723	61.1748	38.8248
340.301	61.3788	38.6208
340.878	61.5971	38.4026
341.456	61.8386	38.161
342.034	62.0547	37.945
342.612	62.2139	37.7859
343.19	62.344	37.6559
343.767	62.4669	37.5329
344.345	62.6014	37.3985
344.923	62.7409	37.259
345.501	62.8505	37.1495
346.078	62.9103	37.0897
346.656	62.9418	37.0583
347.234	62.9733	37.0269
347.812	63.0138	36.9864
348.389	63.0611	36.939
348.967	63.1115	36.8887
349.545	63.1608	36.8393
350.123	63.2156	36.7847
350.7	63.2976	36.7025
351.278	63.4136	36.5866
351.856	63.5374	36.4627
352.434	63.6652	36.3348
353.012	63.8085	36.1915
353.589	63.9552	36.0447
354.167	64.1051	35.8948
354.745	64.2576	35.7422
355.322	64.4123	35.5877
355.9	64.5619	35.438
356.478	64.6865	35.3135
357.056	64.7959	35.2042
357.634	64.8977	35.1025
358.211	64.9835	35.0166
358.789	68.0664	31.9338
359.367	68.1381	31.862
359.945	68.1916	31.8085
360.522	68.2484	31.7518
361.1	68.3124	31.6877
361.678	68.3784	31.6217
362.256	68.4489	31.5511
362.833	68.519	31.4813
363.411	68.5991	31.4009
363.989	68.6971	31.3031
364.567	68.7855	31.2146
365.144	68.8685	31.1317
365.722	68.9605	31.0398
366.3	69.061	30.9392
366.878	69.1704	30.8298
367.455	69.2695	30.7305
368.033	69.3501	30.6499
368.611	69.42	30.5801
369.189	69.463	30.537
369.767	69.4768	30.5232
370.344	69.4846	30.5152
370.922	69.4729	30.5269
371.5	69.4245	30.5753
372.078	69.3568	30.643
372.655	69.2912	30.7085
373.233	69.2104	30.7894
373.811	69.0915	30.9084
374.389	68.9647	31.0352
374.966	68.8571	31.1426
375.544	68.7523	31.2476
376.122	68.6498	31.35
376.7	68.5696	31.4301
377.277	68.5011	31.4986
377.855	68.4346	31.5652
378.433	68.3977	31.6021
379.011	68.4093	31.5906
379.589	68.4392	31.5607
380.166	68.4696	31.5303
380.744	68.5102	31.4897
381.322	68.5648	31.4351
381.899	68.6259	31.374
382.477	68.687	31.3129
383.055	68.7387	31.2612
383.633	68.7632	31.2367
384.211	68.7544	31.2456
384.788	68.7102	31.2897
385.366	68.6416	31.3585
385.944	68.5763	31.4236
386.522	68.5078	31.4923
387.099	68.4193	31.5809
387.677	68.3064	31.6937
388.255	68.1945	31.8055
388.833	68.102	31.8979
389.41	68.0123	31.9877
389.988	67.9293	32.0707
390.566	67.8695	32.1305
391.144	67.8202	32.1798
391.721	67.781	32.2189
392.299	67.7795	32.2205
392.877	67.8165	32.1834
393.455	67.8826	32.1172
394.033	67.9621	32.0377
394.61	68.0436	31.9563
395.188	68.1249	31.875
395.766	68.1891	31.8108
396.344	68.2438	31.7561
396.921	68.2899	31.7101
397.499	68.3016	31.6984
398.077	68.2898	31.7102
398.654	68.2674	31.7325
399.232	68.2307	31.7692
399.81	68.1676	31.8324
400.388	68.0864	31.9135
400.966	68.0159	31.984
401.543	67.9648	32.0352
402.121	67.9407	32.0593
402.699	67.9382	32.0618
403.277	67.9388	32.0612
403.854	67.9353	32.0647
404.432	67.9362	32.0639
405.01	67.9552	32.0448
405.588	67.9816	32.0184
406.165	67.9942	32.0057
406.743	67.9979	32.0021
407.321	67.9973	32.0027
407.899	68.0021	31.9979
408.476	68.024	31.976
409.054	68.0558	31.9443
409.632	68.0923	31.9078
410.21	68.1292	31.8709
410.788	68.1685	31.8316
411.365	68.2099	31.7903
411.943	68.2342	31.766
412.521	68.238	31.7621
413.099	68.2321	31.7681
413.676	68.2321	31.768
414.254	68.2432	31.7569
414.832	68.2494	31.7506
415.41	68.2407	31.7594
415.987	68.2112	31.7889
416.565	68.1726	31.8274
417.143	68.1591	31.8411
417.721	68.183	31.8171
418.298	68.2321	31.768
418.876	68.2911	31.7088
419.454	68.3522	31.6478
420.032	68.4263	31.5737
420.609	68.5096	31.4904
421.187	68.5831	31.417
421.765	68.6492	31.3509
422.343	68.7067	31.2935
422.921	68.7562	31.244
423.498	68.81	31.1901
424.076	68.8663	31.1337
424.654	68.9191	31.0809
425.231	68.952	31.048
425.809	68.9754	31.0245
426.387	69.0075	30.9926
426.965	69.0358	30.9643
427.543	69.051	30.949
428.12	69.049	30.9511
428.698	69.0367	30.9634
429.276	69.0249	30.975
429.854	69.0142	30.9857
430.431	69.0036	30.9964
431.009	69.0015	30.9984
431.587	69.0223	30.9778
432.165	69.0566	30.9436
432.742	69.0973	30.9029
433.32	69.1578	30.8424
433.898	69.2332	30.7669
434.476	69.3013	30.6988
435.053	69.3479	30.6522
435.631	69.3827	30.6174
436.209	69.4209	30.5791
436.787	69.4568	30.5433
437.365	69.49	30.5101
437.942	69.5218	30.4783
438.52	69.5443	30.4557
439.098	69.5545	30.4457
439.675	69.5489	30.4513
440.253	69.5291	30.471
440.831	69.4968	30.5032
441.409	69.4513	30.5487
441.987	69.4031	30.597
442.564	69.3579	30.6422
443.142	69.3068	30.6934
443.72	69.2588	30.7414
444.298	69.2317	30.7684
444.875	69.2214	30.7788
445.453	69.2184	30.7816
446.031	69.2275	30.7726
446.609	69.2427	30.7573
447.186	69.2665	30.7334
447.764	69.2985	30.7013
448.342	69.3204	30.6794
448.92	69.3146	30.6852
449.498	69.2814	30.7183
450.075	69.244	30.7559
450.653	69.1999	30.8001
451.231	69.1319	30.8681
451.808	69.0459	30.9541
452.386	68.9609	31.0393
452.964	68.8776	31.1224
453.542	68.7922	31.2079
454.12	68.7023	31.2979
454.697	68.6097	31.3905
455.275	68.5223	31.4777
455.853	68.4345	31.5655
456.431	68.3419	31.6581
457.008	68.2495	31.7507
457.586	68.1688	31.8314
458.164	68.1157	31.8846
458.742	68.0814	31.9188
459.319	68.0578	31.9422
459.897	68.0375	31.9626
460.475	68.0074	31.9927
461.053	67.9766	32.0236
461.63	67.971	32.0291
462.208	68.0008	31.9994
462.786	68.0386	31.9615
463.364	68.0634	31.9367
463.942	68.0802	31.9199
464.519	68.0987	31.9014
465.097	68.1255	31.8747
465.675	68.1656	31.8344
466.252	68.2135	31.7866
466.83	68.2695	31.7305
467.408	68.3319	31.6681
467.986	68.3863	31.6138
468.563	68.4386	31.5616
469.141	68.4967	31.5035
469.719	68.5419	31.4582
470.297	68.5674	31.4329
470.875	68.5879	31.4124
471.452	68.6222	31.378
472.03	68.6565	31.3438
472.608	68.6797	31.3205
473.186	68.7096	31.2905
473.763	68.7427	31.2574
474.341	68.7801	31.2199
474.919	68.8329	31.1671
475.497	68.8834	31.1165
476.074	68.9189	31.081
476.652	68.9502	31.0496
477.23	68.989	31.011
477.808	69.0303	30.9696
478.385	69.0675	30.9324
478.963	69.1088	30.8913
479.541	69.1438	30.8562
480.119	69.1604	30.8396
480.697	69.1779	30.8222
481.274	69.2151	30.7849
481.852	69.2668	30.7331
482.43	69.3115	30.6885
483.008	69.3294	30.6705
483.585	69.3242	30.6758
484.163	69.3073	30.6925
484.741	69.2921	30.7078
485.319	69.2852	30.7146
485.896	69.2691	30.7308
486.474	69.2492	30.7507
487.052	69.2418	30.758
487.63	69.2496	30.7503
488.207	69.2712	30.7287
488.785	69.2911	30.7088
489.363	69.3035	30.6964
489.941	69.3126	30.6873
490.519	69.3093	30.6907
491.096	69.3028	30.6973
491.674	69.3138	30.6863
492.252	69.3463	30.6538
492.829	69.3908	30.6092
493.407	69.4237	30.5762
493.985	69.4452	30.5548
494.563	69.4716	30.5284
495.14	69.5072	30.4928
495.718	69.5442	30.4559
496.296	69.5843	30.4157
496.874	69.624	30.3759
497.452	69.6493	30.3506
498.029	69.6728	30.3272
498.607	69.7059	30.2939
499.185	69.7501	30.25
499.763	69.8065	30.1936
500.34	69.8735	30.1266
500.918	69.946	30.0541
501.496	70.0201	29.9801
502.074	70.0965	29.9036
502.651	70.1777	29.8223
503.229	70.2474	29.7525
503.807	70.2801	29.7199
504.385	70.2755	29.7244
504.962	70.2478	29.7522
505.54	70.2071	29.7929
506.118	70.1603	29.8397
506.696	70.121	29.8788
507.274	70.0982	29.9018
507.851	70.075	29.9248
508.429	70.0442	29.9557
509.007	70.0152	29.9849
509.584	69.9972	30.0027
510.162	69.9846	30.0152
510.74	69.9689	30.031
511.318	69.9414	30.0585
511.896	69.8998	30.1
512.473	69.8663	30.1335
513.051	69.8366	30.1633
513.629	69.7962	30.2036
514.207	69.7565	30.2434
514.784	69.7117	30.2884
515.362	69.6543	30.3457
515.94	69.6074	30.3926
516.518	69.5898	30.4103
517.095	69.5836	30.4165
517.673	69.5643	30.4357
518.251	69.5412	30.4589
518.829	69.5177	30.4824
519.407	69.4873	30.5128
519.984	69.4564	30.5436
520.562	69.4176	30.5824
521.14	69.3515	30.6486
521.717	69.2553	30.7448
522.295	69.1582	30.8419
522.873	69.0905	30.9097
523.451	69.0401	30.9599
524.029	68.9901	31.0099
524.606	68.9494	31.0505
525.184	68.9162	31.0838
525.762	68.8822	31.1178
526.34	68.8568	31.1433
526.917	68.8436	31.1564
527.495	68.8387	31.1614
528.073	68.8332	31.1667
528.651	68.8177	31.1822
529.228	68.801	31.199
529.806	68.8004	31.1996
530.384	68.8223	31.1777
530.962	68.8496	31.1505
531.539	68.8683	31.1317
532.117	68.8902	31.1099
532.695	68.8929	31.1072
533.273	68.8649	31.1353
533.85	68.825	31.1752
534.428	68.7783	31.2218
535.006	68.7382	31.2619
535.584	68.7093	31.2908
536.162	68.6922	31.3078
536.739	68.6991	31.3009
537.317	68.7117	31.2883
537.895	68.7082	31.2918
538.472	68.6869	31.3132
539.05	68.6519	31.3481
539.628	68.6175	31.3826
540.206	68.587	31.4131
540.784	68.5502	31.4499
541.361	68.5127	31.4873
541.939	68.5002	31.5
542.517	68.5161	31.4839
543.095	68.5539	31.4461
543.672	68.6107	31.3894
544.25	68.665	31.3349
544.828	68.7009	31.299
545.406	68.7338	31.2662
545.983	68.7706	31.2293
546.561	68.796	31.2039
547.139	68.8048	31.1951
547.717	68.8041	31.1959
548.294	68.8012	31.1987
548.872	68.8041	31.1959
549.45	68.8381	31.1618
550.028	68.9137	31.0864
550.606	68.9989	31.0012
551.183	69.0833	30.9167
551.761	69.1812	30.8188
552.339	69.2948	30.7053
552.917	69.4097	30.5903
553.494	69.5084	30.4916
554.072	69.5986	30.4014
554.65	69.6773	30.3227
555.228	69.7255	30.2745
555.805	69.7539	30.2461
556.383	69.7906	30.2094
556.961	69.8316	30.1685
557.539	69.8681	30.1321
558.116	69.9085	30.0916
558.694	69.94	30.06
559.272	69.9567	30.0434
559.85	69.9721	30.0279
560.427	70.0014	29.9986
561.005	70.039	29.961
561.583	70.045	29.955
562.161	70.0106	29.9894
562.739	69.9513	30.0487
563.316	69.8683	30.1318
563.894	69.7781	30.2219
564.472	69.687	30.3129
565.049	69.5843	30.4156
565.627	69.4769	30.5231
566.205	69.3767	30.6233
566.783	69.2925	30.7075
567.361	69.2382	30.7617
567.938	69.2221	30.7778
568.516	69.2219	30.7781
569.094	69.2016	30.7983
569.672	69.1715	30.8283
570.249	69.1583	30.8415
570.827	69.1597	30.8402
571.405	69.1686	30.8312
571.983	69.196	30.8037
572.56	69.2388	30.7608
573.138	69.2756	30.7239
573.716	69.3005	30.6991
574.294	69.3175	30.6821
574.871	69.3336	30.666
575.449	69.3618	30.638
576.027	69.3907	30.6092
576.605	69.3975	30.6023
577.182	69.3867	30.6134
577.76	69.3687	30.6313
578.338	69.3394	30.6607
578.916	69.3188	30.6812
579.494	69.3307	30.6694
580.071	69.3641	30.636
580.649	69.4087	30.5913
581.227	69.4471	30.5529
581.805	69.4718	30.5281
582.382	69.4933	30.5067
582.96	69.5057	30.4942
583.538	69.5216	30.4783
584.116	69.5589	30.441
584.693	69.6109	30.3891
585.271	69.6676	30.3324
585.849	69.7187	30.2814
586.427	69.7714	30.2287
587.004	69.8385	30.1616
587.582	69.9215	30.0784
588.16	69.9998	30.0002
588.738	70.0496	29.9503
589.315	70.0777	29.9222
589.893	70.1009	29.8991
590.471	70.138	29.862
591.049	70.194	29.806
591.626	70.2383	29.7615
592.204	70.2623	29.7376
592.782	70.27	29.73
593.36	70.2651	29.7349
593.938	70.265	29.735
594.515	70.2676	29.7323
595.093	70.2503	29.7496
595.671	70.1915	29.8084
596.249	70.1016	29.8983
596.826	70.018	29.9819
597.404	69.9516	30.0483
597.982	69.8891	30.1108
598.56	69.8288	30.1711
599.137	69.7737	30.2263
599.715	69.7232	30.2769
600.293	69.6767	30.3234
600.871	69.6499	30.3501
601.448	69.6497	30.3503
602.026	69.6492	30.3509
602.604	69.6395	30.3605
603.182	69.6391	30.361
603.759	69.638	30.3621
604.337	69.6064	30.3939
604.915	69.5484	30.4516
605.493	69.489	30.5111
606.071	69.4347	30.5653
606.648	69.387	30.6132
607.226	69.3461	30.6539
607.804	69.3361	30.6641
608.381	69.3677	30.6325
608.959	69.4315	30.5687
609.537	69.5293	30.4709
610.115	69.6365	30.3634
610.693	69.7241	30.276
611.27	69.7966	30.2035
611.848	69.8555	30.1444
612.426	69.8969	30.1031
613.004	69.928	30.072
613.581	69.9457	30.0542
614.159	69.9579	30.042
614.737	69.9866	30.0133
615.315	70.0353	29.9647
615.892	70.0882	29.9118
616.47	70.1257	29.8743
617.048	70.1374	29.8626
617.626	70.1206	29.8794
618.203	70.0764	29.9236
618.781	70.0312	29.9688
619.359	70	30.0001
619.937	69.9723	30.0278
620.514	69.9466	30.0534
621.092	69.9382	30.0619
621.67	69.9463	30.0537
622.248	69.9625	30.0376
622.826	69.9967	30.0034
623.403	70.0448	29.9551
623.981	70.1048	29.8952
624.559	70.1861	29.8138
625.137	70.2732	29.7268
625.714	70.3435	29.6565
626.292	70.3845	29.6155
626.87	70.3997	29.6003
627.448	70.4028	29.5971
628.025	70.3895	29.6104
628.603	70.3616	29.6386
629.181	70.3234	29.6764
629.759	70.2699	29.7302
630.336	70.2026	29.7974
630.914	70.1344	29.8657
631.492	70.0771	29.9232
632.07	70.0333	29.9671
632.648	69.9965	30.0039
633.225	69.9686	30.0318
633.803	69.9395	30.0609
634.381	69.903	30.0973
634.958	69.8754	30.1249
635.536	69.8691	30.1313
636.114	69.8832	30.1172
636.692	69.8943	30.1061
637.269	69.8787	30.1217
637.847	69.8429	30.1575
638.425	69.7969	30.2035
639.003	69.7595	30.2409
639.581	69.7358	30.2647
640.158	69.6997	30.3007
640.736	69.6489	30.3515
641.314	69.602	30.3985
641.892	69.5809	30.4196
642.469	69.5927	30.4079
643.047	69.6265	30.374
643.625	69.6641	30.3364
644.203	69.6969	30.3036
644.78	69.731	30.2695
645.358	69.7646	30.2359
645.936	69.7955	30.205
646.514	69.8134	30.1871
647.091	69.8071	30.1935
647.669	69.7878	30.2128
648.247	69.7625	30.2381
648.825	69.7244	30.2761
649.403	69.6717	30.3288
649.98	69.6068	30.3937
	--	--
	--	--
	--	--
	--	--
	--	--
	--	--
	--	--
	--	--
	--	--
	--	--
	--	--
	--	--
	--	--
	--	--
	--	--
	--	--
