# Supplementary material for: Stoichiometry-engineered phase transition in a two-dimensional binary compound
Source: Nat Commun. 2025 May 5;16:4162. doi: 10.1038/s41467-025-59429-3 (PMC12052965; doi:10.1038/s41467-025-59429-3)
Supplement: Supplementary file 10 — Source Data 3 [file 41467_2025_59429_MOESM10_ESM.xlsx]

## Sheet: Fig.4a- phase diagram 
Figure 4a
Pd thickness(nm)	Te thickness(nm)	Te thickness(nm)	Te thickness(nm)	Te thickness(nm)	Te thickness(nm)	Te thickness(nm)	Te thickness(nm)	Te thickness(nm)	Te thickness(nm)	Te thickness(nm)	Te thickness(nm)	Te thickness(nm)	Te thickness(nm)	Te thickness(nm)	Te thickness(nm)	Te thickness(nm)	Te thickness(nm)
5	2.1	4.2	5.8	8.3	10.2	12.1
10	2.1	4.2	5.8	8.3	10.2	12.1	14.5	16.4	19.2	21.6	24.3
15	2.1	4.2	5.8	8.3	10.2	12.1	14.5	16.4	19.2	21.6	24.3	28.4	33.5	36.5
20	2.1	4.2	5.8	8.3	10.2	12.1	14.5	16.4	19.2	21.6	24.3	28.4	33.5	36.5	42.4	46.8	50
