# Supplementary material for: Stoichiometry-engineered phase transition in a two-dimensional binary compound
Source: Nat Commun. 2025 May 5;16:4162. doi: 10.1038/s41467-025-59429-3 (PMC12052965; doi:10.1038/s41467-025-59429-3)
Supplement: Supplementary file 11 — Source Data 4 [file 41467_2025_59429_MOESM11_ESM.xlsx]

## Sheet: Fig.5a-Pd10Te3
Figure 5a
T(K)	R(Ω)	T(K)	R(Ω)	T(K)	R(Ω)	T(K)	R(Ω)	T(K)	R(Ω)	T(K)	R(Ω)	T(K)	R(Ω)	T(K)	R(Ω)	T(K)	R(Ω)	T(K)	R(Ω)	T(K)	R(Ω)
	0 Oe		100 Oe		140 Oe		200 Oe		260 Oe		300 Oe		340 Oe		380 Oe		400 Oe		420 Oe		460 Oe
0.2	0.0239195	0.2	0.00264	0.2	0.00792	0.2	0.02828	0.2	0.01118	0.2	0.00714	0.2	0.03508	0.2	1.48586	0.2	4.75691	0.2	7.29916	0.2	8.8113
0.201301	0.0257849	0.2125	-0.004065	0.2125	0.01853	0.2125	0.0368913	0.2125	0.00324786	0.2125	-0.00281875	0.2125	0.0237772	0.2125	1.76858	0.2125	5.2471	0.2125	7.49683	0.2125	8.92838
0.202603	0.0288918	0.225	-0.01077	0.225	0.02914	0.225	0.04267	0.225	-0.00141475	0.225	-0.008415	0.225	0.0256012	0.225	2.11602	0.225	5.70657	0.225	7.68499	0.225	9.049
0.203904	0.0331033	0.2375	-0.017475	0.2375	0.03975	0.2375	0.0456162	0.2375	-0.00280781	0.2375	-0.00964875	0.2375	0.0405522	0.2375	2.52819	0.2375	6.13533	0.2375	7.86367	0.2375	9.17317
0.205205	0.0381917	0.25	-0.02418	0.25	0.05036	0.25	0.04573	0.25	-0.00093133	0.25	-0.00652	0.25	0.06863	0.25	3.00508	0.25	6.53338	0.25	8.03284	0.25	9.30088
0.206507	0.0438672	0.2625	-0.0211625	0.2625	0.03983	0.2625	0.0409705	0.2625	0.00766576	0.2625	0.00392658	0.2625	0.110064	0.2625	3.58504	0.2625	6.90932	0.2625	8.18609	0.2625	9.43359
0.207808	0.0498151	0.275	-0.018145	0.275	0.0293	0.275	0.032018	0.275	0.0218331	0.275	0.0207059	0.275	0.164777	0.275	4.25529	0.275	7.26029	0.275	8.32555	0.275	9.5708
0.209109	0.0557376	0.2875	-0.0151275	0.2875	0.01877	0.2875	0.0229539	0.2875	0.0346686	0.2875	0.0379072	0.2875	0.232312	0.2875	4.93914	0.2875	7.56907	0.2875	8.4641	0.2875	9.70963
0.21041	0.0613905	0.3	-0.01211	0.3	0.00824	0.3	0.01786	0.3	0.03927	0.3	0.04962	0.3	0.31221	0.3	5.55987	0.3	7.81843	0.3	8.61457	0.3	9.84718
0.211712	0.0666091	0.3125	-0.013635	0.3125	0.0161	0.3125	0.0172375	0.3125	0.0349324	0.3125	0.0451209	0.3125	0.419031	0.3125	6.12308	0.3125	8.01061	0.3125	8.77762	0.3125	9.98287
0.213013	0.0713138	0.325	-0.01516	0.325	0.02396	0.325	0.0184642	0.325	0.0275794	0.325	0.0252209	0.325	0.611036	0.325	6.66569	0.325	8.1767	0.325	8.94476	0.325	10.1174
0.214314	0.0754968	0.3375	-0.016685	0.3375	0.03182	0.3375	0.0209363	0.3375	0.0202517	0.3375	0.00131042	0.3375	0.953318	0.3375	7.15802	0.3375	8.34277	0.3375	9.11513	0.3375	10.25
0.215616	0.0791908	0.35	-0.01821	0.35	0.03968	0.35	0.02405	0.35	0.01599	0.35	-0.01522	0.35	1.51097	0.35	7.57036	0.35	8.53486	0.35	9.2879	0.35	10.3797
0.216917	0.0824302	0.3625	-0.0145025	0.3625	0.0427425	0.3625	0.0304276	0.3625	0.0144313	0.3625	-0.00548553	0.3625	2.22095	0.3625	7.91262	0.3625	8.75211	0.3625	9.46996	0.3625	10.4879
0.218218	0.0852178	0.375	-0.010795	0.375	0.045805	0.375	0.0407245	0.375	0.0130795	0.375	0.033563	0.375	2.96656	0.375	8.21804	0.375	8.97337	0.375	9.66211	0.375	10.5637
0.21952	0.0875073	0.3875	-0.0070875	0.3875	0.0488675	0.3875	0.0513867	0.3875	0.0117755	0.3875	0.0895625	0.3875	3.73246	0.3875	8.49195	0.3875	9.19433	0.3875	9.85438	0.3875	10.6179
0.220821	0.0892087	0.4	-0.00338	0.4	0.05193	0.4	0.05886	0.4	0.01036	0.4	0.15015	0.4	4.50328	0.4	8.73968	0.4	9.41064	0.4	10.0368	0.4	10.661
0.222122	0.0902144	0.4125	0.0051975	0.4125	0.0316675	0.4125	0.0494174	0.4125	0.00833694	0.4125	0.191677	0.4125	5.29414	0.4125	8.97447	0.4125	9.62114	0.4125	10.197	0.4125	10.7017
0.223423	0.0904388	0.425	0.013775	0.425	0.011405	0.425	0.0226774	0.425	0.00562376	0.425	0.286791	0.425	6.10598	0.425	9.20412	0.425	9.82537	0.425	10.333	0.425	10.7392
0.224725	0.0898562	0.4375	0.0223525	0.4375	-0.0088575	0.4375	-0.00489634	0.4375	0.00268183	0.4375	0.567575	0.4375	6.90218	0.4375	9.42579	0.4375	10.0201	0.4375	10.4502	0.4375	10.7697
0.226026	0.0885242	0.45	0.03093	0.45	-0.02912	0.45	-0.01684	0.45	-2.7477e-05	0.45	1.16611	0.45	7.64612	0.45	9.63667	0.45	10.2021	0.45	10.554	0.45	10.7894
0.227327	0.0865826	0.4625	0.0154475	0.4625	-0.015685	0.4625	-0.000804026	0.4625	0.0126389	0.4625	2.00651	0.4625	8.23602	0.4625	9.83584	0.4625	10.3548	0.4625	10.649	0.4625	10.8023
0.228629	0.0842273	0.475	-3.5e-05	0.475	-0.00225	0.475	0.0323083	0.475	0.0488418	0.475	2.90542	0.475	8.64485	0.475	10.0227	0.475	10.4703	0.475	10.7299	0.475	10.8148
0.22993	0.0816658	0.4875	-0.0155175	0.4875	0.011185	0.4875	0.0640815	0.4875	0.0985695	0.4875	3.83374	0.4875	8.94814	0.4875	10.195	0.4875	10.558	0.4875	10.7874	0.4875	10.8274
0.231231	0.0790698	0.5	-0.031	0.5	0.02462	0.5	0.0761	0.5	0.15181	0.5	4.76238	0.5	9.2214	0.5	10.3505	0.5	10.6273	0.5	10.8119	0.5	10.8402
0.232533	0.0765382	0.5125	-0.0210475	0.5125	0.023425	0.5125	0.0710161	0.5125	0.280751	0.5125	5.70318	0.5125	9.50313	0.5125	10.4859	0.5125	10.6892	0.5125	10.8131	0.5125	10.8539
0.233834	0.0740846	0.525	-0.011095	0.525	0.02223	0.525	0.0643535	0.525	0.558235	0.525	6.66443	0.525	9.7717	0.525	10.5948	0.525	10.7441	0.525	10.8096	0.525	10.868
0.235135	0.0716508	0.5375	-0.0011425	0.5375	0.021035	0.5375	0.0570041	0.5375	0.975234	0.5375	7.61164	0.5375	10.0125	0.5375	10.6699	0.5375	10.7853	0.5375	10.8062	0.5375	10.8818
0.236436	0.0691431	0.55	0.00881	0.55	0.01984	0.55	0.04986	0.55	1.52272	0.55	8.51034	0.55	10.2108	0.55	10.7039	0.55	10.8059	0.55	10.8073	0.55	10.8944
0.237738	0.066476	0.5625	0.0094025	0.5625	0.012095	0.5625	0.0382844	0.5625	2.47339	0.5625	9.19468	0.5625	10.377	0.5625	10.7117	0.5625	10.8136	0.5625	10.8132	0.5625	10.8961
0.239039	0.0636103	0.575	0.009995	0.575	0.00435	0.575	0.0222267	0.575	3.84958	0.575	9.59241	0.575	10.5215	0.575	10.7158	0.575	10.8199	0.575	10.8198	0.575	10.8846
0.24034	0.0605704	0.5875	0.0105875	0.5875	-0.003395	0.5875	0.00945824	0.5875	5.26669	0.5875	9.80945	0.5875	10.6299	0.5875	10.72	0.5875	10.8243	0.5875	10.8257	0.5875	10.8698
0.241642	0.0574379	0.6	0.01118	0.6	-0.01114	0.6	0.00775	0.6	6.34015	0.6	9.9517	0.6	10.6878	0.6	10.7281	0.6	10.8262	0.6	10.8295	0.6	10.8617
0.242943	0.0543227	0.6125	0.00818875	0.6125	-0.0072225	0.6125	0.146666	0.6125	7.10779	0.6125	10.0934	0.6125	10.7145	0.6125	10.7399	0.6125	10.8267	0.6125	10.8314	0.6125	10.8612
0.244244	0.051325	0.625	0.0051975	0.625	-0.003305	0.625	0.51737	0.625	7.84944	0.625	10.2346	0.625	10.7391	0.625	10.7522	0.625	10.8272	0.625	10.8325	0.625	10.8623
0.245546	0.0485017	0.6375	0.00220625	0.6375	0.0006125	0.6375	1.07003	0.6375	8.54353	0.6375	10.3701	0.6375	10.761	0.6375	10.7648	0.6375	10.8276	0.6375	10.833	0.6375	10.8643
0.246847	0.0458496	0.65	-0.000785	0.65	0.00453	0.65	1.75481	0.65	9.16845	0.65	10.4945	0.65	10.7798	0.65	10.7773	0.65	10.8279	0.65	10.8329	0.65	10.8665
0.248148	0.0433117	0.6625	-0.00377625	0.6625	0.0084475	0.6625	2.52189	0.6625	9.70264	0.6625	10.6024	0.6625	10.7951	0.6625	10.7897	0.6625	10.8279	0.6625	10.8322	0.6625	10.8682
0.249449	0.0408041	0.675	-0.0067675	0.675	0.012365	0.675	3.32142	0.675	10.1245	0.675	10.6887	0.675	10.8065	0.675	10.8016	0.675	10.8274	0.675	10.8311	0.675	10.8689
0.250751	0.0382518	0.6875	-0.00975875	0.6875	0.0162825	0.6875	4.10358	0.6875	10.4124	0.6875	10.748	0.6875	10.8137	0.6875	10.8128	0.6875	10.8264	0.6875	10.8295	0.6875	10.8676
0.252052	0.0356207	0.7	-0.01275	0.7	0.0202	0.7	4.81854	0.7	10.5449	0.7	10.775	0.7	10.8162	0.7	10.823	0.7	10.8248	0.7	10.8277	0.7	10.8639
0.253353	0.0329333	0.7125	-0.0056575	0.7125	0.194818	0.7125	5.57715	0.7125	10.5909	0.7125	10.7842	0.7125	10.8159	0.7125	10.8326	0.7125	10.8215	0.7125	10.8244	0.7125	10.8586
0.254655	0.0302618	0.725	0.001435	0.725	0.229008	0.725	6.47527	0.725	10.6337	0.725	10.7933	0.725	10.8153	0.725	10.8418	0.725	10.8161	0.725	10.8193	0.725	10.8532
0.255956	0.0277027	0.7375	0.0085275	0.7375	0.449194	0.7375	7.44058	0.7375	10.6726	0.7375	10.8019	0.7375	10.8146	0.7375	10.8503	0.7375	10.8093	0.7375	10.8128	0.7375	10.8476
0.257257	0.0253405	0.75	0.01562	0.75	1	0.75	8.40078	0.75	10.7069	0.75	10.8093	0.75	10.8137	0.75	10.8577	0.75	10.802	0.75	10.8057	0.75	10.842
0.258559	0.0232168	0.7625	0.0227125	0.7625	1.76584	0.7625	9.28354	0.7625	10.7359	0.7625	10.8152	0.7625	10.8131	0.7625	10.8636	0.7625	10.7949	0.7625	10.7986	0.7625	10.8364
0.25986	0.021314	0.775	0.029805	0.775	2.53392	0.775	10.0166	0.775	10.7591	0.775	10.8189	0.775	10.8127	0.775	10.8676	0.775	10.7887	0.775	10.7922	0.775	10.8308
0.261161	0.019562	0.7875	0.0368975	0.7875	3.30306	0.7875	10.5275	0.7875	10.7757	0.7875	10.82	0.7875	10.8127	0.7875	10.8696	0.7875	10.7843	0.7875	10.7871	0.7875	10.8252
0.262462	0.017863	0.8	0.04399	0.8	4.07208	0.8	10.7441	0.8	10.785	0.8	10.8179	0.8	10.8133	0.8	10.8689	0.8	10.7825	0.8	10.7841	0.8	10.8199
0.263764	0.0161272	0.8125	0.159819	0.8125	4.87932	0.8125	10.7809	0.8125	10.7908	0.8125	10.8133	0.8125	10.8151	0.8125	10.8662	0.8125	10.7834	0.8125	10.7846	0.8125	10.8141
0.265065	0.0143048	0.825	0.275647	0.825	5.74185	0.825	10.8031	0.825	10.797	0.825	10.8074	0.825	10.8179	0.825	10.8622	0.825	10.7867	0.825	10.789	0.825	10.8079
0.266366	0.0124038	0.8375	0.391476	0.8375	6.62661	0.8375	10.8138	0.8375	10.8033	0.8375	10.801	0.8375	10.8213	0.8375	10.8573	0.8375	10.7915	0.8375	10.796	0.8375	10.8014
0.267668	0.0104886	0.85	0.507305	0.85	7.5005	0.85	10.8162	0.85	10.8094	0.85	10.7946	0.85	10.8248	0.85	10.8519	0.85	10.7972	0.85	10.8046	0.85	10.7951
0.268969	0.00865996	0.8625	0.623134	0.8625	8.33046	0.8625	10.8134	0.8625	10.8151	0.8625	10.7886	0.8625	10.8277	0.8625	10.8463	0.8625	10.8033	0.8625	10.8134	0.8625	10.7895
0.27027	0.0070267	0.875	0.738962	0.875	9.08339	0.875	10.8086	0.875	10.82	0.875	10.7837	0.875	10.8296	0.875	10.8409	0.875	10.8089	0.875	10.8212	0.875	10.7848
0.271572	0.00568038	0.8875	0.854791	0.8875	9.72623	0.8875	10.805	0.8875	10.8241	0.8875	10.7805	0.8875	10.8298	0.8875	10.8359	0.8875	10.8135	0.8875	10.8269	0.8875	10.7814
0.272873	0.00468187	0.9	0.97062	0.9	10.2259	0.9	10.8057	0.9	10.8269	0.9	10.7795	0.9	10.8279	0.9	10.8317	0.9	10.8165	0.9	10.8293	0.9	10.7798
0.274174	0.00406397	0.9125	2.19057	0.9125	10.2907	0.9125	10.8092	0.9125	10.8286	0.9125	10.7804	0.9125	10.8242	0.9125	10.8283	0.9125	10.818	0.9125	10.8289	0.9125	10.7797
0.275475	0.00384574	0.925	3.41052	0.925	10.3556	0.925	10.8118	0.925	10.8296	0.925	10.7826	0.925	10.8192	0.925	10.825	0.925	10.8189	0.925	10.8272	0.925	10.7808
0.276777	0.00404873	0.9375	4.63047	0.9375	10.4205	0.9375	10.8134	0.9375	10.8297	0.9375	10.7861	0.9375	10.813	0.9375	10.822	0.9375	10.8193	0.9375	10.8241	0.9375	10.7829
0.278078	0.00470348	0.95	5.85041	0.95	10.4853	0.95	10.814	0.95	10.8291	0.95	10.7908	0.95	10.8056	0.95	10.8193	0.95	10.819	0.95	10.8197	0.95	10.7861
0.279379	0.00583873	0.9625	7.07036	0.9625	10.5502	0.9625	10.8137	0.9625	10.8277	0.9625	10.7968	0.9625	10.7969	0.9625	10.8169	0.9625	10.8181	0.9625	10.8139	0.9625	10.7904
0.280681	0.00745311	0.975	8.29031	0.975	10.615	0.975	10.8125	0.975	10.8256	0.975	10.8041	0.975	10.7869	0.975	10.8147	0.975	10.8167	0.975	10.8068	0.975	10.7958
0.281982	0.00947835	0.9975	9.51026	0.9875	10.6799	0.9975	10.8103	0.9975	10.8226	0.9975	10.8126	0.9975	10.7758	0.9975	10.8127	0.9975	10.8146	0.9975	10.7983	0.9975	10.8023
0.283283	0.0117491	1.1	10.7302	0.99	10.7448	1.1	10.8072	1.1	10.8189	1.1	10.8224	1.1	10.7634	1.1	10.811	1.1	10.8119	1.1	10.7885	1.1	10.8099
0.284585	0.0139956	1.5	10.7302	1	10.7448	1.5	10.8	1.5	10.8	1.5	10.8	1.5	10.8	1.5	10.8	1.5	10.8	1.5	10.8	1.5	10.8
0.285886	0.0158705
0.287187	0.0170085
0.288488	0.0171084
0.28979	0.0160148
0.291091	0.0137743
0.292392	0.0106473
0.293694	0.00706647
0.294995	0.0035501
0.296296	0.000592157
0.297598	-0.00144163
0.298899	-0.00238278
0.3002	-0.00227576
0.301502	-0.00133774
0.302803	0.000123701
0.304104	0.00180842
0.305405	0.00350695
0.306707	0.00514476
0.308008	0.00677613
0.309309	0.00853302
0.310611	0.0105486
0.311912	0.0128822
0.313213	0.0154724
0.314515	0.0181331
0.315816	0.0205952
0.317117	0.0225797
0.318418	0.0238797
0.31972	0.0244247
0.321021	0.0243072
0.322322	0.0237645
0.323624	0.0231192
0.324925	0.0226983
0.326226	0.0227524
0.327528	0.0233979
0.328829	0.0245972
0.33013	0.0261787
0.331431	0.0278895
0.332733	0.0294639
0.334034	0.0306879
0.335335	0.031442
0.336637	0.0317147
0.337938	0.0315836
0.339239	0.0311741
0.340541	0.0306077
0.341842	0.029957
0.343143	0.0292193
0.344444	0.0283163
0.345746	0.0271214
0.347047	0.0255059
0.348348	0.0233938
0.34965	0.0208092
0.350951	0.0179023
0.352252	0.0149454
0.353554	0.0122949
0.354855	0.0103268
0.356156	0.00935706
0.357457	0.00956851
0.358759	0.0109618
0.36006	0.0133474
0.361361	0.0163851
0.362663	0.0196635
0.363964	0.0228034
0.365265	0.0255563
0.366567	0.0278709
0.367868	0.0299037
0.369169	0.0319661
0.37047	0.0344168
0.371772	0.0375253
0.373073	0.041344
0.374374	0.0456285
0.375676	0.0498327
0.376977	0.0531905
0.378278	0.0548679
0.37958	0.0541532
0.380881	0.0506352
0.382182	0.0443254
0.383483	0.0356896
0.384785	0.0255796
0.386086	0.0150809
0.387387	0.00531421
0.388689	-0.00275997
0.38999	-0.00848842
0.391291	-0.0115931
0.392593	-0.0121523
0.393894	-0.0105126
0.395195	-0.00716314
0.396496	-0.00261318
0.397798	0.0026947
0.399099	0.00841964
0.4004	0.0143077
0.401702	0.0201468
0.403003	0.0257183
0.404304	0.0307704
0.405606	0.0350268
0.406907	0.038228
0.408208	0.0401897
0.40951	0.0408538
0.410811	0.0403116
0.412112	0.0387856
0.413413	0.0365757
0.414715	0.0339856
0.416016	0.0312532
0.417317	0.028511
0.418619	0.0257868
0.41992	0.0230446
0.421221	0.020249
0.422523	0.0174276
0.423824	0.0147058
0.425125	0.0122985
0.426426	0.0104589
0.427728	0.00939924
0.429029	0.00921183
0.43033	0.00981933
0.431632	0.0109759
0.432933	0.012324
0.434234	0.0134942
0.435536	0.0142189
0.436837	0.0144241
0.438138	0.0142698
0.439439	0.0141226
0.440741	0.0144626
0.442042	0.0157503
0.443343	0.0182886
0.444645	0.022118
0.445946	0.0269764
0.447247	0.0323343
0.448549	0.037497
0.44985	0.0417485
0.451151	0.0444983
0.452452	0.0453956
0.453754	0.044385
0.455055	0.0416925
0.456356	0.0377526
0.457658	0.0330982
0.458959	0.0282462
0.46026	0.0236047
0.461562	0.0194257
0.462863	0.0158059
0.464164	0.0127295
0.465465	0.0101343
0.466767	0.00797838
0.468068	0.00628718
0.469369	0.00516804
0.470671	0.00479044
0.471972	0.00533947
0.473273	0.00695751
0.474575	0.00969126
0.475876	0.0134587
0.477177	0.0180446
0.478478	0.0231242
0.47978	0.0283093
0.481081	0.0332026
0.482382	0.0374479
0.483684	0.0407647
0.484985	0.0429605
0.486286	0.0439225
0.487588	0.0435956
0.488889	0.0419576
0.49019	0.039004
0.491491	0.0347502
0.492793	0.029254
0.494094	0.0226532
0.495395	0.0152075
0.496697	0.00732809
0.497998	-0.000417341
0.499299	-0.0073358
0.500601	-0.0126764
0.501902	-0.0157263
0.503203	-0.0159179
0.504505	-0.0129272
0.505806	-0.00674186
0.507107	0.00231594
0.508408	0.0136161
0.50971	0.0262932
0.511011	0.0393494
0.512312	0.0517689
0.513614	0.0626248
0.514915	0.0711629
0.516216	0.0768544
0.517518	0.0794194
0.518819	0.0788254
0.52012	0.0752699
0.521421	0.0691533
0.522723	0.0610455
0.524024	0.0516439
0.525325	0.0417204
0.526627	0.0320537
0.527928	0.0233508
0.529229	0.0161636
0.530531	0.0108177
0.531832	0.00736812
0.533133	0.00559715
0.534434	0.00506181
0.535736	0.00518574
0.537037	0.00537984
0.538338	0.00516622
0.53964	0.00427723
0.540941	0.00270551
0.542242	0.000691954
0.543544	-0.00134627
0.544845	-0.00293035
0.546146	-0.00364874
0.547447	-0.00326789
0.548749	-0.00179659
0.55005	0.000512262
0.551351	0.00322327
0.552653	0.00582801
0.553954	0.00787493
0.555255	0.00908757
0.556557	0.00944152
0.557858	0.0091813
0.559159	0.00877232
0.56046	0.00879853
0.561762	0.00982864
0.563063	0.0122806
0.564364	0.0163138
0.565666	0.0217721
0.566967	0.0281903
0.568268	0.0348613
0.56957	0.040952
0.570871	0.0456444
0.572172	0.0482741
0.573473	0.0484417
0.574775	0.046075
0.576076	0.0414349
0.577377	0.0350628
0.578679	0.0276838
0.57998	0.0200842
0.581281	0.0129879
0.582583	0.00695366
0.583884	0.00231064
0.585185	-0.000858413
0.586486	-0.00268864
0.587788	-0.00346899
0.589089	-0.00355963
0.59039	-0.0033095
0.591692	-0.002991
0.592993	-0.00276279
0.594294	-0.0026643
0.595596	-0.00263783
0.596897	-0.00256848
0.598198	-0.00232933
0.599499	-0.00181992
0.600801	-0.00098962
0.602102	0.000157738
0.603403	0.00157608
0.604705	0.0032006
0.606006	0.00497451
0.607307	0.00687122
0.608609	0.00890565
0.60991	0.0111314
0.611211	0.0136235
0.612513	0.0164508
0.613814	0.0196414
0.615115	0.0231511
0.616416	0.0268402
0.617718	0.030467
0.619019	0.0337022
0.62032	0.0361655
0.621622	0.0374816
0.622923	0.0373461
0.624224	0.035591
0.625526	0.0322336
0.626827	0.0274977
0.628128	0.0217985
0.629429	0.0156895
0.630731	0.00978126
0.632032	0.00464572
0.633333	0.000727376
0.634635	-0.00172001
0.635936	-0.00265707
0.637237	-0.00223848
0.638539	-0.000755407
0.63984	0.00144339
0.641141	0.00403059
0.642442	0.00675937
0.643744	0.00948855
0.645045	0.0121707
0.646346	0.0148108
0.647648	0.017411
0.648949	0.0199216
0.65025	0.0222145
0.651552	0.0240869
0.652853	0.0252958
0.654154	0.0256098
0.655455	0.0248642
0.656757	0.023001
0.658058	0.020083
0.659359	0.0162791
0.660661	0.0118265
0.661962	0.00698278
0.663263	0.00198242
0.664565	-0.00299136
0.665866	-0.00781336
0.667167	-0.0124051
0.668468	-0.0167141
0.66977	-0.0206946
0.671071	-0.0242994
0.672372	-0.0274859
0.673674	-0.0302339
0.674975	-0.0325646
0.676276	-0.0345527
0.677578	-0.0363182
0.678879	-0.0379992
0.68018	-0.0397053
0.681481	-0.0414668
0.682783	-0.0431912
0.684084	-0.0446434
0.685385	-0.0454588
0.686687	-0.0451904
0.687988	-0.0433837
0.689289	-0.0396651
0.690591	-0.0338272
0.691892	-0.0258926
0.693193	-0.0161451
0.694494	-0.00511984
0.695796	0.0064444
0.697097	0.017686
0.698398	0.0277209
0.6997	0.0357492
0.701001	0.0411541
0.702302	0.0435797
0.703604	0.0429785
0.704905	0.0396206
0.706206	0.0340645
0.707508	0.0270896
0.708809	0.0195996
0.71011	0.0125079
0.711411	0.00662107
0.712713	0.00253526
0.714014	0.000562656
0.715315	0.000697163
0.716617	0.00262519
0.717918	0.0057791
0.719219	0.00942474
0.720521	0.0127695
0.721822	0.0150752
0.723123	0.0157589
0.724424	0.0144705
0.725726	0.011135
0.727027	0.00595677
0.728328	-0.000614548
0.72963	-0.00795143
0.730931	-0.0153399
0.732232	-0.0220823
0.733534	-0.0275955
0.734835	-0.0314905
0.736136	-0.0336182
0.737437	-0.0340729
0.738739	-0.0331528
0.74004	-0.0312828
0.741341	-0.0289171
0.742643	-0.0264395
0.743944	-0.0240864
0.745245	-0.0219069
0.746547	-0.0197704
0.747848	-0.0174188
0.749149	-0.0145477
0.75045	-0.0108969
0.751752	-0.00632622
0.753053	-0.000857772
0.754354	0.00532228
0.755656	0.0119007
0.756957	0.0184982
0.758258	0.0247357
0.75956	0.0302869
0.760861	0.0349048
0.762162	0.038421
0.763463	0.0407241
0.764765	0.0417327
0.766066	0.0413771
0.767367	0.0396007
0.768669	0.0363816
0.76997	0.0317685
0.771271	0.0259135
0.772573	0.0190903
0.773874	0.0116835
0.775175	0.00414921
0.776476	-0.00304605
0.777778	-0.00949316
0.779079	-0.0148963
0.78038	-0.0191029
0.781682	-0.0221018
0.782983	-0.0239922
0.784284	-0.0249357
0.785586	-0.0251078
0.786887	-0.0246627
0.788188	-0.0237205
0.789489	-0.022376
0.790791	-0.0207213
0.792092	-0.0188707
0.793393	-0.0169747
0.794695	-0.0152167
0.795996	-0.0137905
0.797297	-0.0128659
0.798599	-0.0125513
0.7999	-0.0128641
0.801201	-0.0137176
0.802503	-0.014925
0.803804	-0.016222
0.805105	-0.0173004
0.806406	-0.0178482
0.807708	-0.0175923
0.809009	-0.0163378
0.81031	-0.0140033
0.811612	-0.0106456
0.812913	-0.00647086
0.814214	-0.00182373
0.815516	0.0028494
0.816817	0.00706365
0.818118	0.0103787
0.819419	0.0124867
0.820721	0.0132846
0.822022	0.0129096
0.823323	0.0117241
0.824625	0.0102456
0.825926	0.00903704
0.827227	0.00858028
0.828529	0.00916887
0.82983	0.0108476
0.831131	0.0134178
0.832432	0.0165067
0.833734	0.01968
0.835035	0.0225647
0.836336	0.0249431
0.837638	0.0267919
0.838939	0.0282561
0.84024	0.0295701
0.841542	0.030956
0.842843	0.0325359
0.844144	0.0342903
0.845445	0.0360753
0.846747	0.0376918
0.848048	0.0389768
0.849349	0.0398812
0.850651	0.0404998
0.851952	0.0410374
0.853253	0.0417202
0.854555	0.0426815
0.855856	0.0438663
0.857157	0.0449926
0.858458	0.0455937
0.85976	0.0451353
0.861061	0.043177
0.862362	0.0395283
0.863664	0.0343489
0.864965	0.0281581
0.866266	0.0217445
0.867568	0.0160013
0.868869	0.0117312
0.87017	0.00947721
0.871471	0.00942492
0.872773	0.0113985
0.874074	0.0149427
0.875375	0.0194595
0.876677	0.0243515
0.877978	0.0291326
0.879279	0.0334775
0.880581	0.0372099
0.881882	0.0402504
0.883183	0.0425537
0.884484	0.0440684
0.885786	0.0447326
0.887087	0.0445055
0.888388	0.0434118
0.88969	0.0415758
0.890991	0.0392213
0.892292	0.0366315
0.893594	0.0340819
0.894895	0.0317715
0.896196	0.0297809
0.897497	0.0280764
0.898799	0.0265601
0.9001	0.0251451
0.901401	0.0238222
0.902703	0.0226862
0.904004	0.0219029
0.905305	0.0216236
0.906607	0.0218773
0.907908	0.0224863
0.909209	0.0230454
0.910511	0.0229886
0.911812	0.0217317
0.913113	0.0188526
0.914414	0.0142473
0.915716	0.00820624
0.917017	0.00137538
0.918318	-0.00539434
0.91962	-0.0112667
0.920921	-0.0156403
0.922222	-0.0182969
0.923524	-0.0194297
0.924825	-0.0195406
0.926126	-0.0192454
0.927427	-0.0190531
0.928729	-0.0191989
0.93003	-0.0195873
0.931331	-0.0198649
0.932633	-0.0195899
0.933934	-0.0184339
0.935235	-0.0163366
0.936537	-0.0135525
0.937838	-0.0105706
0.939139	-0.00793668
0.94044	-0.00604572
0.941742	-0.00498715
0.943043	-0.00450432
0.944344	-0.00408813
0.945646	-0.00317196
0.946947	-0.00135394
0.948248	0.00144007
0.94955	0.00491903
0.950851	0.00853329
0.952152	0.0116869
0.953453	0.0139731
0.954755	0.0153382
0.956056	0.0161027
0.957357	0.016823
0.958659	0.0180417
0.95996	0.020023
0.961261	0.0225812
0.962563	0.0250848
0.963864	0.0266501
0.965165	0.0264662
0.966466	0.0241352
0.967768	0.0198934
0.969069	0.0146177
0.97037	0.00959094
0.971672	0.006096
0.972973	0.0049744
0.974274	0.00631198
0.975576	0.0093764
0.976877	0.0128459
0.978178	0.0152625
0.979479	0.0155539
0.980781	0.013437
0.982082	0.00954487
0.983383	0.00522069
0.984685	0.00203887
0.985986	0.00122272
0.987287	0.00317417
0.988589	0.00729924
0.98989	0.0122098
0.991191	0.0162414
0.992492	0.0181039
0.993794	0.0174177
0.995095	0.0149214
0.996396	0.0122489
0.997698	0.0113373
0.998999	0.0136724
1.0003	0.0196591
1.0016	0.028372
1.0029	0.0378145
1.0042	0.0456231
1.00551	0.0499743
1.00681	0.0503543
1.00811	0.0478747
1.00941	0.0449708
1.01071	0.0445449
1.01201	0.0488423
1.01331	0.0584776
1.01461	0.0720107
1.01592	0.0862975
1.01722	0.0975554
1.01852	0.102803
1.01982	0.101144
1.02112	0.0943741
1.02242	0.0865814
1.02372	0.0827846
1.02503	0.0870077
1.02633	0.100479
1.02763	0.12067
1.02893	0.141673
1.03023	0.155955
1.03153	0.157026
1.03283	0.14213
1.03413	0.113953
1.03544	0.080536
1.03674	0.0531577
1.03804	0.0426564
1.03934	0.0553066
1.04064	0.0897115
1.04194	0.136041
1.04324	0.178329
1.04454	0.199582
1.04585	0.188454
1.04715	0.145481
1.04845	0.0867273
1.04975	0.0431793
1.05105	0.055341
1.05235	0.163912
1.05365	0.398754
1.05495	0.769133
1.05626	1.25824
1.05756	1.82398
1.05886	2.40659
1.06016	2.94146
1.06146	3.37433
1.06276	3.67479
1.06406	3.84444
1.06537	3.91736
1.06667	3.95227
1.06797	4.0183
1.06927	4.17784
1.07057	4.47089
1.07187	4.905
1.07317	5.45337
1.07447	6.06167
1.07578	6.66166
1.07708	7.18798
1.07838	7.59377
1.07968	7.86103
1.08098	8.00342
1.08228	8.06084
1.08358	8.08789
1.08488	8.13929
1.08619	8.25634
1.08749	8.45786
1.08879	8.73753
1.09009	9.06789
1.09139	9.4093
1.09269	9.72106
1.09399	9.97152
1.0953	10.1446
1.0966	10.2414
1.0979	10.2772
1.0992	10.275
1.1005	10.2583
1.1018	10.2448
1.1031	10.2434
1.1044	10.2538
1.10571	10.2695
1.10701	10.2821
1.10831	10.2856
1.10961	10.2787
1.11091	10.2655
1.11221	10.2538
1.11351	10.252
1.11481	10.266
1.11612	10.297
1.11742	10.3412
1.11872	10.3908
1.12002	10.4369
1.12132	10.4715
1.12262	10.4908
1.12392	10.495
1.12523	10.4888
1.12653	10.4789
1.12783	10.4722
1.12913	10.4735
1.13043	10.4845
1.13173	10.5038
1.13303	10.5274
1.13433	10.551
1.13564	10.5709
1.13694	10.5854
1.13824	10.595
1.13954	10.6018
1.14084	10.6086
1.14214	10.6177
1.14344	10.6302
1.14474	10.6456
1.14605	10.6623
1.14735	10.6784
1.14865	10.6921
1.14995	10.7028
1.15125	10.7109
1.15255	10.7177
1.15385	10.7245
1.15516	10.7324
1.15646	10.7418
1.15776	10.7519
1.15906	10.7617
1.16036	10.7697
1.16166	10.775
1.16296	10.7776
1.16426	10.7779
1.16557	10.7769
1.16687	10.7755
1.16817	10.7742
1.16947	10.7724
1.17077	10.7691
1.17207	10.7629
1.17337	10.7525
1.17467	10.7373
1.17598	10.7179
1.17728	10.6957
1.17858	10.6729
1.17988	10.6521
1.18118	10.6351
1.18248	10.623
1.18378	10.6159
1.18509	10.6131
1.18639	10.6132
1.18769	10.6147
1.18899	10.6166
1.19029	10.6185
1.19159	10.6204
1.19289	10.6227
1.19419	10.6259
1.1955	10.6302
1.1968	10.6355
1.1981	10.6414
1.1994	10.6474
1.2007	10.6531
1.202	10.6583
1.2033	10.6633
1.2046	10.6685
1.20591	10.6744
1.20721	10.6815
1.20851	10.6898
1.20981	10.6989
1.21111	10.7081
1.21241	10.7167
1.21371	10.7239
1.21502	10.7294
1.21632	10.7329
1.21762	10.7349
1.21892	10.7356
1.22022	10.7354
1.22152	10.7343
1.22282	10.7325
1.22412	10.7297
1.22543	10.7258
1.22673	10.7208
1.22803	10.7151
1.22933	10.7092
1.23063	10.7041
1.23193	10.7004
1.23323	10.6987
1.23453	10.6994
1.23584	10.7021
1.23714	10.7064
1.23844	10.7115
1.23974	10.7169
1.24104	10.722
1.24234	10.7267
1.24364	10.7309
1.24494	10.7348
1.24625	10.7387
1.24755	10.7425
1.24885	10.7461
1.25015	10.7492
1.25145	10.7514
1.25275	10.7526
1.25405	10.7526
1.25536	10.7517
1.25666	10.7503
1.25796	10.7489
1.25926	10.748
1.26056	10.7479
1.26186	10.7487
1.26316	10.7502
1.26446	10.7522
1.26577	10.7543
1.26707	10.7562
1.26837	10.7577
1.26967	10.7587
1.27097	10.7593
1.27227	10.7593
1.27357	10.7588
1.27487	10.7577
1.27618	10.7559
1.27748	10.7534
1.27878	10.7502
1.28008	10.7466
1.28138	10.7428
1.28268	10.7392
1.28398	10.7361
1.28529	10.7339
1.28659	10.7325
1.28789	10.7319
1.28919	10.7319
1.29049	10.7324
1.29179	10.7331
1.29309	10.7339
1.29439	10.7349
1.2957	10.7361
1.297	10.7377
1.2983	10.7396
1.2996	10.742
1.3009	10.7446
1.3022	10.7474
1.3035	10.7505
1.3048	10.7539
1.30611	10.7576
1.30741	10.7619
1.30871	10.7668
1.31001	10.772
1.31131	10.7773
1.31261	10.782
1.31391	10.7853
1.31522	10.7867
1.31652	10.7857
1.31782	10.7822
1.31912	10.7767
1.32042	10.7699
1.32172	10.7629
1.32302	10.7568
1.32432	10.7524
1.32563	10.7502
1.32693	10.7503
1.32823	10.7523
1.32953	10.7557
1.33083	10.76
1.33213	10.7644
1.33343	10.7687
1.33473	10.7728
1.33604	10.7767
1.33734	10.7805
1.33864	10.7841
1.33994	10.7874
1.34124	10.7903
1.34254	10.7924
1.34384	10.7934
1.34515	10.7931
1.34645	10.7916
1.34775	10.789
1.34905	10.7856
1.35035	10.7818
1.35165	10.7781
1.35295	10.7747
1.35425	10.7717
1.35556	10.7693
1.35686	10.7674
1.35816	10.7661
1.35946	10.7653
1.36076	10.765
1.36206	10.7652
1.36336	10.7659
1.36466	10.767
1.36597	10.7683
1.36727	10.7696
1.36857	10.7709
1.36987	10.7718
1.37117	10.7725
1.37247	10.773
1.37377	10.7735
1.37508	10.774
1.37638	10.7748
1.37768	10.7757
1.37898	10.7769
1.38028	10.7782
1.38158	10.7794
1.38288	10.7804
1.38418	10.7812
1.38549	10.7819
1.38679	10.7826
1.38809	10.7833
1.38939	10.7842
1.39069	10.7852
1.39199	10.7861
1.39329	10.7866
1.39459	10.7865
1.3959	10.7858
1.3972	10.7843
1.3985	10.7823
1.3998	10.78
1.4011	10.7777
1.4024	10.7757
1.4037	10.7742
1.40501	10.7733
1.40631	10.7727
1.40761	10.7725
1.40891	10.7722
1.41021	10.7718
1.41151	10.7713
1.41281	10.7706
1.41411	10.7698
1.41542	10.769
1.41672	10.7684
1.41802	10.7679
1.41932	10.7676
1.42062	10.7674
1.42192	10.7672
1.42322	10.7672
1.42452	10.7675
1.42583	10.768
1.42713	10.7692
1.42843	10.7709
1.42973	10.7733
1.43103	10.7762
1.43233	10.7796
1.43363	10.7831
1.43493	10.7866
1.43624	10.7901
1.43754	10.7934
1.43884	10.7966
1.44014	10.7998
1.44144	10.8029
1.44274	10.806
1.44404	10.8089
1.44535	10.8115
1.44665	10.8134
1.44795	10.8147
1.44925	10.8154
1.45055	10.8157
1.45185	10.8158
1.45315	10.8161
1.45445	10.817
1.45576	10.8185
1.45706	10.8209
1.45836	10.824
1.45966	10.8275
1.46096	10.8311
1.46226	10.8344
1.46356	10.8374
1.46486	10.8397
1.46617	10.8413
1.46747	10.8422
1.46877	10.8422
1.47007	10.8413
1.47137	10.8394
1.47267	10.8364
1.47397	10.8321
1.47528	10.8268
1.47658	10.8207
1.47788	10.8141
1.47918	10.8075
1.48048	10.8014
1.48178	10.7961
1.48308	10.792
1.48438	10.7891
1.48569	10.7871
1.48699	10.7859
1.48829	10.7848
1.48959	10.7837
1.49089	10.7822
1.49219	10.7803
1.49349	10.7778
1.49479	10.7752
1.4961	10.7725
1.4974	10.7702
1.4987	10.7686
1.5	10.768

## Sheet: Fig.5b-Pd9Te4
Figure 5b
T(K)	R(Ω)	T(K)	R(Ω)	T(K)	R(Ω)	T(K)	R(Ω)	T(K)	R(Ω)	T(K)	R(Ω)	T(K)	R(Ω)	T(K)	R(Ω)
	0 Oe		100 Oe		120 Oe		130 Oe		140 Oe		160 Oe		180 Oe		200 Oe
0.03036	-0.0242225	0.03	-0.0363412	0.033	0.0323123	0.02	0.0602947	0.02952	-0.0197224	0.02993	0.144423	0.03261	0.636149	0.03637	1.68199
0.0575622	-0.00977972	0.0547368	-0.0356854	0.0575789	-0.0189412	0.0452632	-0.0179567	0.0553347	0.0434821	0.0557232	0.140239	0.0582621	1.07288	0.0618242	2.12981
0.0847644	-0.0499388	0.0794737	-0.0171931	0.0821579	-0.0182824	0.0705263	-0.00014455	0.0811495	0.218065	0.0815163	0.388168	0.0839142	1.74459	0.0872784	2.65042
0.111967	-0.020561	0.104211	-0.0131462	0.106737	0.0293332	0.0957895	0.224089	0.106964	0.682599	0.107309	1.02224	0.109566	2.37273	0.112733	3.08702
0.139169	-0.0421249	0.128947	-0.00624796	0.131316	0.133082	0.121053	0.846207	0.132779	1.56694	0.133103	1.84279	0.135218	2.95236	0.138187	3.38933
0.166371	-0.0285611	0.153684	0.157953	0.155895	0.839466	0.146316	1.75722	0.158594	2.54054	0.158896	2.7065	0.160871	3.33723	0.163641	3.59523
0.193573	0.0197921	0.178421	0.867299	0.180474	1.65907	0.171579	2.6513	0.184408	3.1771	0.184689	3.28445	0.186523	3.57153	0.189095	3.6996
0.220776	0.144393	0.203158	2.11652	0.205053	2.84954	0.196842	3.31703	0.210223	3.5527	0.210482	3.55223	0.212175	3.69708	0.214549	3.74161
0.247978	0.410302	0.227895	3.19573	0.229632	3.38602	0.222105	3.60642	0.236038	3.68497	0.236275	3.64445	0.237827	3.73409	0.240004	3.75277
0.27518	1.04324	0.252632	3.59545	0.254211	3.6629	0.247368	3.70484	0.261853	3.74411	0.262068	3.70758	0.263479	3.76802	0.265458	3.76251
0.302382	3.75477	0.277368	3.70895	0.278789	3.73259	0.272632	3.73669	0.287667	3.76696	0.287862	3.74269	0.289131	3.76168	0.290912	3.77486
0.329584	3.76168	0.302105	3.7561	0.303368	3.74786	0.297895	3.76173	0.313482	3.7587	0.313655	3.76684	0.314783	3.77134	0.316366	3.77364
0.356787	3.75277	0.326842	3.7703	0.327947	3.7576	0.323158	3.76215	0.339297	3.7614	0.339448	3.76698	0.340435	3.7671	0.341821	3.74915
0.383989	3.77276	0.351579	3.77771	0.352526	3.75551	0.348421	3.75691	0.365112	3.76125	0.365241	3.76582	0.366087	3.77573	0.367275	3.76831
0.411191	3.76602	0.376316	3.77267	0.377105	3.74614	0.373684	3.77291	0.390926	3.76323	0.391034	3.76719	0.391739	3.77895	0.392729	3.7813
0.438393	3.75984	0.401053	3.77535	0.401684	3.79997	0.398947	3.7819	0.416741	3.76945	0.416827	3.7714	0.417392	3.77315	0.418183	3.76912
0.465596	3.78618	0.425789	3.7677	0.426263	3.77784	0.424211	3.77612	0.442556	3.77163	0.442621	3.76755	0.443044	3.77874	0.443637	3.77658
0.492798	3.76671	0.450526	3.77993	0.450842	3.75612	0.449474	3.76956	0.468371	3.76028	0.468414	3.77119	0.468696	3.78178	0.469092	3.7713
0.52	3.76735	0.475263	3.77311	0.475421	3.77076	0.474737	3.77567	0.494185	3.76677	0.494207	3.76704	0.494348	3.77849	0.494546	3.76615
		0.5	3.77162	0.5	3.79161	0.5	3.77445	0.52	3.76048	0.52	3.76689	0.52	3.77559	0.52	3.76103

## Sheet: Fig.5c-PdTe
Figure 5c
T(K)	R(Ω)	T(K)	R(Ω)	T(K)	R(Ω)	T(K)	R(Ω)	T(K)	R(Ω)	T(K)	R(Ω)	T(K)	R(Ω)	T(K)	R(Ω)	T(K)	R(Ω)	T(K)	R(Ω)	T(K)	R(Ω)
	0 Oe		200 Oe		400 Oe		600 Oe		800 Oe		1000 Oe		1200 Oe		1400 Oe		1600 Oe		1800 Oe		2000 Oe
1.80009	9.19932e-06	1.80011	2.96304e-05	1.80003	3.94289e-05	1.79998	4.05087e-05	1.8	4.08594e-05	1.79991	1.79229e-06	1.79997	3.22626e-05	1.80001	0.0147281	1.80013	0.0409825	1.79995	0.104625	1.80003	0.191213
1.90011	4.40911e-05	1.90015	1.86386e-05	1.89995	-3.30951e-05	1.90007	3.67989e-05	1.89994	-1.38615e-05	1.89997	-4.82704e-05	1.89999	0.00137954	1.89997	0.0250535	1.9001	0.0627644	1.89996	0.159715	1.90009	0.222228
1.99996	7.16841e-07	2.00006	9.91753e-06	1.99992	8.24434e-06	2	6.69176e-06	2.00002	6.80998e-06	1.99994	-3.58467e-05	1.99994	0.0100766	2.00006	0.0422973	2.00002	0.106484	1.99988	0.205579	2.00004	0.240485
2.1	-5.63974e-05	2.10002	2.62876e-05	2.10004	-1.93554e-05	2.09997	3.23806e-05	2.09999	2.97507e-05	2.09984	2.50916e-06	2.10004	0.0216072	2.1	0.0636276	2.09999	0.164909	2.10002	0.235333	2.09998	0.25235
2.2	1.54144e-05	2.2001	-2.09094e-05	2.19991	5.11383e-05	2.19999	-3.78764e-05	2.20007	1.40993e-05	2.19999	0.00497593	2.20005	0.0420678	2.20007	0.102616	2.20009	0.215802	2.19998	0.250167	2.20009	0.261612
2.29998	-1.33805e-05	2.30008	-2.17477e-05	2.3	-3.58475e-07	2.3	9.55765e-07	2.30002	-1.07555e-06	2.29998	0.0186348	2.30003	0.0655859	2.2999	0.158456	2.29991	0.247315	2.29991	0.260921	2.29997	0.270207
2.40002	6.64314e-05	2.40001	-5.795e-05	2.39999	-9.55922e-07	2.39997	-7.40835e-06	2.39999	0.00101068	2.39988	0.0369678	2.40003	0.0927371	2.40004	0.221946	2.39993	0.263364	2.39996	0.26924	2.40012	0.275289
2.50016	3.6205e-05	2.50014	1.12315e-05	2.49994	-1.94772e-05	2.49999	4.38498e-05	2.49999	0.0104245	2.49996	0.0617263	2.49996	0.142544	2.49999	0.25998	2.49989	0.272533	2.49995	0.275643	2.50009	0.279762
2.59997	3.14246e-05	2.60011	-4.19385e-05	2.60009	-1.67285e-06	2.59996	3.56066e-05	2.59996	0.0272887	2.60004	0.0835564	2.60013	0.21046	2.59996	0.273043	2.6	0.27711	2.59998	0.279109	2.59989	0.280958
2.69993	6.45265e-06	2.70003	-2.73649e-05	2.70009	4.80253e-05	2.70001	0.00303206	2.70004	0.0508526	2.69998	0.11397	2.70003	0.258143	2.69994	0.277187	2.69998	0.278737	2.69999	0.280555	2.7002	0.281591
2.80007	-1.01576e-05	2.80005	-1.87596e-05	2.79995	5.10145e-05	2.7999	0.0126107	2.79991	0.075818	2.79997	0.17731	2.80009	0.276639	2.79997	0.278147	2.80002	0.280251	2.79991	0.281579	2.80006	0.281803
2.89999	2.74814e-05	2.9	6.58334e-05	2.90021	0.000154622	2.90002	0.0294619	2.9	0.0955207	2.89992	0.24135	2.90011	0.279871	2.89993	0.279512	2.9	0.281456	2.89996	0.281978	2.90012	0.281858
3.00007	1.2068e-05	3.00014	-3.69216e-05	2.99997	0.00559316	3	0.0525298	3.00003	0.126751	2.99989	0.274499	3.00003	0.27965	2.99991	0.281348	2.99997	0.281968	2.99994	0.281888	3.00004	0.281688
3.09993	-3.58474e-06	3.09995	1.66087e-05	3.10007	0.0154316	3.09998	0.0758169	3.09982	0.1885	3.09995	0.281038	3.09997	0.280966	3.1001	0.281949	3.10006	0.281992	3.10011	0.281811	3.10002	0.281684
3.20006	-2.50956e-06	3.20002	1.58927e-05	3.20002	0.0257629	3.19999	0.100908	3.19992	0.259427	3.20003	0.281502	3.1999	0.281996	3.19984	0.282017	3.19996	0.281834	3.19982	0.281801	3.19991	0.28171
3.30005	1.45778e-05	3.30006	0.00143491	3.30002	0.0486793	3.29995	0.131673	3.29998	0.281259	3.29994	0.281433	3.30014	0.282008	3.30006	0.281927	3.29995	0.281838	3.30009	0.281707	3.30001	0.281755
3.39989	2.19842e-05	3.39988	0.0100146	3.39999	0.0728481	3.39996	0.194108	3.40004	0.281619	3.40006	0.2819	3.40005	0.281963	3.39999	0.281874	3.39989	0.281836	3.39994	0.281774	3.39995	0.281737
3.50002	-9.20031e-06	3.49995	0.019945	3.50003	0.0981353	3.50017	0.266573	3.50001	0.281368	3.49998	0.282076	3.50012	0.281979	3.49996	0.281857	3.49992	0.281834	3.49982	0.281841	3.50022	0.281729
3.60013	9.43837e-06	3.6	0.035753	3.60002	0.127226	3.60007	0.281123	3.60026	0.281919	3.59988	0.282088	3.60002	0.281962	3.60018	0.281867	3.5999	0.281844	3.60007	0.28183	3.59997	0.28183
3.70022	-0.000255955	3.69989	0.0575623	3.69998	0.184239	3.69992	0.281323	3.69994	0.282042	3.69999	0.282061	3.70007	0.282023	3.69995	0.281923	3.69986	0.281886	3.7	0.28189	3.70006	0.281758
3.80014	0.00153609	3.79983	0.084959	3.79992	0.268831	3.8	0.282111	3.80022	0.282143	3.80008	0.281999	3.8001	0.281993	3.80002	0.281971	3.80009	0.281849	3.80013	0.281896	3.79994	0.281798
3.90004	0.0231986	3.89981	0.108685	3.89992	0.281527	3.90006	0.282144	3.89991	0.282161	3.90002	0.282096	3.90009	0.282034	3.9	0.282013	3.89995	0.281884	3.89978	0.281865	3.90011	0.281869
4.00021	0.0408389	3.99995	0.155813	4.00006	0.282238	4.00005	0.282287	3.99999	0.282178	3.9999	0.282104	4.00003	0.282133	3.99995	0.281949	3.99975	0.282001	4	0.281916	4.00001	0.281838
4.10016	0.0702724	4.09991	0.248085	4.09994	0.282315	4.09998	0.282224	4.09977	0.282162	4.09988	0.282134	4.09992	0.282056	4.09982	0.28205	4.10011	0.281913	4.09966	0.281922	4.10011	0.281864
4.1999	0.102223	4.20001	0.282229	4.20007	0.282322	4.19984	0.282275	4.20006	0.282141	4.19998	0.282138	4.19991	0.282069	4.2	0.282054	4.19997	0.282012	4.19988	0.281924	4.20021	0.281875
4.30009	0.152833	4.3	0.282336	4.29998	0.282351	4.29995	0.282301	4.29987	0.282198	4.29993	0.28214	4.29993	0.282127	4.30011	0.282091	4.29985	0.282045	4.30006	0.281954	4.29995	0.281924
4.40009	0.22255	4.40002	0.282436	4.39987	0.282319	4.40018	0.282331	4.39991	0.28224	4.39989	0.282152	4.39986	0.282099	4.40004	0.282143	4.4	0.282044	4.40006	0.282006	4.40015	0.28197
4.49988	0.282425	4.50002	0.282462	4.49987	0.2824	4.50016	0.282363	4.4995	0.282224	4.4999	0.282283	4.4999	0.282215	4.49993	0.282133	4.50016	0.282065	4.50003	0.282025	4.49992	0.281999
4.6	0.282505	4.60007	0.282546	4.60011	0.282409	4.60003	0.282385	4.59997	0.282338	4.59992	0.282293	4.59965	0.282254	4.59995	0.282158	4.59995	0.282145	4.60015	0.282071	4.59997	0.282016
4.69996	0.282629	4.70002	0.282549	4.69995	0.282516	4.70006	0.282498	4.69989	0.28232	4.69983	0.282284	4.69961	0.282266	4.69995	0.282184	4.69982	0.282178	4.70034	0.282099	4.69999	0.282018
4.80005	0.282589	4.79979	0.282628	4.80012	0.282581	4.80003	0.282419	4.80002	0.282418	4.80011	0.282319	4.80004	0.282282	4.79991	0.282245	4.79981	0.282204	4.80013	0.282073	4.80018	0.282107
4.89982	0.282682	4.90001	0.282613	4.89981	0.282524	4.89986	0.282507	4.90035	0.282478	4.89994	0.28234	4.89985	0.282355	4.89981	0.282242	4.90012	0.282122	4.90006	0.282169	4.90011	0.28205
5.00008	0.282733	5.00001	0.282646	4.99997	0.282585	5.00015	0.282536	5.00007	0.282444	5.00005	0.282436	4.99992	0.282302	5.00004	0.282314	4.99984	0.282272	5.00009	0.282199	5.00012	0.282152
5.10015	0.282833	5.10021	0.282674	5.09989	0.282576	5.09981	0.282527	5.10015	0.282543	5.0999	0.282448	5.10006	0.282383	5.10023	0.282307	5.1	0.282245	5.10012	0.282206	5.10003	0.282223
5.20002	0.282836	5.19994	0.282794	5.20015	0.282703	5.20003	0.282601	5.19964	0.282543	5.20003	0.282439	5.20016	0.28246	5.20031	0.282365	5.19997	0.2823	5.20012	0.28226	5.20037	0.282223
5.30002	0.282858	5.30004	0.28284	5.30002	0.282712	5.30007	0.282654	5.29987	0.282575	5.30006	0.282551	5.2999	0.282484	5.29983	0.282385	5.30001	0.282412	5.29976	0.282305	5.29998	0.282291
5.40021	0.282879	5.40022	0.282777	5.40008	0.282796	5.40008	0.282742	5.40008	0.282589	5.39994	0.282561	5.39977	0.282508	5.40028	0.282441	5.39988	0.282395	5.40007	0.28239	5.39998	0.282329
5.50003	0.282917	5.50001	0.282866	5.50003	0.282803	5.5	0.28281	5.50003	0.282707	5.49979	0.282575	5.49985	0.282555	5.49987	0.282536	5.49995	0.282454	5.50022	0.28238	5.50015	0.28241
5.60013	0.283082	5.60012	0.282945	5.59992	0.282854	5.60001	0.282784	5.60013	0.282662	5.59991	0.282701	5.60014	0.282604	5.59986	0.282596	5.59998	0.282543	5.59993	0.282421	5.60015	0.282408
5.7	0.283085	5.70005	0.283002	5.7001	0.282867	5.69974	0.282831	5.69987	0.282823	5.6999	0.282681	5.70007	0.282656	5.69973	0.282637	5.69991	0.282601	5.69997	0.282502	5.70017	0.282472
5.80007	0.283142	5.79988	0.282977	5.80018	0.283012	5.8002	0.282897	5.79991	0.282854	5.79984	0.282842	5.79989	0.282697	5.80002	0.282678	5.79999	0.282661	5.79993	0.28258	5.80012	0.28252
5.9003	0.283182	5.89979	0.283154	5.90016	0.283055	5.89992	0.282937	5.90014	0.282927	5.89954	0.282837	5.89976	0.28279	5.90009	0.282757	5.89981	0.282718	5.90005	0.282624	5.89979	0.282559

## Sheet: Fig.5d-PdTe2
Figure 5d
T(K)	R(Ω)	T(K)	R(Ω)	T(K)	R(Ω)	T(K)	R(Ω)	T(K)	R(Ω)	T(K)	R(Ω)	T(K)	R(Ω)	T(K)	R(Ω)	T(K)	R(Ω)
	0 Oe		10 Oe		20 Oe		30 Oe		40 Oe		50 Oe		60 Oe		70 Oe		80 Oe
1.35	0.00274164	1.35	0.00286163	1.35	0.0023571	1.35	0.00110663	1.35	0.00494533	1.35	0.0225871	1.35	0.0733269	1.35	0.119018	1.35	0.144224
1.355	0.00265626	1.355	0.00288586	1.355	0.00232353	1.355	0.000815892	1.355	0.00492827	1.355	0.026505	1.355	0.07656	1.355	0.1202	1.355	0.144438
1.36	0.00249611	1.36	0.00291009	1.36	0.00227469	1.36	0.000652013	1.36	0.00518657	1.36	0.0305877	1.36	0.0802707	1.36	0.121878	1.36	0.144646
1.365	0.0021751	1.365	0.00264835	1.365	0.00218735	1.365	0.00057211	1.365	0.00571972	1.365	0.034814	1.365	0.0843489	1.365	0.123923	1.365	0.144847
1.37	0.00172192	1.37	0.0023866	1.37	0.00206924	1.37	0.000590477	1.37	0.00652726	1.37	0.0391626	1.37	0.0886844	1.37	0.126205	1.37	0.145043
1.375	0.00130877	1.375	0.00212485	1.375	0.00196684	1.375	0.000792878	1.375	0.00760871	1.375	0.0436124	1.375	0.093167	1.375	0.128595	1.375	0.145232
1.38	0.00110783	1.38	0.0018631	1.38	0.00192658	1.38	0.00126507	1.38	0.00896356	1.38	0.048142	1.38	0.0976867	1.38	0.130964	1.38	0.145415
1.385	0.00129486	1.385	0.0018579	1.385	0.00194027	1.385	0.00194305	1.385	0.0105914	1.385	0.0527304	1.385	0.102142	1.385	0.1332	1.385	0.145591
1.39	0.00176401	1.39	0.0018527	1.39	0.00196331	1.39	0.00267477	1.39	0.0124916	1.39	0.0573562	1.39	0.106464	1.39	0.135269	1.39	0.145762
1.395	0.00226509	1.395	0.0018475	1.395	0.0019876	1.395	0.00341395	1.395	0.0146638	1.395	0.0619983	1.395	0.110593	1.395	0.137156	1.395	0.145927
1.4	0.00254791	1.4	0.0018423	1.4	0.00200506	1.4	0.00411433	1.4	0.0171075	1.4	0.0666354	1.4	0.114469	1.4	0.138845	1.4	0.146086
1.405	0.00255754	1.405	0.0017089	1.405	0.00201674	1.405	0.0047576	1.405	0.0198222	1.405	0.0712472	1.405	0.118045	1.405	0.140325	1.405	0.14624
1.41	0.00247534	1.41	0.00157551	1.41	0.00202852	1.41	0.00537474	1.41	0.0228075	1.41	0.0758167	1.41	0.121324	1.41	0.141608	1.41	0.146388
1.415	0.00240558	1.415	0.00144211	1.415	0.00203948	1.415	0.00599338	1.415	0.0260627	1.415	0.0803281	1.415	0.124323	1.415	0.142708	1.415	0.14653
1.42	0.0024525	1.42	0.00130871	1.42	0.00204868	1.42	0.00664117	1.42	0.0295876	1.42	0.0847651	1.42	0.127058	1.42	0.143643	1.42	0.146667
1.425	0.00270711	1.425	0.00149255	1.425	0.00205565	1.425	0.00743497	1.425	0.0333815	1.425	0.0891117	1.425	0.129544	1.425	0.144429	1.425	0.146799
1.43	0.00308323	1.43	0.00167639	1.43	0.00206105	1.43	0.00843183	1.43	0.037444	1.43	0.093352	1.43	0.131798	1.43	0.145081	1.43	0.146925
1.435	0.00341937	1.435	0.00186023	1.435	0.00206571	1.435	0.00956954	1.435	0.0417746	1.435	0.0974698	1.435	0.133835	1.435	0.145616	1.435	0.147046
1.44	0.00355404	1.44	0.00204407	1.44	0.00207043	1.44	0.0107859	1.44	0.0463728	1.44	0.101449	1.44	0.135673	1.44	0.14605	1.44	0.147163
1.445	0.00352058	1.445	0.00207355	1.445	0.00207225	1.445	0.0122384	1.445	0.0512382	1.445	0.105274	1.445	0.137327	1.445	0.146399	1.445	0.147274
1.45	0.00347082	1.45	0.00210303	1.45	0.00206946	1.45	0.0140155	1.45	0.0563702	1.45	0.108928	1.45	0.138813	1.45	0.146679	1.45	0.14738
1.455	0.00342095	1.455	0.00213252	1.455	0.00206481	1.455	0.0159515	1.455	0.0617685	1.455	0.112396	1.455	0.140148	1.455	0.146906	1.455	0.147481
1.46	0.00338718	1.46	0.002162	1.46	0.00206102	1.46	0.0178808	1.46	0.0674324	1.46	0.115661	1.46	0.141347	1.46	0.147097	1.46	0.147577
1.465	0.00336839	1.465	0.00228436	1.465	0.00196939	1.465	0.0194844	1.465	0.0733485	1.465	0.122502	1.465	0.142425	1.465	0.147265	1.465	0.147669
1.47	0.00335087	1.47	0.00240671	1.47	0.00178516	1.47	0.0212429	1.47	0.0794513	1.47	0.128038	1.47	0.143389	1.47	0.147413	1.47	0.147757
1.475	0.00333189	1.475	0.00252907	1.475	0.00163698	1.475	0.0241902	1.475	0.0856623	1.475	0.13273	1.475	0.144246	1.475	0.147542	1.475	0.147839
1.48	0.00330872	1.48	0.00265143	1.48	0.00165351	1.48	0.0293598	1.48	0.0919028	1.48	0.135843	1.48	0.145002	1.48	0.147655	1.48	0.147918
1.485	0.0032808	1.485	0.00263674	1.485	0.00505581	1.485	0.0378742	1.485	0.0980945	1.485	0.137572	1.485	0.145663	1.485	0.147751	1.485	0.147992
1.49	0.00325037	1.49	0.00262204	1.49	0.00782248	1.49	0.0489294	1.49	0.104159	1.49	0.138835	1.49	0.146235	1.49	0.147833	1.49	0.148061
1.495	0.00321898	1.495	0.00260735	1.495	0.0146936	1.495	0.0606694	1.495	0.110017	1.495	0.139974	1.495	0.146725	1.495	0.1479	1.495	0.148127
1.5	0.00318815	1.5	0.00493424	1.5	0.0239392	1.5	0.0712383	1.5	0.11559	1.5	0.141333	1.5	0.147137	1.5	0.147954	1.5	0.148188
1.505	0.00316005	1.505	0.00695439	1.505	0.0356555	1.505	0.0805982	1.505	0.120801	1.505	0.143217	1.505	0.147479	1.505	0.147997	1.505	0.148246
1.51	0.00313768	1.51	0.00933763	1.51	0.0489709	1.51	0.092586	1.51	0.126905	1.51	0.145335	1.51	0.147757	1.51	0.148029	1.51	0.1483
1.515	0.00312379	1.515	0.0121115	1.515	0.0627722	1.515	0.110825	1.515	0.140315	1.515	0.14714	1.515	0.147976	1.515	0.148051	1.515	0.148349
1.52	0.00312115	1.52	0.0153037	1.52	0.075946	1.52	0.126112	1.52	0.146616	1.52	0.14808	1.52	0.148143	1.52	0.148065	1.52	0.148395
1.525	0.00364056	1.525	0.0189416	1.525	0.0875911	1.525	0.136704	1.525	0.147239	1.525	0.148283	1.525	0.148263	1.525	0.148071	1.525	0.148438
1.53	0.00496406	1.53	0.0230528	1.53	0.0976553	1.53	0.143173	1.53	0.147659	1.53	0.148302	1.53	0.148344	1.53	0.148071	1.53	0.148477
1.535	0.00675118	1.535	0.027665	1.535	0.106298	1.535	0.146672	1.535	0.147901	1.535	0.148227	1.535	0.148391	1.535	0.148065	1.535	0.148512
1.54	0.00866146	1.54	0.0328057	1.54	0.11368	1.54	0.14835	1.54	0.147989	1.54	0.148147	1.54	0.14841	1.54	0.148056	1.54	0.148544
1.545	0.0106759	1.545	0.0385024	1.545	0.11996	1.545	0.149196	1.545	0.148019	1.545	0.148091	1.545	0.148407	1.545	0.148043	1.545	0.148573
1.55	0.0129353	1.55	0.0447828	1.55	0.125298	1.55	0.149254	1.55	0.148053	1.55	0.148031	1.55	0.148389	1.55	0.148029	1.55	0.148598
1.555	0.0144144	1.555	0.0516743	1.555	0.129855	1.555	0.149256	1.555	0.148073	1.555	0.147975	1.555	0.148361	1.555	0.148013	1.555	0.14862
1.56	0.0185117	1.56	0.0592046	1.56	0.13379	1.56	0.149241	1.56	0.148056	1.56	0.147931	1.56	0.148329	1.56	0.147998	1.56	0.14864
1.565	0.0232229	1.565	0.0673636	1.565	0.13724	1.565	0.149252	1.565	0.147981	1.565	0.147894	1.565	0.1483	1.565	0.147984	1.565	0.148656
1.57	0.0284963	1.57	0.0759906	1.57	0.139899	1.57	0.149098	1.57	0.147869	1.57	0.14786	1.57	0.148273	1.57	0.147971	1.57	0.148669
1.575	0.0342615	1.575	0.0848872	1.575	0.14316	1.575	0.148953	1.575	0.147766	1.575	0.147833	1.575	0.148249	1.575	0.147959	1.575	0.14868
1.58	0.0404484	1.58	0.0938553	1.58	0.146255	1.58	0.148816	1.58	0.147716	1.58	0.147821	1.58	0.148227	1.58	0.147949	1.58	0.148688
1.585	0.0469867	1.585	0.102696	1.585	0.14828	1.585	0.148688	1.585	0.147813	1.585	0.147822	1.585	0.148207	1.585	0.14794	1.585	0.148693
1.59	0.0538063	1.59	0.119204	1.59	0.148876	1.59	0.148569	1.59	0.148033	1.59	0.147829	1.59	0.14819	1.59	0.147932	1.59	0.148696
1.595	0.0608369	1.595	0.126475	1.595	0.148756	1.595	0.148457	1.595	0.148254	1.595	0.147839	1.595	0.148176	1.595	0.147925	1.595	0.148696
1.6	0.0680084	1.6	0.132856	1.6	0.148632	1.6	0.148353	1.6	0.148353	1.6	0.147846	1.6	0.148163	1.6	0.147919	1.6	0.148694
1.605	0.0752505	1.605	0.138304	1.605	0.148752	1.605	0.148257	1.605	0.148319	1.605	0.147846	1.605	0.148153	1.605	0.147914	1.605	0.148689
1.61	0.082493	1.61	0.142805	1.61	0.148853	1.61	0.148168	1.61	0.148245	1.61	0.147839	1.61	0.148144	1.61	0.14791	1.61	0.148682
1.615	0.0896657	1.615	0.144029	1.615	0.148883	1.615	0.148087	1.615	0.148168	1.615	0.147831	1.615	0.148138	1.615	0.147907	1.615	0.148674
1.62	0.0966985	1.62	0.144284	1.62	0.14879	1.62	0.148013	1.62	0.148122	1.62	0.14783	1.62	0.148134	1.62	0.147906	1.62	0.148663
1.625	0.103521	1.625	0.145275	1.625	0.148475	1.625	0.147945	1.625	0.148128	1.625	0.147981	1.625	0.148131	1.625	0.147905	1.625	0.14865
1.63	0.110063	1.63	0.146266	1.63	0.148003	1.63	0.147884	1.63	0.148166	1.63	0.148311	1.63	0.148131	1.63	0.147905	1.63	0.148636
1.635	0.116255	1.635	0.147256	1.635	0.14757	1.635	0.14783	1.635	0.148205	1.635	0.148649	1.635	0.148132	1.635	0.147906	1.635	0.148619
1.64	0.122026	1.64	0.148247	1.64	0.147374	1.64	0.147782	1.64	0.148216	1.64	0.148826	1.64	0.148134	1.64	0.147908	1.64	0.148601
1.645	0.127306	1.645	0.148227	1.645	0.147406	1.645	0.14774	1.645	0.148082	1.645	0.148813	1.645	0.148139	1.645	0.147911	1.645	0.148581
1.65	0.132024	1.65	0.148208	1.65	0.147515	1.65	0.147704	1.65	0.147802	1.65	0.148733	1.65	0.148145	1.65	0.147915	1.65	0.14856
1.655	0.144975	1.655	0.148188	1.655	0.147679	1.655	0.147673	1.655	0.147519	1.655	0.148644	1.655	0.148152	1.655	0.14792	1.655	0.148537
1.66	0.146772	1.66	0.148169	1.66	0.147874	1.66	0.147648	1.66	0.147375	1.66	0.148602	1.66	0.14816	1.66	0.147925	1.66	0.148513
1.665	0.147453	1.665	0.148279	1.665	0.148153	1.665	0.147628	1.665	0.147512	1.665	0.148647	1.665	0.14817	1.665	0.147931	1.665	0.148488
1.67	0.148015	1.67	0.148389	1.67	0.148508	1.67	0.147614	1.67	0.147843	1.67	0.148738	1.67	0.148181	1.67	0.147938	1.67	0.148462
1.675	0.148376	1.675	0.1485	1.675	0.148831	1.675	0.147604	1.675	0.148175	1.675	0.148821	1.675	0.148194	1.675	0.147945	1.675	0.148434
1.68	0.148452	1.68	0.14861	1.68	0.149014	1.68	0.147863	1.68	0.148312	1.68	0.148839	1.68	0.148207	1.68	0.147954	1.68	0.148406
1.685	0.148324	1.685	0.148661	1.685	0.14893	1.685	0.148015	1.685	0.148236	1.685	0.148668	1.685	0.148221	1.685	0.147963	1.685	0.148376
1.69	0.148169	1.69	0.148712	1.69	0.148647	1.69	0.148229	1.69	0.148101	1.69	0.148336	1.69	0.148237	1.69	0.147972	1.69	0.148346
1.695	0.148042	1.695	0.148763	1.695	0.148345	1.695	0.148428	1.695	0.147976	1.695	0.148013	1.695	0.148253	1.695	0.147982	1.695	0.148315
1.7	0.148001	1.7	0.148814	1.7	0.148204	1.7	0.148537	1.7	0.147927	1.7	0.147868	1.7	0.14827	1.7	0.147993	1.7	0.148283
1.705	0.148023	1.705	0.148819	1.705	0.148203	1.705	0.148564	1.705	0.147942	1.705	0.147868	1.705	0.148287	1.705	0.148004	1.705	0.14825
1.71	0.148046	1.71	0.148824	1.71	0.148203	1.71	0.148574	1.71	0.147962	1.71	0.14787	1.71	0.148306	1.71	0.148016	1.71	0.148218
1.715	0.14807	1.715	0.148829	1.715	0.148204	1.715	0.148566	1.715	0.147987	1.715	0.147873	1.715	0.148325	1.715	0.148028	1.715	0.148184
1.72	0.148094	1.72	0.148834	1.72	0.148205	1.72	0.148545	1.72	0.148016	1.72	0.147878	1.72	0.148344	1.72	0.148041	1.72	0.148151
1.725	0.148119	1.725	0.148838	1.725	0.148207	1.725	0.148511	1.725	0.148048	1.725	0.147884	1.725	0.148364	1.725	0.148054	1.725	0.148117
1.73	0.148144	1.73	0.148843	1.73	0.14821	1.73	0.148466	1.73	0.148083	1.73	0.147892	1.73	0.148384	1.73	0.148068	1.73	0.148083
1.735	0.148169	1.735	0.148848	1.735	0.148214	1.735	0.148413	1.735	0.14812	1.735	0.147901	1.735	0.148404	1.735	0.148082	1.735	0.148049
1.74	0.148195	1.74	0.148853	1.74	0.148219	1.74	0.148353	1.74	0.148158	1.74	0.147911	1.74	0.148425	1.74	0.148097	1.74	0.148015
1.745	0.148221	1.745	0.148858	1.745	0.148225	1.745	0.148288	1.745	0.148196	1.745	0.147923	1.745	0.148446	1.745	0.148111	1.745	0.147981
1.75	0.148247	1.75	0.148863	1.75	0.148233	1.75	0.148221	1.75	0.148235	1.75	0.147936	1.75	0.148467	1.75	0.148127	1.75	0.147947
1.755	0.148272	1.755	0.148868	1.755	0.148242	1.755	0.148153	1.755	0.148272	1.755	0.147951	1.755	0.148488	1.755	0.148142	1.755	0.147913
1.76	0.148297	1.76	0.148873	1.76	0.148253	1.76	0.148086	1.76	0.148307	1.76	0.147967	1.76	0.148509	1.76	0.148158	1.76	0.14788
1.765	0.148322	1.765	0.148878	1.765	0.148266	1.765	0.148022	1.765	0.14834	1.765	0.147985	1.765	0.148529	1.765	0.148173	1.765	0.147847
1.77	0.148347	1.77	0.148883	1.77	0.14828	1.77	0.147963	1.77	0.14837	1.77	0.148003	1.77	0.14855	1.77	0.14819	1.77	0.147815
1.775	0.14837	1.775	0.148887	1.775	0.148297	1.775	0.147911	1.775	0.148396	1.775	0.148024	1.775	0.14857	1.775	0.148206	1.775	0.147783
1.78	0.148394	1.78	0.148892	1.78	0.148316	1.78	0.147868	1.78	0.148417	1.78	0.148045	1.78	0.14859	1.78	0.148222	1.78	0.147752
1.785	0.148416	1.785	0.148897	1.785	0.148337	1.785	0.147836	1.785	0.148433	1.785	0.148068	1.785	0.14861	1.785	0.148239	1.785	0.147722
1.79	0.148437	1.79	0.148902	1.79	0.14836	1.79	0.147817	1.79	0.148443	1.79	0.148093	1.79	0.148629	1.79	0.148256	1.79	0.147693
1.795	0.148457	1.795	0.148907	1.795	0.148386	1.795	0.147812	1.795	0.148446	1.795	0.148118	1.795	0.148647	1.795	0.148272	1.795	0.147665
1.8	0.148476	1.8	0.148912	1.8	0.148415	1.8	0.147824	1.8	0.148442	1.8	0.148145	1.8	0.148665	1.8	0.148289	1.8	0.147637
1.805	0.148496	1.805	0.148876	1.805	0.148447	1.805	0.14785	1.805	0.148432	1.805	0.148175	1.805	0.148682	1.805	0.148306	1.805	0.147611
1.81	0.148519	1.81	0.14884	1.81	0.148484	1.81	0.147883	1.81	0.148419	1.81	0.148209	1.81	0.148698	1.81	0.148323	1.81	0.147586
1.815	0.148545	1.815	0.148804	1.815	0.148525	1.815	0.147923	1.815	0.148404	1.815	0.148246	1.815	0.148713	1.815	0.14834	1.815	0.147562
1.82	0.148572	1.82	0.148769	1.82	0.148569	1.82	0.147969	1.82	0.148387	1.82	0.148286	1.82	0.148728	1.82	0.148357	1.82	0.14754
1.825	0.148602	1.825	0.148733	1.825	0.148615	1.825	0.14802	1.825	0.148368	1.825	0.148327	1.825	0.148741	1.825	0.148373	1.825	0.147519
1.83	0.148631	1.83	0.148697	1.83	0.148663	1.83	0.148075	1.83	0.148347	1.83	0.148371	1.83	0.148754	1.83	0.14839	1.83	0.1475
1.835	0.148661	1.835	0.148661	1.835	0.148713	1.835	0.148133	1.835	0.148326	1.835	0.148415	1.835	0.148765	1.835	0.148407	1.835	0.147482
1.84	0.14869	1.84	0.148625	1.84	0.148762	1.84	0.148192	1.84	0.148303	1.84	0.148459	1.84	0.148775	1.84	0.148423	1.84	0.147466
1.845	0.148718	1.845	0.148589	1.845	0.148812	1.845	0.148253	1.845	0.148281	1.845	0.148503	1.845	0.148784	1.845	0.148439	1.845	0.147452
1.85	0.148744	1.85	0.148554	1.85	0.148861	1.85	0.148314	1.85	0.148258	1.85	0.148545	1.85	0.148792	1.85	0.148455	1.85	0.147439
1.855	0.148768	1.855	0.148518	1.855	0.148908	1.855	0.148374	1.855	0.148235	1.855	0.148586	1.855	0.148798	1.855	0.148471	1.855	0.147429
1.86	0.148788	1.86	0.148482	1.86	0.148953	1.86	0.148432	1.86	0.148214	1.86	0.148625	1.86	0.148802	1.86	0.148486	1.86	0.147421
1.865	0.148805	1.865	0.148446	1.865	0.148995	1.865	0.148487	1.865	0.148193	1.865	0.148661	1.865	0.148805	1.865	0.148502	1.865	0.147414
1.87	0.148818	1.87	0.14841	1.87	0.149033	1.87	0.148538	1.87	0.148174	1.87	0.148694	1.87	0.148806	1.87	0.148516	1.87	0.14741
1.875	0.148825	1.875	0.148374	1.875	0.149068	1.875	0.148585	1.875	0.148156	1.875	0.148722	1.875	0.148806	1.875	0.148531	1.875	0.147409
1.88	0.148827	1.88	0.148339	1.88	0.149097	1.88	0.148625	1.88	0.148141	1.88	0.148745	1.88	0.148804	1.88	0.148545	1.88	0.147409
1.885	0.148823	1.885	0.148303	1.885	0.149121	1.885	0.148659	1.885	0.148128	1.885	0.148764	1.885	0.1488	1.885	0.148559	1.885	0.147413
1.89	0.148812	1.89	0.148267	1.89	0.149139	1.89	0.148686	1.89	0.148118	1.89	0.148776	1.89	0.148794	1.89	0.148572	1.89	0.147418
1.895	0.148793	1.895	0.148231	1.895	0.14915	1.895	0.148703	1.895	0.148111	1.895	0.148781	1.895	0.148786	1.895	0.148585	1.895	0.147427
1.9	0.148766	1.9	0.148195	1.9	0.149153	1.9	0.148711	1.9	0.148108	1.9	0.14878	1.9	0.148776	1.9	0.148598	1.9	0.147438
1.905	0.148733	1.905	0.148239	1.905	0.14915	1.905	0.148712	1.905	0.148107	1.905	0.148772	1.905	0.148764	1.905	0.14861	1.905	0.147452
1.91	0.148695	1.91	0.148282	1.91	0.149144	1.91	0.148708	1.91	0.148108	1.91	0.148761	1.91	0.148749	1.91	0.148621	1.91	0.147469
1.915	0.148652	1.915	0.148325	1.915	0.149134	1.915	0.148701	1.915	0.14811	1.915	0.148746	1.915	0.148732	1.915	0.148632	1.915	0.147489
1.92	0.148605	1.92	0.148369	1.92	0.14912	1.92	0.148689	1.92	0.148114	1.92	0.148728	1.92	0.148713	1.92	0.148642	1.92	0.147512
1.925	0.148553	1.925	0.148412	1.925	0.149102	1.925	0.148673	1.925	0.148119	1.925	0.148706	1.925	0.148692	1.925	0.148652	1.925	0.147538
1.93	0.148497	1.93	0.148456	1.93	0.149081	1.93	0.148653	1.93	0.148126	1.93	0.14868	1.93	0.148668	1.93	0.148661	1.93	0.147567
1.935	0.148436	1.935	0.148499	1.935	0.149055	1.935	0.148629	1.935	0.148135	1.935	0.14865	1.935	0.148641	1.935	0.14867	1.935	0.1476
1.94	0.148371	1.94	0.148542	1.94	0.149026	1.94	0.1486	1.94	0.148145	1.94	0.148617	1.94	0.148612	1.94	0.148678	1.94	0.147636
1.945	0.148301	1.945	0.148586	1.945	0.148994	1.945	0.148568	1.945	0.148156	1.945	0.14858	1.945	0.14858	1.945	0.148685	1.945	0.147675
1.95	0.148227	1.95	0.148629	1.95	0.148957	1.95	0.148531	1.95	0.148169	1.95	0.148539	1.95	0.148546	1.95	0.148691	1.95	0.147719
1.955	0.148148	1.955	0.148673	1.955	0.148917	1.955	0.14849	1.955	0.148183	1.955	0.148494	1.955	0.148508	1.955	0.148697	1.955	0.147765
1.96	0.148064	1.96	0.148716	1.96	0.148873	1.96	0.148445	1.96	0.148199	1.96	0.148446	1.96	0.148468	1.96	0.148702	1.96	0.147816
1.965	0.147976	1.965	0.148759	1.965	0.148825	1.965	0.148396	1.965	0.148217	1.965	0.148394	1.965	0.148424	1.965	0.148706	1.965	0.14787
1.97	0.147883	1.97	0.148803	1.97	0.148773	1.97	0.148343	1.97	0.148236	1.97	0.148339	1.97	0.148378	1.97	0.148709	1.97	0.147929
1.975	0.147786	1.975	0.148846	1.975	0.148718	1.975	0.148285	1.975	0.148257	1.975	0.148279	1.975	0.148328	1.975	0.148711	1.975	0.147991
1.98	0.147684	1.98	0.14889	1.98	0.148659	1.98	0.148223	1.98	0.148279	1.98	0.148216	1.98	0.148275	1.98	0.148712	1.98	0.148058
1.985	0.147577	1.985	0.148933	1.985	0.148596	1.985	0.148158	1.985	0.148302	1.985	0.148149	1.985	0.148219	1.985	0.148713	1.985	0.148128
1.99	0.147466	1.99	0.148976	1.99	0.148529	1.99	0.148088	1.99	0.148327	1.99	0.148079	1.99	0.14816	1.99	0.148713	1.99	0.148203
1.995	0.147351	1.995	0.14902	1.995	0.148459	1.995	0.148014	1.995	0.148354	1.995	0.148004	1.995	0.148097	1.995	0.148711	1.995	0.148282
2	0.147231	2	0.149063	2	0.148384	2	0.147935	2	0.148382	2	0.147927	2	0.14803	2	0.148709	2	0.148366
	--		--		--		--		--		--		--		--		--
