# Supplementary material for: Stoichiometry-engineered phase transition in a two-dimensional binary compound
Source: Nat Commun. 2025 May 5;16:4162. doi: 10.1038/s41467-025-59429-3 (PMC12052965; doi:10.1038/s41467-025-59429-3)
Supplement: Supplementary file 12 — Source Data 5 [file 41467_2025_59429_MOESM12_ESM.xlsx]

## Sheet: Supplementary Fig. 1
Supplementary Fig. 1
Raman shift (cm-1)	Intensity(arb.units.)	Raman shift (cm-1)	Intensity(arb.units.)	Raman shift (cm-1)	Intensity(arb.units.)	Raman shift (cm-1)	Intensity(arb.units.)
	PdTe		PdTe		PdTe2		PdTe2
34.9129	887	34.9129	1877	34.9129	2856	34.9129	3790
37.8292	838	37.8292	1828	37.8292	2824	37.8292	3804
40.7446	822	40.7446	1837	40.7446	2841	40.7446	3803
43.659	859	43.659	1862	43.659	2836	43.659	3870
46.5725	779	46.5725	1807	46.5725	2831	46.5725	3810
49.485	773	49.485	1754	49.485	2832	49.485	3816
52.3965	732	52.3965	1736	52.3965	2827	52.3965	3840
55.307	770	55.307	1765	55.307	2870	55.307	3933
58.2166	767	58.2166	1745	58.2166	2940	58.2166	3984
61.1253	775	61.1253	1762	61.1253	3036	61.1253	4216
64.033	703	64.033	1695	64.033	3232	64.033	4538
66.9397	716	66.9397	1714	66.9397	3594	66.9397	5027
69.8454	739	69.8454	1725	69.8454	3832	69.8454	5375
72.7502	772	72.7502	1744	72.7502	3858	72.7502	5362
75.6541	749	75.6541	1728	75.6541	3538	75.6541	4909
78.5569	782	78.5569	1766	78.5569	3155	78.5569	4393
81.4589	797	81.4589	1777	81.4589	2961	81.4589	4097
84.3598	899	84.3598	1854	84.3598	2828	84.3598	3898
87.2598	1044	87.2598	2010	87.2598	2788	87.2598	3829
90.1589	1298	90.1589	2218	90.1589	2814	90.1589	3830
93.057	1414	93.057	2320	93.057	2734	93.057	3742
95.9541	1370	95.9541	2295	95.9541	2685	95.9541	3695
98.8503	1187	98.8503	2141	98.8503	2708	98.8503	3676
101.745	1011	101.745	1915	101.745	2687	101.745	3688
104.64	899	104.64	1859	104.64	2674	104.64	3667
107.533	810	107.533	1758	107.533	2676	107.533	3656
110.425	737	110.425	1713	110.425	2651	110.425	3630
113.317	694	113.317	1681	113.317	2648	113.317	3634
116.207	691	116.207	1671	116.207	2655	116.207	3645
119.097	673	119.097	1653	119.097	2668	119.097	3665
121.985	668	121.985	1643	121.985	2709	121.985	3701
124.873	649	124.873	1654	124.873	2780	124.873	3777
127.76	664	127.76	1625	127.76	2837	127.76	3848
130.645	643	130.645	1619	130.645	2866	130.645	3838
133.53	622	133.53	1626	133.53	2792	133.53	3771
136.414	638	136.414	1631	136.414	2703	136.414	3706
139.297	619	139.297	1623	139.297	2666	139.297	3660
142.178	644	142.178	1612	142.178	2633	142.178	3634
145.059	625	145.059	1617	145.059	2615	145.059	3619
147.939	637	147.939	1607	147.939	2612	147.939	3618
150.818	605	150.818	1606	150.818	2617	150.818	3607
153.697	616	153.697	1602	153.697	2596	153.697	3616
156.574	598	156.574	1603	156.574	2605	156.574	3604
159.45	613	159.45	1600	159.45	2597	159.45	3619
162.325	592	162.325	1595	162.325	2603	162.325	3606
165.199	611	165.199	1593	165.199	2590	165.199	3599
168.073	612	168.073	1602	168.073	2594	168.073	3608
170.945	618	170.945	1587	170.945	2579	170.945	3596
173.817	589	173.817	1586	173.817	2593	173.817	3597
176.687	593	176.687	1592	176.687	2588	176.687	3592
179.557	603	179.557	1581	179.557	2580	179.557	3580
182.425	606	182.425	1583	182.425	2578	182.425	3584
185.293	595	185.293	1587	185.293	2579	185.293	3573
188.16	595	188.16	1590	188.16	2580	188.16	3571
191.026	585	191.026	1577	191.026	2576	191.026	3577
193.891	591	193.891	1563	193.891	2579	193.891	3576
196.755	577	196.755	1573	196.755	2573	196.755	3581
199.618	578	199.618	1576	199.618	2555	199.618	3569
202.48	568	202.48	1575	202.48	2575	202.48	3564
205.341	578	205.341	1582	205.341	2569	205.341	3557
208.201	586	208.201	1578	208.201	2575	208.201	3552
211.06	582	211.06	1574	211.06	2563	211.06	3569
213.918	569	213.918	1571	213.918	2563	213.918	3571
216.776	566	216.776	1571	216.776	2572	216.776	3555
219.632	573	219.632	1565	219.632	2558	219.632	3562
222.488	567	222.488	1564	222.488	2573	222.488	3566
225.342	565	225.342	1577	225.342	2560	225.342	3559
228.196	577	228.196	1572	228.196	2567	228.196	3553
231.048	566	231.048	1560	231.048	2577	231.048	3557
233.9	563	233.9	1565	233.9	2564	233.9	3564
236.751	563	236.751	1569	236.751	2555	236.751	3551
239.601	568	239.601	1555	239.601	2564	239.601	3560
242.45	558	242.45	1568	242.45	2571	242.45	3547
245.298	560	245.298	1574	245.298	2569	245.298	3554
248.145	560	248.145	1562	248.145	2558	248.145	3556
250.991	553	250.991	1560	250.991	2562	250.991	3561
253.836	561	253.836	1552	253.836	2556	253.836	3549

## Sheet: Supplementary Fig. 2
Supplementary Fig. 2
PdTe																										PdTe2
Raman shift (cm-1)	Intensity(arb.units.)	Raman shift (cm-1)	Intensity(arb.units.)	Raman shift (cm-1)	Intensity(arb.units.)	Raman shift (cm-1)	Intensity(arb.units.)	Raman shift (cm-1)	Intensity(arb.units.)	Raman shift (cm-1)	Intensity(arb.units.)	Raman shift (cm-1)	Intensity(arb.units.)	Raman shift (cm-1)	Intensity(arb.units.)	Raman shift (cm-1)	Intensity(arb.units.)	Raman shift (cm-1)	Intensity(arb.units.)	Raman shift (cm-1)	Intensity(arb.units.)	Raman shift (cm-1)	Intensity(arb.units.)			Raman shift (cm-1)	Intensity(arb.units.)	Raman shift (cm-1)	Intensity(arb.units.)	Raman shift (cm-1)	Intensity(arb.units.)	Raman shift (cm-1)	Intensity(arb.units.)	Raman shift (cm-1)	Intensity(arb.units.)	Raman shift (cm-1)	Intensity(arb.units.)	Raman shift (cm-1)	Intensity(arb.units.)	Raman shift (cm-1)	Intensity(arb.units.)	Raman shift (cm-1)	Intensity(arb.units.)	Raman shift (cm-1)	Intensity(arb.units.)	Raman shift (cm-1)	Intensity(arb.units.)	Raman shift (cm-1)	Intensity(arb.units.)
20.8492	837	35.5115	658	35.5115	653	35.5115	657	35.5115	638	35.5115	663	35.7841	650	35.7841	636	35.7841	623	35.7841	627	35.7841	619	35.7841	599			21.2039	655	21.2039	747	21.2039	789	21.2039	730	21.2039	646	21.2039	635	21.2039	684	21.2039	642	21.2039	751	20.9098	446.333	20.5005	228.667	21.329	448
23.7671	758	38.4244	648	38.4244	645	38.4244	640	38.4244	624	38.4244	633	38.6973	621	38.6973	614	38.6973	614	38.6973	610	38.6973	607	38.6973	574			24.1219	625	24.1219	674	24.1219	699	24.1219	675	24.1219	622	24.1219	618	24.1219	639	24.1219	595	24.1219	649	23.8287	376.667	23.4163	224.667	24.2466	399
26.6841	674	41.3363	637	41.3363	655	41.3363	634	41.3363	633	41.3363	651	41.6094	617	41.6094	605	41.6094	596	41.6094	606	41.6094	600	41.6094	591			27.0389	591	27.0389	623	27.0389	638	27.0389	622	27.0389	592	27.0389	590	27.0389	585	27.0389	591	27.0389	626	26.7466	324.667	26.3312	224	27.1632	355
29.6002	639	44.2473	622	44.2473	657	44.2473	630	44.2473	615	44.2473	635	44.5207	608	44.5207	621	44.5207	590	44.5207	594	44.5207	605	44.5207	580			29.9549	570	29.9549	579	29.9549	604	29.9549	590	29.9549	583	29.9549	572	29.9549	582	29.9549	555	29.9549	576	29.6635	288.333	29.2451	230.333	30.0788	337
32.5153	623	47.1572	600	47.1572	599	47.1572	606	47.1572	591	47.1572	609	47.4309	610	47.4309	615	47.4309	600	47.4309	607	47.4309	595	47.4309	570			32.87	547	32.87	576	32.87	575	32.87	570	32.87	559	32.87	564	32.87	557	32.87	558	32.87	557	32.5795	265.667	32.158	223.333	32.9935	320.5
35.4293	602	50.0663	590	50.0663	611	50.0663	617	50.0663	600	50.0663	604	50.3402	594	50.3402	591	50.3402	588	50.3402	596	50.3402	591	50.3402	567			35.7841	560	35.7841	559	35.7841	571	35.7841	556	35.7841	567	35.7841	555	35.7841	555	35.7841	547	35.7841	566	35.4945	253.667	35.0699	223	35.9073	314
38.3425	598	52.9744	605	52.9744	622	52.9744	611	52.9744	586	52.9744	624	53.2485	596	53.2485	596	53.2485	595	53.2485	592	53.2485	588	53.2485	566			38.6973	551	38.6973	559	38.6973	567	38.6973	554	38.6973	564	38.6973	564	38.6973	557	38.6973	546	38.6973	559	38.4085	253.333	37.9809	221	38.82	314.5
41.2547	606	55.8815	599	55.8815	610	55.8815	600	55.8815	595	55.8815	618	56.1559	610	56.1559	596	56.1559	605	56.1559	592	56.1559	578	56.1559	563			41.6094	551	41.6094	563	41.6094	565	41.6094	557	41.6094	567	41.6094	569	41.6094	556	41.6094	553	41.6094	552	41.3216	249.667	40.8909	225.333	41.7318	313
44.1659	603	58.7876	606	58.7876	618	58.7876	605	58.7876	595	58.7876	609	59.0623	596	59.0623	605	59.0623	586	59.0623	598	59.0623	577	59.0623	575			44.5207	561	44.5207	571	44.5207	571	44.5207	565	44.5207	575	44.5207	570	44.5207	558	44.5207	561	44.5207	558	44.2337	247.667	43.8	226	44.6427	323.5
47.0761	593	61.6928	590	61.6928	609	61.6928	603	61.6928	588	61.6928	608	61.9677	594	61.9677	578	61.9677	584	61.9677	588	61.9677	577	61.9677	561			47.4309	556	47.4309	562	47.4309	582	47.4309	568	47.4309	578	47.4309	564	47.4309	562	47.4309	558	47.4309	565	47.1448	247.667	46.7081	224.333	47.5525	317
49.9854	595	64.597	592	64.597	589	64.597	584	64.597	588	64.597	602	64.8722	598	64.8722	581	64.8722	579	64.8722	585	64.8722	582	64.8722	556			50.3402	580	50.3402	569	50.3402	582	50.3402	564	50.3402	585	50.3402	578	50.3402	560	50.3402	554	50.3402	556	50.055	251.667	49.6152	228.667	50.4614	323
52.8937	582	67.5003	589	67.5003	594	67.5003	601	67.5003	587	67.5003	599	67.7757	600	67.7757	584	67.7757	588	67.7757	594	67.7757	589	67.7757	566			53.2485	571	53.2485	574	53.2485	588	53.2485	571	53.2485	584	53.2485	571	53.2485	569	53.2485	559	53.2485	559	52.9642	254.667	52.5214	239.667	53.3694	332
55.8011	591	70.4026	596	70.4026	592	70.4026	593	70.4026	593	70.4026	604	70.6783	580	70.6783	598	70.6783	594	70.6783	579	70.6783	569	70.6783	570			56.1559	580	56.1559	595	56.1559	610	56.1559	586	56.1559	591	56.1559	606	56.1559	572	56.1559	592	56.1559	583	55.8725	264	55.4266	243.667	56.2764	341.5
58.7075	587	73.304	617	73.304	604	73.304	600	73.304	607	73.304	592	73.5799	596	73.5799	592	73.5799	596	73.5799	595	73.5799	581	73.5799	567			59.0623	593	59.0623	604	59.0623	637	59.0623	605	59.0623	612	59.0623	614	59.0623	599	59.0623	587	59.0623	608	58.7797	270	58.3309	257	59.1824	355.5
61.6129	581	76.2043	600	76.2043	602	76.2043	614	76.2043	597	76.2043	605	76.4805	597	76.4805	601	76.4805	590	76.4805	578	76.4805	600	76.4805	573			61.9677	633	61.9677	652	61.9677	687	61.9677	625	61.9677	634	61.9677	655	61.9677	634	61.9677	622	61.9677	638	61.6861	293.667	61.2342	285.333	62.0875	391
64.5174	570	79.1038	616	79.1038	619	79.1038	625	79.1038	608	79.1038	608	79.3802	594	79.3802	628	79.3802	601	79.3802	601	79.3802	581	79.3802	567			64.8722	719	64.8722	741	64.8722	787	64.8722	675	64.8722	747	64.8722	715	64.8722	701	64.8722	691	64.8722	726	64.5914	341.333	64.1365	338.333	64.9916	470.5
67.421	572	82.0022	623	82.0022	630	82.0022	648	82.0022	608	82.0022	629	82.2789	610	82.2789	613	82.2789	615	82.2789	619	82.2789	618	82.2789	587			67.7757	860	67.7757	852	67.7757	927	67.7757	807	67.7757	837	67.7757	859	67.7757	828	67.7757	768	67.7757	859	67.4958	424.333	67.0379	433	67.8947	568.5
70.3235	583	84.8997	688	84.8997	691	84.8997	686	84.8997	650	84.8997	667	85.1767	651	85.1767	649	85.1767	636	85.1767	629	85.1767	626	85.1767	607			70.6783	957	70.6783	957	70.6783	1087	70.6783	922	70.6783	994	70.6783	957	70.6783	911	70.6783	878	70.6783	945	70.3993	544.333	69.9383	541	70.7969	667.5
73.2251	574	87.7963	736	87.7963	760	87.7963	789	87.7963	732	87.7963	743	88.0735	720	88.0735	700	88.0735	686	88.0735	686	88.0735	672	88.0735	653			73.5799	970	73.5799	994	73.5799	1083	73.5799	913	73.5799	1016	73.5799	988	73.5799	944	73.5799	911	73.5799	961	73.3017	643.333	72.8378	560	73.6981	648.5
76.1257	581	90.6919	851	90.6919	884	90.6919	864	90.6919	834	90.6919	809	90.9694	790	90.9694	776	90.9694	756	90.9694	772	90.9694	766	90.9694	713			76.4805	827	76.4805	852	76.4805	942	76.4805	809	76.4805	895	76.4805	870	76.4805	826	76.4805	808	76.4805	817	76.2033	585	75.7363	479.333	76.5984	549.5
79.0254	596	93.5866	898	93.5866	919	93.5866	911	93.5866	884	93.5866	851	93.8642	844	93.8642	818	93.8642	822	93.8642	822	93.8642	801	93.8642	743			79.3802	709	79.3802	701	79.3802	757	79.3802	699	79.3802	713	79.3802	749	79.3802	695	79.3802	690	79.3802	693	79.1038	463.333	78.6338	363	79.4977	432.5
81.9241	618	96.4802	839	96.4802	889	96.4802	893	96.4802	851	96.4802	797	96.7582	813	96.7582	830	96.7582	803	96.7582	824	96.7582	795	96.7582	738			82.2789	637	82.2789	640	82.2789	666	82.2789	618	82.2789	641	82.2789	622	82.2789	631	82.2789	603	82.2789	623	82.0034	358	81.5304	290	82.396	372.5
84.8219	645	99.373	753	99.373	796	99.373	778	99.373	767	99.373	717	99.6512	772	99.6512	737	99.6512	743	99.6512	746	99.6512	715	99.6512	671			85.1767	589	85.1767	598	85.1767	596	85.1767	591	85.1767	591	85.1767	589	85.1767	580	85.1767	563	85.1767	580	84.9021	298.667	84.426	252.667	85.2934	333.5
87.7187	710	102.265	685	102.265	692	102.265	686	102.265	696	102.265	672	102.543	694	102.543	680	102.543	658	102.543	673	102.543	664	102.543	633			88.0735	569	88.0735	571	88.0735	574	88.0735	561	88.0735	567	88.0735	572	88.0735	542	88.0735	555	88.0735	554	87.7998	266.333	87.3207	223.333	88.1898	319
90.6146	792	105.156	652	105.156	667	105.156	643	105.156	642	105.156	643	105.434	643	105.434	627	105.434	633	105.434	626	105.434	629	105.434	579			90.9694	545	90.9694	556	90.9694	553	90.9694	561	90.9694	558	90.9694	557	90.9694	554	90.9694	543	90.9694	551	90.6965	253.667	90.2144	218.333	91.0853	317
93.5095	848	108.045	609	108.045	623	108.045	604	108.045	597	108.045	615	108.324	609	108.324	603	108.324	600	108.324	603	108.324	603	108.324	583			93.8642	546	93.8642	541	93.8642	549	93.8642	542	93.8642	551	93.8642	548	93.8642	533	93.8642	536	93.8642	531	93.5923	244.333	93.1072	211.333	93.9798	297.5
96.4034	846	110.934	582	110.934	582	110.934	593	110.934	590	110.934	591	111.214	581	111.214	591	111.214	590	111.214	584	111.214	577	111.214	558			96.7582	524	96.7582	526	96.7582	540	96.7582	526	96.7582	540	96.7582	531	96.7582	528	96.7582	531	96.7582	520	96.4871	226.667	95.999	213.667	96.8734	292.5
99.2964	762	113.822	581	113.822	576	113.822	577	113.822	564	113.822	563	114.102	579	114.102	569	114.102	572	114.102	579	114.102	572	114.102	551			99.6512	520	99.6512	534	99.6512	537	99.6512	525	99.6512	536	99.6512	528	99.6512	520	99.6512	521	99.6512	518	99.381	221.333	98.8898	210.667	99.766	284
102.188	676	116.709	573	116.709	568	116.709	583	116.709	571	116.709	569	116.989	573	116.989	571	116.989	569	116.989	564	116.989	571	116.989	552			102.543	529	102.543	527	102.543	524	102.543	520	102.543	524	102.543	519	102.543	526	102.543	512	102.543	519	102.274	211.333	101.78	201.333	102.658	282.5
105.08	631	119.595	578	119.595	567	119.595	574	119.595	556	119.595	577	119.875	574	119.875	559	119.875	562	119.875	562	119.875	558	119.875	561			105.434	521	105.434	533	105.434	522	105.434	523	105.434	528	105.434	529	105.434	518	105.434	514	105.434	530	105.166	218.333	104.669	201	105.548	281.5
107.97	610	122.481	558	122.481	566	122.481	560	122.481	562	122.481	566	122.761	570	122.761	566	122.761	560	122.761	552	122.761	559	122.761	545			108.324	524	108.324	522	108.324	526	108.324	535	108.324	535	108.324	526	108.324	519	108.324	534	108.324	523	108.057	212.667	107.557	202.667	108.438	279
110.859	568	125.365	556	125.365	559	125.365	549	125.365	557	125.365	560	125.645	574	125.645	580	125.645	548	125.645	555	125.645	547	125.645	543			111.214	519	111.214	520	111.214	529	111.214	509	111.214	521	111.214	525	111.214	521	111.214	522	111.214	518	110.947	206.667	110.444	192.667	111.327	274.5
113.747	564	128.248	551	128.248	558	128.248	555	128.248	555	128.248	562	128.529	556	128.529	554	128.529	552	128.529	564	128.529	548	128.529	536			114.102	527	114.102	524	114.102	525	114.102	511	114.102	523	114.102	519	114.102	520	114.102	515	114.102	524	113.836	202	113.33	195	114.215	273.5
116.634	564	131.13	550	131.13	563	131.13	558	131.13	553	131.13	551	131.411	572	131.411	568	131.411	553	131.411	556	131.411	556	131.411	537			116.989	527	116.989	521	116.989	529	116.989	524	116.989	523	116.989	526	116.989	522	116.989	516	116.989	527	116.724	206.333	116.215	196.333	117.102	275.5
119.521	557	134.011	554	134.011	542	134.011	555	134.011	545	134.011	557	134.293	563	134.293	569	134.293	554	134.293	557	134.293	553	134.293	536			119.875	529	119.875	528	119.875	539	119.875	525	119.875	532	119.875	535	119.875	521	119.875	525	119.875	519	119.611	216	119.099	199.333	119.988	288.5
122.406	546	136.892	553	136.892	554	136.892	558	136.892	545	136.892	557	137.173	558	137.173	562	137.173	551	137.173	544	137.173	556	137.173	544			122.761	538	122.761	533	122.761	545	122.761	534	122.761	536	122.761	534	122.761	537	122.761	534	122.761	531	122.498	220	121.982	206	122.873	294
125.29	547	139.771	556	139.771	551	139.771	561	139.771	551	139.771	552	140.053	572	140.053	558	140.053	539	140.053	546	140.053	549	140.053	535			125.645	548	125.645	545	125.645	561	125.645	543	125.645	558	125.645	549	125.645	550	125.645	541	125.645	549	125.383	233.333	124.865	216.667	125.757	316.5
128.174	545	142.65	549	142.65	556	142.65	548	142.65	544	142.65	546	142.932	549	142.932	549	142.932	552	142.932	544	142.932	546	142.932	533			128.529	584	128.529	583	128.529	594	128.529	567	128.529	584	128.529	585	128.529	563	128.529	560	128.529	560	128.267	254	127.746	235	128.64	337
131.056	549	145.527	537	145.527	547	145.527	543	145.527	549	145.527	547	145.809	552	145.809	560	145.809	551	145.809	543	145.809	545	145.809	526			131.411	587	131.411	583	131.411	598	131.411	582	131.411	598	131.411	604	131.411	587	131.411	578	131.411	579	131.151	268.667	130.626	238.667	131.522	317
133.938	549	148.404	552	148.404	556	148.404	556	148.404	541	148.404	550	148.686	564	148.686	551	148.686	535	148.686	537	148.686	541	148.686	519			134.293	571	134.293	568	134.293	592	134.293	568	134.293	591	134.293	585	134.293	556	134.293	563	134.293	580	134.033	266.667	133.506	236	134.403	304.5
136.818	541	151.279	554	151.279	550	151.279	554	151.279	538	151.279	558	151.562	550	151.562	548	151.562	537	151.562	551	151.562	552	151.562	533			137.173	556	137.173	546	137.173	557	137.173	545	137.173	545	137.173	551	137.173	557	137.173	544	137.173	550	136.914	234.333	136.384	224.333	137.283	284.5
139.698	539	154.154	551	154.154	550	154.154	551	154.154	547	154.154	553	154.437	548	154.437	548	154.437	539	154.437	552	154.437	543	154.437	530			140.053	530	140.053	523	140.053	535	140.053	536	140.053	536	140.053	530	140.053	532	140.053	530	140.053	532	139.795	221	139.262	203.333	140.162	276
142.577	546	157.028	547	157.028	547	157.028	544	157.028	551	157.028	558	157.311	554	157.311	549	157.311	552	157.311	541	157.311	552	157.311	527			142.932	529	142.932	526	142.932	537	142.932	515	142.932	526	142.932	526	142.932	526	142.932	517	142.932	522	142.675	206	142.138	198.667	143.041	276
145.455	531	159.901	536	159.901	547	159.901	541	159.901	546	159.901	547	160.184	553	160.184	548	160.184	537	160.184	533	160.184	549	160.184	525			145.809	519	145.809	517	145.809	522	145.809	511	145.809	523	145.809	527	145.809	516	145.809	514	145.809	514	145.553	199.333	145.014	198	145.918	270
148.331	544	162.772	537	162.772	548	162.772	544	162.772	536	162.772	557	163.056	545	163.056	546	163.056	542	163.056	536	163.056	534	163.056	530			148.686	528	148.686	520	148.686	529	148.686	516	148.686	525	148.686	517	148.686	521	148.686	524	148.686	519	148.431	192.333	147.889	195	148.795	269.5
151.207	533	165.643	539	165.643	549	165.643	540	165.643	537	165.643	550	165.927	543	165.927	546	165.927	543	165.927	542	165.927	533	165.927	523			151.562	525	151.562	515	151.562	518	151.562	518	151.562	523	151.562	523	151.562	521	151.562	518	151.562	526	151.308	192.333	150.762	197.667	151.67	271.5
154.082	542	168.513	534	168.513	544	168.513	537	168.513	539	168.513	549	168.797	544	168.797	548	168.797	527	168.797	528	168.797	535	168.797	524			154.437	517	154.437	515	154.437	522	154.437	531	154.437	516	154.437	521	154.437	519	154.437	508	154.437	516	154.183	188.667	153.635	193.333	154.545	266
156.956	541	171.382	540	171.382	544	171.382	543	171.382	541	171.382	551	171.667	555	171.667	537	171.667	543	171.667	536	171.667	527	171.667	522			157.311	518	157.311	516	157.311	530	157.311	524	157.311	522	157.311	516	157.311	517	157.311	522	157.311	514	157.058	190	156.507	194	157.418	268.5
159.829	542	174.25	539	174.25	537	174.25	542	174.25	530	174.25	546	174.535	542	174.535	536	174.535	535	174.535	543	174.535	533	174.535	523			160.184	508	160.184	520	160.184	525	160.184	512	160.184	507	160.184	522	160.184	513	160.184	508	160.184	519	159.932	187.333	159.378	190	160.291	267
162.701	532	177.117	536	177.117	548	177.117	535	177.117	533	177.117	537	177.402	540	177.402	537	177.402	543	177.402	539	177.402	521	177.402	526			163.056	516	163.056	522	163.056	518	163.056	513	163.056	516	163.056	522	163.056	516	163.056	507	163.056	511	162.805	188.333	162.248	188.667	163.163	267.5
165.572	530	179.983	543	179.983	539	179.983	543	179.983	534	179.983	549	180.269	542	180.269	531	180.269	540	180.269	531	180.269	536	180.269	519			165.927	516	165.927	520	165.927	520	165.927	516	165.927	514	165.927	504	165.927	516	165.927	521	165.927	515	165.677	185.667	165.117	193	166.033	265
168.443	532	182.849	542	182.849	543	182.849	540	182.849	536	182.849	549	183.134	538	183.134	549	183.134	533	183.134	532	183.134	530	183.134	522			168.797	516	168.797	512	168.797	524	168.797	516	168.797	517	168.797	514	168.797	517	168.797	513	168.797	518	168.548	183.333	167.985	191	168.903	263
171.312	531	185.713	537	185.713	530	185.713	544	185.713	533	185.713	545	185.999	533	185.999	535	185.999	535	185.999	531	185.999	531	185.999	523			171.667	515	171.667	515	171.667	522	171.667	515	171.667	522	171.667	523	171.667	511	171.667	511	171.667	509	171.418	187.667	170.852	191.333	171.772	261.5
174.18	533	188.576	541	188.576	543	188.576	537	188.576	533	188.576	537	188.862	535	188.862	541	188.862	533	188.862	542	188.862	532	188.862	519			174.535	513	174.535	521	174.535	520	174.535	512	174.535	510	174.535	521	174.535	513	174.535	513	174.535	515	174.287	187.667	173.718	186.333	174.64	265.5
177.047	525	191.439	537	191.439	532	191.439	533	191.439	534	191.439	538	191.725	544	191.725	529	191.725	534	191.725	531	191.725	534	191.725	520			177.402	511	177.402	514	177.402	510	177.402	519	177.402	511	177.402	516	177.402	510	177.402	509	177.402	513	177.156	181.667	176.584	186.667	177.507	262.5
179.914	532	194.3	523	194.3	529	194.3	539	194.3	539	194.3	533	194.587	535	194.587	527	194.587	535	194.587	525	194.587	538	194.587	524			180.269	508	180.269	510	180.269	513	180.269	514	180.269	514	180.269	521	180.269	498	180.269	509	180.269	523	180.023	185.667	179.448	186	180.373	265
182.779	524	197.161	528	197.161	532	197.161	538	197.161	531	197.161	541	197.447	527	197.447	535	197.447	535	197.447	537	197.447	535	197.447	519			183.134	513	183.134	511	183.134	512	183.134	514	183.134	504	183.134	511	183.134	512	183.134	509	183.134	509	182.889	181.667	182.311	186.333	183.238	261
185.644	529	200.02	531	200.02	537	200.02	539	200.02	527	200.02	533	200.307	535	200.307	541	200.307	534	200.307	535	200.307	522	200.307	527			185.999	511	185.999	514	185.999	523	185.999	515	185.999	510	185.999	509	185.999	510	185.999	506	185.999	510	185.755	182.667	185.174	183.667	186.102	265.5
188.507	527	202.879	525	202.879	543	202.879	528	202.879	530	202.879	537	203.166	525	203.166	528	203.166	526	203.166	520	203.166	529	203.166	523			188.862	511	188.862	509	188.862	514	188.862	508	188.862	509	188.862	513	188.862	514	188.862	504	188.862	515	188.619	178	188.035	186.667	188.965	258
191.37	527	205.737	535	205.737	520	205.737	530	205.737	529	205.737	535	206.024	538	206.024	531	206.024	525	206.024	535	206.024	526	206.024	518			191.725	513	191.725	511	191.725	513	191.725	513	191.725	514	191.725	513	191.725	512	191.725	507	191.725	517	191.483	181.333	190.896	183.333	191.828	258
194.232	530	208.593	525	208.593	526	208.593	526	208.593	530	208.593	529	208.881	517	208.881	531	208.881	529	208.881	528	208.881	525	208.881	521			194.587	512	194.587	514	194.587	515	194.587	510	194.587	518	194.587	508	194.587	508	194.587	501	194.587	508	194.345	179	193.755	188.667	194.689	257.5
197.093	524	211.449	518	211.449	530	211.449	530	211.449	527	211.449	534	211.737	536	211.737	519	211.737	528	211.737	533	211.737	527	211.737	515			197.447	512	197.447	507	197.447	509	197.447	509	197.447	509	197.447	503	197.447	503	197.447	501	197.447	512	197.207	178	196.614	187	197.549	260.5
199.952	521	214.304	532	214.304	520	214.304	531	214.304	519	214.304	534	214.592	528	214.592	524	214.592	524	214.592	523	214.592	515	214.592	520			200.307	512	200.307	504	200.307	518	200.307	501	200.307	511	200.307	512	200.307	504	200.307	504	200.307	510	200.067	179.333	199.472	184.667	200.409	256.5
202.811	517	217.158	523	217.158	525	217.158	526	217.158	526	217.158	532	217.446	533	217.446	531	217.446	529	217.446	524	217.446	526	217.446	518			203.166	505	203.166	511	203.166	506	203.166	505	203.166	516	203.166	509	203.166	502	203.166	505	203.166	509	202.927	176.667	202.329	183.667	203.267	260
205.669	529	220.011	527	220.011	529	220.011	528	220.011	523	220.011	538	220.3	536	220.3	527	220.3	536	220.3	528	220.3	529	220.3	511			206.024	503	206.024	511	206.024	508	206.024	506	206.024	511	206.024	506	206.024	505	206.024	510	206.024	509	205.786	175.667	205.184	182.667	206.125	260
208.526	528	222.863	527	222.863	529	222.863	520	222.863	525	222.863	536	223.152	528	223.152	519	223.152	533	223.152	530	223.152	521	223.152	522			208.881	510	208.881	507	208.881	516	208.881	505	208.881	507	208.881	510	208.881	505	208.881	503	208.881	505	208.644	175.667	208.039	181	208.982	260.5
211.382	516	225.714	521	225.714	517	225.714	523	225.714	528	225.714	528	226.003	529	226.003	526	226.003	524	226.003	520	226.003	528	226.003	519			211.737	507	211.737	511	211.737	514	211.737	508	211.737	511	211.737	511	211.737	499	211.737	503	211.737	506	211.501	178	210.893	183.667	211.837	259.5
214.237	525	228.564	524	228.564	533	228.564	529	228.564	520	228.564	530	228.854	536	228.854	534	228.854	526	228.854	524	228.854	524	228.854	511			214.592	505	214.592	510	214.592	514	214.592	508	214.592	521	214.592	508	214.592	505	214.592	509	214.592	508	214.357	175.333	213.746	182.667	214.692	257
217.092	519	231.414	520	231.414	529	231.414	535	231.414	530	231.414	531	231.703	530	231.703	536	231.703	530	231.703	532	231.703	522	231.703	518			217.446	506	217.446	511	217.446	507	217.446	510	217.446	504	217.446	508	217.446	511	217.446	506	217.446	503	217.212	178.333	216.599	182.333	217.546	259.5
219.945	526	234.262	524	234.262	517	234.262	529	234.262	518	234.262	531	234.552	525	234.552	526	234.552	524	234.552	526	234.552	530	234.552	513			220.3	507	220.3	503	220.3	507	220.3	505	220.3	504	220.3	506	220.3	502	220.3	502	220.3	507	220.066	176.667	219.45	180.333	220.399	256.5
222.797	522	237.109	524	237.109	523	237.109	521	237.109	522	237.109	534	237.4	535	237.4	529	237.4	522	237.4	519	237.4	520	237.4	507			223.152	503	223.152	500	223.152	508	223.152	507	223.152	506	223.152	502	223.152	503	223.152	505	223.152	508	222.919	178.333	222.3	181.667	223.251	259.5
225.649	516	239.956	518	239.956	526	239.956	521	239.956	524	239.956	529	240.246	531	240.246	526	240.246	524	240.246	525	240.246	518	240.246	511			226.003	508	226.003	506	226.003	507	226.003	498	226.003	508	226.003	508	226.003	501	226.003	506	226.003	508	225.771	177	225.149	182.333	226.102	259
228.499	520	242.801	528	242.801	519	242.801	525	242.801	523	242.801	524	243.092	525	243.092	523	243.092	521	243.092	531	243.092	521	243.092	520			228.854	509	228.854	509	228.854	512	228.854	504	228.854	504	228.854	516	228.854	507	228.854	506	228.854	508	228.623	176.667	227.998	182	228.952	258.5
231.349	518	245.646	525	245.646	520	245.646	523	245.646	518	245.646	521	245.937	517	245.937	528	245.937	526	245.937	522	245.937	522	245.937	511			231.703	506	231.703	510	231.703	509	231.703	506	231.703	503	231.703	502	231.703	511	231.703	509	231.703	499	231.473	172.667	230.845	181	231.801	259
234.197	520	248.49	518	248.49	529	248.49	519	248.49	519	248.49	524	248.781	527	248.781	526	248.781	515	248.781	520	248.781	522	248.781	517			234.552	508	234.552	505	234.552	505	234.552	506	234.552	508	234.552	505	234.552	514	234.552	503	234.552	509	234.323	174.333	233.692	180.667	234.649	257
237.045	515	251.332	522	251.332	519	251.332	528	251.332	518	251.332	527	251.624	523	251.624	530	251.624	518	251.624	524	251.624	524	251.624	512			237.4	507	237.4	507	237.4	507	237.4	501	237.4	503	237.4	505	237.4	506	237.4	503	237.4	513	237.171	176	236.537	178	237.497	256.5
239.892	520	254.174	534	254.174	523	254.174	521	254.174	517	254.174	525	254.466	525	254.466	524	254.466	521	254.466	524	254.466	529	254.466	509			240.246	505	240.246	508	240.246	509	240.246	504	240.246	507	240.246	512	240.246	503	240.246	502	240.246	502	240.019	174.667	239.382	179.667	240.343	261.5
242.737	519	257.015	523	257.015	514	257.015	521	257.015	521	257.015	524	257.307	513	257.307	518	257.307	522	257.307	532	257.307	521	257.307	514			243.092	504	243.092	506	243.092	510	243.092	501	243.092	509	243.092	511	243.092	505	243.092	509	243.092	499	242.865	174.333	242.225	181.333	243.188	253.5
245.582	520	259.855	513	259.855	519	259.855	531	259.855	520	259.855	527	260.147	529	260.147	516	260.147	526	260.147	525	260.147	520	260.147	516			245.937	507	245.937	508	245.937	509	245.937	504	245.937	513	245.937	505	245.937	506	245.937	507	245.937	510	245.711	175.667	245.068	178.667	246.033	258
248.426	517	262.694	517	262.694	526	262.694	523	262.694	521	262.694	525	262.986	527	262.986	533	262.986	524	262.986	522	262.986	530	262.986	512			248.781	501	248.781	507	248.781	506	248.781	507	248.781	506	248.781	510	248.781	508	248.781	499	248.781	504	248.556	175.667	247.91	178.333	248.876	260.5
251.269	513	265.532	515	265.532	525	265.532	530	265.532	516	265.532	529	265.825	524	265.825	522	265.825	522	265.825	525	265.825	519	265.825	513			251.624	501	251.624	506	251.624	503	251.624	505	251.624	509	251.624	506	251.624	503	251.624	506	251.624	507	251.4	174	250.751	178.667	251.719	257
254.111	518	268.369	512	268.369	519	268.369	516	268.369	512	268.369	526	268.662	525	268.662	520	268.662	524	268.662	531	268.662	518	268.662	514			254.466	505	254.466	506	254.466	512	254.466	506	254.466	504	254.466	509	254.466	511	254.466	507	254.466	506	254.242	175	253.591	183	254.561	257.5
256.952	519	271.206	520	271.206	513	271.206	520	271.206	518	271.206	522	271.499	532	271.499	521	271.499	528	271.499	516	271.499	522	271.499	515			257.307	507	257.307	507	257.307	507	257.307	502	257.307	508	257.307	509	257.307	499	257.307	505	257.307	505	257.084	175	256.43	178.333	257.401	263.5
259.792	513	274.041	518	274.041	521	274.041	519	274.041	516	274.041	528	274.334	523	274.334	523	274.334	519	274.334	521	274.334	521	274.334	515			260.147	499	260.147	512	260.147	510	260.147	509	260.147	507	260.147	494	260.147	504	260.147	501	260.147	507	259.925	175	259.268	180	260.241	254
262.632	507	276.875	527	276.875	519	276.875	528	276.875	515	276.875	527	277.169	534	277.169	521	277.169	522	277.169	529	277.169	520	277.169	515			262.986	509	262.986	513	262.986	511	262.986	508	262.986	509	262.986	511	262.986	505	262.986	505	262.986	501	262.766	172.333	262.105	180	263.08	258.5
265.47	510	279.709	515	279.709	521	279.709	520	279.709	512	279.709	523	280.002	530	280.002	527	280.002	519	280.002	522	280.002	520	280.002	514			265.825	506	265.825	514	265.825	510	265.825	500	265.825	510	265.825	508	265.825	505	265.825	510	265.825	502	265.605	173.667	264.941	179.333	265.918	252.5
268.307	520	282.541	521	282.541	510	282.541	515	282.541	522	282.541	532	282.835	529	282.835	523	282.835	529	282.835	523	282.835	520	282.835	514			268.662	504	268.662	503	268.662	506	268.662	504	268.662	508	268.662	506	268.662	508	268.662	503	268.662	510	268.443	175.333	267.777	181.667	268.755	256
271.144	515	285.373	514	285.373	517	285.373	515	285.373	518	285.373	522	285.667	539	285.667	529	285.667	524	285.667	515	285.667	527	285.667	514			271.499	509	271.499	511	271.499	507	271.499	504	271.499	505	271.499	510	271.499	509	271.499	507	271.499	508	271.28	174.333	270.611	183	271.591	259
273.979	512	288.203	524	288.203	519	288.203	517	288.203	519	288.203	522	288.498	528	288.498	525	288.498	522	288.498	522	288.498	528	288.498	513			274.334	509	274.334	503	274.334	505	274.334	502	274.334	507	274.334	507	274.334	510	274.334	504	274.334	506	274.117	172.333	273.445	180.667	274.426	258
276.814	507	291.033	519	291.033	515	291.033	521	291.033	516	291.033	521	291.328	532	291.328	521	291.328	522	291.328	528	291.328	514	291.328	511			277.169	504	277.169	509	277.169	504	277.169	501	277.169	507	277.169	507	277.169	501	277.169	513	277.169	505	276.952	174.667	276.277	181.667	277.261	258.5
279.648	516	293.862	520	293.862	520	293.862	519	293.862	520	293.862	525	294.157	531	294.157	523	294.157	514	294.157	518	294.157	521	294.157	516			280.002	508	280.002	505	280.002	507	280.002	510	280.002	503	280.002	507	280.002	504	280.002	503	280.002	508	279.787	177.333	279.109	183.667	280.094	258.5
282.48	519	296.69	516	296.69	514	296.69	523	296.69	514	296.69	532	296.985	532	296.985	522	296.985	529	296.985	526	296.985	520	296.985	518			282.835	499	282.835	507	282.835	516	282.835	508	282.835	509	282.835	503	282.835	501	282.835	508	282.835	506	282.62	175.667	281.939	179.667	282.926	256.5
285.312	517	299.517	518	299.517	516	299.517	520	299.517	523	299.517	527	299.812	528	299.812	522	299.812	528	299.812	523	299.812	521	299.812	515			285.667	503	285.667	506	285.667	507	285.667	503	285.667	509	285.667	509	285.667	505	285.667	506	285.667	508	285.453	173.667	284.769	181.667	285.758	260.5
288.143	515	302.343	521	302.343	516	302.343	518	302.343	519	302.343	525	302.639	529	302.639	519	302.639	523	302.639	525	302.639	521	302.639	509			288.498	504	288.498	505	288.498	511	288.498	502	288.498	506	288.498	505	288.498	504	288.498	505	288.498	508	288.285	172	287.598	179	288.588	259
290.973	514	305.168	522	305.168	514	305.168	523	305.168	517	305.168	526	305.464	532	305.464	524	305.464	521	305.464	517	305.464	514	305.464	515			291.328	506	291.328	508	291.328	504	291.328	500	291.328	508	291.328	501	291.328	506	291.328	503	291.328	508	291.116	172.667	290.426	182.333	291.418	261
293.802	512	307.992	520	307.992	523	307.992	517	307.992	515	307.992	529	308.288	525	308.288	520	308.288	523	308.288	526	308.288	525	308.288	517			294.157	500	294.157	505	294.157	504	294.157	504	294.157	504	294.157	510	294.157	501	294.157	512	294.157	504	293.946	175.333	293.253	179	294.247	256
296.63	515	310.815	513	310.815	516	310.815	523	310.815	519	310.815	524	311.112	531	311.112	518	311.112	527	311.112	518	311.112	520	311.112	516			296.985	505	296.985	507	296.985	507	296.985	505	296.985	507	296.985	508	296.985	505	296.985	500	296.985	503	296.774	173.333	296.079	182.333	297.074	256
299.457	516	313.638	515	313.638	513	313.638	518	313.638	508	313.638	521	313.934	522	313.934	525	313.934	526	313.934	523	313.934	520	313.934	513			299.812	504	299.812	502	299.812	513	299.812	510	299.812	509	299.812	505	299.812	504	299.812	505	299.812	503	299.603	171.667	298.904	178.667	299.901	253.5
302.284	516	316.459	522	316.459	514	316.459	523	316.459	515	316.459	534	316.756	520	316.756	519	316.756	516	316.756	525	316.756	529	316.756	509			302.639	503	302.639	506	302.639	505	302.639	507	302.639	510	302.639	511	302.639	500	302.639	506	302.639	500	302.43	173.333	301.728	180.667	302.727	257.5
305.109	510	319.28	521	319.28	518	319.28	523	319.28	516	319.28	522	319.577	521	319.577	528	319.577	523	319.577	515	319.577	521	319.577	510			305.464	508	305.464	507	305.464	508	305.464	508	305.464	506	305.464	501	305.464	496	305.464	506	305.464	506	305.256	172	304.552	179.333	305.552	259
307.934	518	322.099	516	322.099	518	322.099	527	322.099	519	322.099	519	322.397	519	322.397	524	322.397	526	322.397	524	322.397	520	322.397	518			308.288	506	308.288	505	308.288	508	308.288	508	308.288	512	308.288	509	308.288	507	308.288	501	308.288	506	308.081	175.333	307.374	181	308.376	256.5
310.757	504	324.918	511	324.918	522	324.918	516	324.918	513	324.918	535	325.216	519	325.216	530	325.216	530	325.216	517	325.216	515	325.216	515			311.112	508	311.112	505	311.112	510	311.112	507	311.112	503	311.112	504	311.112	498	311.112	513	311.112	495	310.906	173	310.196	181.333	311.199	259
313.58	512	327.736	518	327.736	522	327.736	516	327.736	513	327.736	514	328.034	525	328.034	521	328.034	523	328.034	521	328.034	517	328.034	516			313.934	505	313.934	506	313.934	509	313.934	506	313.934	511	313.934	510	313.934	506	313.934	504	313.934	507	313.729	175.667	313.016	180	314.022	256
316.401	522	330.552	515	330.552	519	330.552	515	330.552	510	330.552	528	330.851	522	330.851	518	330.851	526	330.851	527	330.851	517	330.851	514			316.756	504	316.756	505	316.756	512	316.756	508	316.756	507	316.756	505	316.756	499	316.756	507	316.756	508	316.551	173	315.836	182.667	316.843	258.5
319.222	520	333.368	520	333.368	526	333.368	521	333.368	515	333.368	525	333.667	528	333.667	524	333.667	527	333.667	521	333.667	524	333.667	513			319.577	503	319.577	511	319.577	509	319.577	508	319.577	509	319.577	506	319.577	507	319.577	509	319.577	507	319.373	173.333	318.654	181.667	319.663	256.5
322.042	515	336.183	516	336.183	519	336.183	518	336.183	519	336.183	521	336.482	522	336.482	524	336.482	524	336.482	525	336.482	518	336.482	506			322.397	503	322.397	504	322.397	502	322.397	506	322.397	501	322.397	509	322.397	501	322.397	499	322.397	508	322.194	174.333	321.472	181	322.483	258
324.861	511	338.997	520	338.997	523	338.997	524	338.997	511	338.997	521	339.296	519	339.296	520	339.296	521	339.296	526	339.296	521	339.296	511			325.216	508	325.216	504	325.216	506	325.216	505	325.216	505	325.216	509	325.216	499	325.216	505	325.216	504	325.013	174.667	324.289	179.333	325.301	257.5
327.679	511	341.81	519	341.81	516	341.81	516	341.81	512	341.81	528	342.11	532	342.11	513	342.11	520	342.11	524	342.11	515	342.11	507			328.034	508	328.034	507	328.034	517	328.034	507	328.034	500	328.034	505	328.034	508	328.034	512	328.034	501	327.832	172.667	327.105	182	328.119	256.5
330.496	500	344.623	520	344.623	531	344.623	526	344.623	538	344.623	534	344.922	534	344.922	546	344.922	526	344.922	537	344.922	529	344.922	525			330.851	502	330.851	503	330.851	511	330.851	506	330.851	506	330.851	510	330.851	503	330.851	505	330.851	506	330.65	174.333	329.92	178.333	330.935	258
333.312	510	347.434	524	347.434	512	347.434	518	347.434	516	347.434	532	347.734	526	347.734	531	347.734	524	347.734	520	347.734	518	347.734	515			333.667	503	333.667	506	333.667	502	333.667	506	333.667	513	333.667	504	333.667	507	333.667	509	333.667	503	333.467	173.667	332.734	182	333.751	259.5
336.127	514	350.244	518	350.244	521	350.244	523	350.244	525	350.244	529	350.544	532	350.544	521	350.544	532	350.544	524	350.544	524	350.544	522			336.482	500	336.482	511	336.482	507	336.482	508	336.482	511	336.482	498	336.482	501	336.482	506	336.482	503	336.283	173	335.547	180.667	336.566	257.5
338.941	516	353.054	520	353.054	509	353.054	518	353.054	529	353.054	515	353.354	522	353.354	523	353.354	512	353.354	523	353.354	513	353.354	510			339.296	503	339.296	505	339.296	507	339.296	501	339.296	504	339.296	508	339.296	506	339.296	498	339.296	499	339.098	172.667	338.359	179	339.38	256.5
341.755	514	355.862	517	355.862	516	355.862	520	355.862	520	355.862	524	356.163	523	356.163	515	356.163	525	356.163	528	356.163	519	356.163	509			342.11	513	342.11	512	342.11	503	342.11	505	342.11	505	342.11	506	342.11	505	342.11	503	342.11	508	341.913	174.333	341.171	181.333	342.193	256
344.567	520	358.67	525	358.67	520	358.67	516	358.67	520	358.67	529	358.971	528	358.971	520	358.971	517	358.971	519	358.971	517	358.971	515			344.922	515	344.922	515	344.922	516	344.922	513	344.922	521	344.922	520	344.922	511	344.922	513	344.922	514	344.726	175.667	343.981	180.667	345.005	262.5
347.379	512	361.477	518	361.477	513	361.477	515	361.477	518	361.477	525	361.778	525	361.778	527	361.778	521	361.778	516	361.778	515	361.778	513			347.734	511	347.734	507	347.734	505	347.734	503	347.734	508	347.734	513	347.734	501	347.734	502	347.734	511	347.538	175.333	346.791	180.333	347.816	255.5
350.189	515	364.283	517	364.283	516	364.283	525	364.283	513	364.283	527	364.584	524	364.584	520	364.584	514	364.584	526	364.584	517	364.584	512			350.544	518	350.544	520	350.544	518	350.544	509	350.544	511	350.544	510	350.544	509	350.544	509	350.544	514	350.35	173.333	349.599	182.667	350.627	257
352.999	512	367.087	514	367.087	521	367.087	514	367.087	519	367.087	518	367.389	517	367.389	520	367.389	527	367.389	521	367.389	518	367.389	510			353.354	511	353.354	499	353.354	507	353.354	509	353.354	509	353.354	502	353.354	502	353.354	504	353.354	503	353.16	176.333	352.407	182.667	353.436	256.5
355.808	506	369.891	511	369.891	515	369.891	525	369.891	514	369.891	526	370.193	529	370.193	521	370.193	526	370.193	521	370.193	523	370.193	510			356.163	505	356.163	509	356.163	510	356.163	506	356.163	506	356.163	504	356.163	502	356.163	507	356.163	508	355.97	174.667	355.214	178.667	356.244	254.5
358.616	517	372.695	522	372.695	517	372.695	519	372.695	512	372.695	527	372.996	523	372.996	526	372.996	527	372.996	527	372.996	527	372.996	511			358.971	510	358.971	506	358.971	512	358.971	507	358.971	511	358.971	505	358.971	507	358.971	501	358.971	503	358.779	173.667	358.019	181	359.052	257
361.423	522	375.497	518	375.497	505	375.497	519	375.497	516	375.497	531	375.799	522	375.799	523	375.799	513	375.799	526	375.799	530	375.799	512			361.778	509	361.778	508	361.778	509	361.778	511	361.778	502	361.778	511	361.778	500	361.778	506	361.778	496	361.586	174	360.824	178.333	361.859	258.5
364.229	513	378.298	524	378.298	517	378.298	519	378.298	515	378.298	534	378.6	527	378.6	525	378.6	516	378.6	523	378.6	515	378.6	513			364.584	501	364.584	506	364.584	514	364.584	511	364.584	510	364.584	506	364.584	507	364.584	501	364.584	508	364.393	173.333	363.628	181.333	364.664	255
367.034	512	381.098	509	381.098	509	381.098	524	381.098	523	381.098	520	381.401	519	381.401	515	381.401	520	381.401	518	381.401	513	381.401	512			367.389	509	367.389	506	367.389	509	367.389	508	367.389	505	367.389	508	367.389	497	367.389	502	367.389	508	367.199	173.333	366.431	181	367.469	257
369.838	508	383.898	516	383.898	511	383.898	517	383.898	515	383.898	526	384.2	520	384.2	526	384.2	525	384.2	510	384.2	516	384.2	516			370.193	502	370.193	514	370.193	507	370.193	503	370.193	513	370.193	504	370.193	506	370.193	503	370.193	504	370.004	173.667	369.234	183.667	370.273	257
372.642	508	386.696	520	386.696	516	386.696	519	386.696	515	386.696	532	386.999	523	386.999	524	386.999	519	386.999	522	386.999	513	386.999	510			372.996	503	372.996	504	372.996	511	372.996	507	372.996	506	372.996	506	372.996	505	372.996	506	372.996	503	372.808	175	372.035	182.333	373.076	257.5
375.444	508	389.494	511	389.494	518	389.494	524	389.494	519	389.494	525	389.797	522	389.797	514	389.797	521	389.797	518	389.797	519	389.797	507			375.799	511	375.799	508	375.799	508	375.799	501	375.799	507	375.799	505	375.799	503	375.799	502	375.799	502	375.612	173	374.835	183	375.878	257
378.245	502	392.29	519	392.29	513	392.29	523	392.29	514	392.29	530	392.594	522	392.594	521	392.594	520	392.594	518	392.594	517	392.594	513			378.6	509	378.6	500	378.6	508	378.6	504	378.6	509	378.6	508	378.6	505	378.6	503	378.6	505	378.414	170	377.635	181	378.679	257.5
381.046	517	395.086	516	395.086	514	395.086	518	395.086	518	395.086	521	395.39	524	395.39	519	395.39	523	395.39	519	395.39	520	395.39	514			381.401	504	381.401	502	381.401	506	381.401	503	381.401	505	381.401	510	381.401	503	381.401	505	381.401	504	381.215	173.667	380.433	179.667	381.479	255
383.846	510	397.881	512	397.881	511	397.881	516	397.881	516	397.881	523	398.185	513	398.185	516	398.185	511	398.185	523	398.185	518	398.185	507			384.2	503	384.2	507	384.2	510	384.2	505	384.2	510	384.2	508	384.2	503	384.2	504	384.2	508	384.016	171.667	383.231	180	384.278	256
386.644	514	400.675	511	400.675	516	400.675	520	400.675	513	400.675	522	400.979	521	400.979	516	400.979	518	400.979	525	400.979	519	400.979	513			386.999	508	386.999	507	386.999	507	386.999	504	386.999	504	386.999	501	386.999	505	386.999	507	386.999	508	386.816	176.333	386.028	180	387.077	255.5
389.442	498	403.468	516	403.468	517	403.468	524	403.468	509	403.468	525	403.772	518	403.772	516	403.772	516	403.772	521	403.772	512	403.772	508			389.797	505	389.797	503	389.797	507	389.797	511	389.797	512	389.797	504	389.797	509	389.797	499	389.797	505	389.614	175	388.823	178.667	389.874	257.5
392.239	516	406.26	514	406.26	514	406.26	522	406.26	509	406.26	529	406.565	523	406.565	525	406.565	516	406.565	519	406.565	527	406.565	506			392.594	511	392.594	508	392.594	508	392.594	504	392.594	510	392.594	507	392.594	508	392.594	510	392.594	499	392.412	174	391.618	182	392.671	258.5
395.035	511	409.051	517	409.051	516	409.051	515	409.051	514	409.051	527	409.356	516	409.356	514	409.356	519	409.356	513	409.356	515	409.356	512			395.39	503	395.39	509	395.39	511	395.39	505	395.39	504	395.39	502	395.39	504	395.39	500	395.39	502	395.209	175.667	394.412	182	395.467	257
397.83	504	411.842	518	411.842	514	411.842	514	411.842	513	411.842	524	412.147	516	412.147	533	412.147	517	412.147	521	412.147	520	412.147	514			398.185	505	398.185	506	398.185	504	398.185	507	398.185	514	398.185	504	398.185	503	398.185	501	398.185	502	398.005	174.333	397.205	181.333	398.261	256
400.624	521	414.631	512	414.631	519	414.631	518	414.631	513	414.631	525	414.936	519	414.936	518	414.936	508	414.936	515	414.936	515	414.936	514			400.979	510	400.979	503	400.979	503	400.979	506	400.979	505	400.979	505	400.979	501	400.979	502	400.979	506	400.8	174.667	399.997	181.333	401.055	258.5
403.418	509	417.42	510	417.42	517	417.42	524	417.42	508	417.42	531	417.725	520	417.725	517	417.725	526	417.725	518	417.725	517	417.725	513			403.772	510	403.772	509	403.772	507	403.772	505	403.772	508	403.772	502	403.772	505	403.772	509	403.772	503	403.594	172	402.789	180.667	403.848	254.5
406.21	510	420.207	518	420.207	519	420.207	516	420.207	518	420.207	517	420.513	525	420.513	520	420.513	511	420.513	524	420.513	517	420.513	510			406.565	503	406.565	510	406.565	509	406.565	500	406.565	507	406.565	512	406.565	506	406.565	503	406.565	507	406.387	171.667	405.579	181	406.64	258
409.002	503	422.994	518	422.994	514	422.994	522	422.994	516	422.994	530	423.3	519	423.3	518	423.3	516	423.3	514	423.3	520	423.3	515			409.356	504	409.356	505	409.356	515	409.356	504	409.356	501	409.356	508	409.356	508	409.356	509	409.356	505	409.179	174.667	408.369	178.667	409.431	254.5
411.792	510	425.78	521	425.78	513	425.78	519	425.78	516	425.78	531	426.086	519	426.086	513	426.086	516	426.086	516	426.086	515	426.086	508			412.147	507	412.147	502	412.147	501	412.147	500	412.147	507	412.147	501	412.147	508	412.147	502	412.147	503	411.971	174	411.157	182	412.221	254
414.582	515	428.565	514	428.565	518	428.565	515	428.565	514	428.565	522	428.871	524	428.871	510	428.871	516	428.871	519	428.871	519	428.871	512			414.936	509	414.936	500	414.936	507	414.936	504	414.936	512	414.936	502	414.936	506	414.936	507	414.936	509	414.761	173.667	413.945	181.333	415.011	256.5
417.37	508	431.349	518	431.349	515	431.349	518	431.349	523	431.349	524	431.655	515	431.655	522	431.655	525	431.655	516	431.655	515	431.655	508			417.725	503	417.725	509	417.725	502	417.725	502	417.725	504	417.725	509	417.725	501	417.725	508	417.725	506	417.551	174	416.731	179.333	417.799	258.5
420.158	513	434.132	523	434.132	512	434.132	515	434.132	517	434.132	526	434.439	523	434.439	527	434.439	510	434.439	519	434.439	519	434.439	513			420.513	500	420.513	505	420.513	505	420.513	504	420.513	504	420.513	507	420.513	508	420.513	501	420.513	500	420.339	172	419.517	179.333	420.586	256.5
422.945	517	436.914	522	436.914	516	436.914	524	436.914	518	436.914	525	437.221	526	437.221	519	437.221	515	437.221	519	437.221	514	437.221	516			423.3	510	423.3	505	423.3	514	423.3	503	423.3	506	423.3	508	423.3	508	423.3	509	423.3	504	423.127	174	422.302	184	423.373	254.5
425.731	507	439.695	521	439.695	523	439.695	529	439.695	517	439.695	527	440.003	519	440.003	525	440.003	516	440.003	518	440.003	520	440.003	508			426.086	510	426.086	506	426.086	509	426.086	501	426.086	510	426.086	504	426.086	507	426.086	509	426.086	504	425.914	175.333	425.086	182.333	426.159	258.5
428.516	508	442.475	519	442.475	512	442.475	518	442.475	517	442.475	527	442.783	526	442.783	517	442.783	523	442.783	512	442.783	518	442.783	512			428.871	511	428.871	503	428.871	509	428.871	510	428.871	504	428.871	506	428.871	507	428.871	507	428.871	503	428.7	174	427.869	181.333	428.943	260
431.301	518	445.255	520	445.255	511	445.255	520	445.255	514	445.255	532	445.563	527	445.563	527	445.563	523	445.563	519	445.563	520	445.563	516			431.655	506	431.655	512	431.655	506	431.655	506	431.655	504	431.655	507	431.655	513	431.655	501	431.655	509	431.485	174.333	430.651	178.667	431.727	259
434.084	506	448.033	518	448.033	518	448.033	516	448.033	516	448.033	534	448.342	521	448.342	524	448.342	523	448.342	519	448.342	516	448.342	514			434.439	504	434.439	507	434.439	509	434.439	509	434.439	508	434.439	510	434.439	505	434.439	508	434.439	504	434.269	177	433.433	177.667	434.51	256
436.866	513	450.811	518	450.811	524	450.811	520	450.811	518	450.811	529	451.12	526	451.12	516	451.12	524	451.12	520	451.12	517	451.12	511			437.221	511	437.221	508	437.221	507	437.221	513	437.221	508	437.221	509	437.221	503	437.221	508	437.221	505	437.052	173.667	436.213	183.333	437.292	260
439.648	517	453.588	525	453.588	521	453.588	513	453.588	513	453.588	527	453.897	517	453.897	519	453.897	523	453.897	526	453.897	527	453.897	512			440.003	510	440.003	512	440.003	510	440.003	513	440.003	509	440.003	507	440.003	504	440.003	506	440.003	504	439.835	176.333	438.993	179.333	440.073	254
442.428	513	456.364	516	456.364	526	456.364	518	456.364	517	456.364	530	456.673	528	456.673	523	456.673	528	456.673	521	456.673	525	456.673	508			442.783	502	442.783	507	442.783	510	442.783	502	442.783	512	442.783	513	442.783	503	442.783	503	442.783	511	442.616	173.667	441.771	181.667	442.854	262.5
445.208	509	459.139	519	459.139	519	459.139	511	459.139	517	459.139	523	459.448	527	459.448	522	459.448	520	459.448	522	459.448	523	459.448	515			445.563	509	445.563	510	445.563	504	445.563	511	445.563	513	445.563	511	445.563	506	445.563	502	445.563	505	445.397	173.667	444.549	182	445.633	256.5
447.987	513	461.913	518	461.913	516	461.913	522	461.913	517	461.913	538	462.222	529	462.222	528	462.222	523	462.222	521	462.222	517	462.222	517			448.342	508	448.342	509	448.342	502	448.342	501	448.342	509	448.342	509	448.342	512	448.342	507	448.342	505	448.176	172.333	447.326	182.667	448.411	256.5
450.765	515	464.686	516	464.686	520	464.686	526	464.686	512	464.686	527	464.995	528	464.995	527	464.995	521	464.995	521	464.995	521	464.995	516			451.12	503	451.12	508	451.12	513	451.12	501	451.12	507	451.12	506	451.12	505	451.12	503	451.12	506	450.955	172.667	450.102	184.333	451.189	259
453.542	511	467.458	531	467.458	520	467.458	511	467.458	513	467.458	524	467.768	526	467.768	524	467.768	515	467.768	531	467.768	523	467.768	515			453.897	511	453.897	502	453.897	508	453.897	506	453.897	508	453.897	507	453.897	508	453.897	501	453.897	501	453.733	172	452.877	182.667	453.966	257.5
456.318	504	470.229	520	470.229	514	470.229	518	470.229	514	470.229	520	470.54	524	470.54	513	470.54	523	470.54	523	470.54	528	470.54	509			456.673	503	456.673	506	456.673	511	456.673	509	456.673	513	456.673	510	456.673	505	456.673	510	456.673	508	456.51	175	455.651	179.667	456.741	260
459.093	510	473	524	473	519	473	517	473	515	473	538	473.31	521	473.31	524	473.31	530	473.31	528	473.31	517	473.31	514			459.448	512	459.448	506	459.448	508	459.448	506	459.448	509	459.448	506	459.448	508	459.448	512	459.448	506	459.286	175.667	458.424	179.667	459.516	259.5
461.867	514	475.769	514	475.769	522	475.769	519	475.769	518	475.769	536	476.08	531	476.08	515	476.08	520	476.08	522	476.08	511	476.08	514			462.222	507	462.222	511	462.222	503	462.222	503	462.222	503	462.222	509	462.222	503	462.222	506	462.222	506	462.061	173.333	461.196	183	462.29	258.5
464.641	510	478.538	519	478.538	526	478.538	520	478.538	520	478.538	527	478.849	531	478.849	522	478.849	518	478.849	521	478.849	518	478.849	520			464.995	508	464.995	506	464.995	515	464.995	504	464.995	506	464.995	509	464.995	498	464.995	507	464.995	511	464.835	177.333	463.967	180	465.063	255
467.413	510	481.306	518	481.306	522	481.306	513	481.306	528	481.306	522	481.617	520	481.617	524	481.617	524	481.617	518	481.617	520	481.617	504			467.768	507	467.768	503	467.768	511	467.768	498	467.768	508	467.768	514	467.768	506	467.768	504	467.768	507	467.608	172.333	466.738	180	467.835	258
470.185	514	484.073	515	484.073	523	484.073	521	484.073	520	484.073	534	484.384	525	484.384	524	484.384	520	484.384	518	484.384	519	484.384	513			470.54	503	470.54	507	470.54	507	470.54	507	470.54	511	470.54	512	470.54	502	470.54	507	470.54	506	470.381	174.333	469.507	179	470.607	256.5
472.955	511	486.839	520	486.839	521	486.839	514	486.839	520	486.839	530	487.15	523	487.15	523	487.15	517	487.15	519	487.15	527	487.15	517			473.31	499	473.31	506	473.31	509	473.31	502	473.31	501	473.31	505	473.31	500	473.31	505	473.31	504	473.152	174	472.276	181	473.377	256.5
475.725	508	489.604	511	489.604	519	489.604	519	489.604	515	489.604	529	489.915	527	489.915	517	489.915	523	489.915	522	489.915	521	489.915	510			476.08	515	476.08	510	476.08	511	476.08	508	476.08	510	476.08	506	476.08	500	476.08	502	476.08	515	475.923	173.333	475.044	180.667	476.146	259.5
478.494	519	492.368	516	492.368	516	492.368	516	492.368	517	492.368	530	492.68	518	492.68	521	492.68	516	492.68	512	492.68	514	492.68	513			478.849	505	478.849	505	478.849	501	478.849	509	478.849	505	478.849	505	478.849	505	478.849	505	478.849	503	478.693	174.333	477.811	180	478.915	260
481.262	509	495.131	511	495.131	517	495.131	517	495.131	514	495.131	528	495.443	516	495.443	523	495.443	521	495.443	514	495.443	507	495.443	507			481.617	502	481.617	508	481.617	506	481.617	506	481.617	500	481.617	508	481.617	506	481.617	507	481.617	507	481.462	175.333	480.577	181	481.682	256
484.029	515	497.894	517	497.894	524	497.894	520	497.894	527	497.894	536	498.206	522	498.206	520	498.206	521	498.206	519	498.206	516	498.206	504			484.384	506	484.384	505	484.384	507	484.384	505	484.384	504	484.384	506	484.384	503	484.384	510	484.384	505	484.229	173	483.342	179.667	484.449	257.5
486.795	517	500.655	522	500.655	519	500.655	519	500.655	517	500.655	533	500.968	525	500.968	518	500.968	522	500.968	516	500.968	522	500.968	516			487.15	502	487.15	508	487.15	506	487.15	511	487.15	502	487.15	508	487.15	502	487.15	502	487.15	510	486.996	175.333	486.106	180	487.215	258
489.561	518	503.416	517	503.416	518	503.416	526	503.416	512	503.416	529	503.729	526	503.729	522	503.729	524	503.729	519	503.729	523	503.729	510			489.915	510	489.915	505	489.915	510	489.915	508	489.915	514	489.915	509	489.915	510	489.915	507	489.915	502	489.763	174	488.869	183	489.98	255.5
492.325	512	506.175	516	506.175	524	506.175	518	506.175	510	506.175	525	506.488	526	506.488	525	506.488	514	506.488	516	506.488	513	506.488	512			492.68	506	492.68	509	492.68	511	492.68	506	492.68	503	492.68	502	492.68	504	492.68	501	492.68	505	492.528	172.667	491.632	180	492.744	256
495.089	513	508.934	527	508.934	521	508.934	522	508.934	515	508.934	531	509.248	520	509.248	518	509.248	519	509.248	513	509.248	515	509.248	509			495.443	504	495.443	500	495.443	514	495.443	506	495.443	505	495.443	507	495.443	504	495.443	502	495.443	500	495.292	172.667	494.393	182	495.507	260.5
497.851	523	511.692	523	511.692	526	511.692	528	511.692	526	511.692	530	512.006	527	512.006	522	512.006	518	512.006	516	512.006	520	512.006	514			498.206	514	498.206	511	498.206	511	498.206	503	498.206	505	498.206	509	498.206	505	498.206	501	498.206	505	498.056	176	497.154	178.333	498.27	259
500.613	518	514.449	519	514.449	530	514.449	539	514.449	527	514.449	534	514.763	527	514.763	519	514.763	523	514.763	522	514.763	517	514.763	519			500.968	508	500.968	508	500.968	507	500.968	506	500.968	502	500.968	510	500.968	506	500.968	500	500.968	510	500.818	174	499.914	181	501.031	257
503.374	512											517.519	526	517.519	529	517.519	536	517.519	537	517.519	528	517.519	536			503.729	511	503.729	506	503.729	514	503.729	510	503.729	509	503.729	507	503.729	506	503.729	509	503.729	505	503.58	174.667	502.673	183	503.791	260.5
506.134	515											520.275	533	520.275	533	520.275	550	520.275	545	520.275	546	520.275	540			506.488	508	506.488	505	506.488	505	506.488	509	506.488	506	506.488	512	506.488	503	506.488	501	506.488	504	506.341	174	505.431	182.333	506.551	259
508.893	522											523.029	532	523.029	525	523.029	530	523.029	544	523.029	542	523.029	536			509.248	508	509.248	512	509.248	507	509.248	508	509.248	512	509.248	502	509.248	506	509.248	504	509.248	502	509.1	173.333	508.188	181.333	509.31	259
												525.783	524	525.783	523	525.783	530	525.783	518	525.783	524	525.783	520			512.006	512	512.006	510	512.006	510	512.006	506	512.006	510	512.006	507	512.006	504	512.006	496	512.006	514	511.859	173	510.944	183.667	512.067	259
												528.536	521	528.536	520	528.536	519	528.536	524	528.536	513	528.536	520			514.763	504	514.763	508	514.763	509	514.763	501	514.763	510	514.763	501	514.763	508	514.763	509	514.763	507	514.617	174	513.699	189.667	514.824	259
												531.288	523	531.288	522	531.288	518	531.288	515	531.288	511	531.288	520			517.519	512	517.519	507	517.519	515	517.519	511	517.519	513	517.519	515	517.519	508	517.519	506	517.519	503	517.375	172.333	516.453	209.667	517.58	262
												534.039	516	534.039	521	534.039	521	534.039	513	534.039	514	534.039	510			520.275	509	520.275	511	520.275	506	520.275	511	520.275	511	520.275	505	520.275	507	520.275	509	520.275	504	520.131	176.667	519.207	240.667	520.335	261
												536.789	515	536.789	518	536.789	518	536.789	515	536.789	519	536.789	511			523.029	511	523.029	509	523.029	504	523.029	503	523.029	505	523.029	511	523.029	509	523.029	510	523.029	508	522.886	177.667	521.959	236	523.09	262.5
												539.538	520	539.538	515	539.538	520	539.538	511	539.538	530	539.538	513			525.783	501	525.783	508	525.783	507	525.783	511	525.783	509	525.783	507	525.783	505	525.783	513	525.783	503	525.641	177	524.711	210.667	525.843	258.5
												542.286	522	542.286	518	542.286	521	542.286	520	542.286	519	542.286	514			528.536	509	528.536	512	528.536	513	528.536	513	528.536	504	528.536	503	528.536	509	528.536	509	528.536	509	528.394	175.333	527.462	196.333	528.595	259
												545.034	528	545.034	523	545.034	512	545.034	507	545.034	517	545.034	511			531.288	505	531.288	504	531.288	509	531.288	510	531.288	502	531.288	505	531.288	507	531.288	511	531.288	509	531.147	173.667	530.212	183	531.347	259
												547.78	528	547.78	526	547.78	516	547.78	519	547.78	511	547.78	512			534.039	510	534.039	514	534.039	510	534.039	505	534.039	507	534.039	504	534.039	512	534.039	506	534.039	508	533.899	176	532.961	183.667	534.098	260
												550.526	520	550.526	511	550.526	521	550.526	514	550.526	518	550.526	513			536.789	501	536.789	508	536.789	508	536.789	513	536.789	509	536.789	504	536.789	504	536.789	510	536.789	510	536.65	177	535.709	182	536.847	259.5
												553.271	518	553.271	511	553.271	516	553.271	521	553.271	513	553.271	501			539.538	506	539.538	508	539.538	509	539.538	504	539.538	509	539.538	506	539.538	509	539.538	509	539.538	510	539.4	175	538.456	183.333	539.596	260.5
												556.015	511	556.015	521	556.015	520	556.015	519	556.015	517	556.015	518			542.286	504	542.286	510	542.286	506	542.286	509	542.286	514	542.286	504	542.286	502	542.286	507	542.286	503	542.149	175	541.203	183.667	542.344	259.5
												558.758	520	558.758	519	558.758	519	558.758	527	558.758	516	558.758	509			545.034	515	545.034	503	545.034	512	545.034	509	545.034	505	545.034	513	545.034	509	545.034	513	545.034	507	544.897	174.667	543.948	181	545.091	255
												561.5	516	561.5	514	561.5	521	561.5	522	561.5	516	561.5	509			547.78	506	547.78	509	547.78	512	547.78	509	547.78	504	547.78	508	547.78	513	547.78	504	547.78	504	547.645	176.333	546.693	181.333	547.838	259.5
												564.241	522	564.241	514	564.241	517	564.241	522	564.241	509	564.241	505			550.526	509	550.526	508	550.526	506	550.526	506	550.526	512	550.526	514	550.526	504	550.526	502	550.526	501	550.391	175.667	549.437	176.667	550.583	258.5
												566.982	522	566.982	523	566.982	519	566.982	519	566.982	515	566.982	508			553.271	510	553.271	504	553.271	508	553.271	504	553.271	506	553.271	503	553.271	510	553.271	511	553.271	504	553.137	173	552.179	184	553.327	262
												569.721	522	569.721	516	569.721	523	569.721	518	569.721	510	569.721	508			556.015	509	556.015	511	556.015	517	556.015	509	556.015	517	556.015	508	556.015	511	556.015	506	556.015	503	555.882	173.667	554.921	181.333	556.071	258.5
												572.46	514	572.46	514	572.46	514	572.46	513	572.46	517	572.46	511			558.758	510	558.758	506	558.758	506	558.758	506	558.758	504	558.758	504	558.758	512	558.758	509	558.758	506	558.625	174.667	557.662	182.667	558.814	259.5
												575.197	516	575.197	515	575.197	519	575.197	520	575.197	520	575.197	517			561.5	507	561.5	507	561.5	508	561.5	506	561.5	509	561.5	507	561.5	509	561.5	506	561.5	511	561.368	174.667	560.402	181	561.556	257
												577.934	519	577.934	520	577.934	527	577.934	513	577.934	519	577.934	510			564.241	513	564.241	505	564.241	512	564.241	506	564.241	507	564.241	506	564.241	506	564.241	505	564.241	507	564.11	175.333	563.142	179.333	564.296	259.5
												580.67	519	580.67	518	580.67	522	580.67	510	580.67	513	580.67	516			566.982	506	566.982	507	566.982	508	566.982	513	566.982	500	566.982	509	566.982	498	566.982	505	566.982	505	566.852	174.667	565.88	183.333	567.036	257.5
												583.405	521	583.405	513	583.405	518	583.405	515	583.405	528	583.405	507
												586.14	523	586.14	516	586.14	525	586.14	512	586.14	513	586.14	515
												588.873	519	588.873	517	588.873	509	588.873	518	588.873	514	588.873	503
												591.605	521	591.605	522	591.605	515	591.605	515	591.605	519	591.605	510
												594.337	525	594.337	523	594.337	520	594.337	522	594.337	520	594.337	519
												597.067	520	597.067	520	597.067	513	597.067	513	597.067	516	597.067	509
												599.797	522	599.797	517	599.797	517	599.797	526	599.797	522	599.797	508
												602.526	525	602.526	521	602.526	514	602.526	517	602.526	523	602.526	508
												605.254	514	605.254	521	605.254	519	605.254	525	605.254	515	605.254	515

## Sheet: Supplementary Fig.10
Supplementary Fig. 10
Raman shift (cm-1)	Intensity(arb.units.)
31.9956	1014
34.9129	887
37.8292	838
40.7446	822
43.659	859
46.5725	779
49.4849	773
52.3965	732
55.307	770
58.2166	767
61.1253	775
64.033	703
66.9397	716
69.8454	739
72.7502	772
75.6541	749
78.5569	782
81.4589	797
84.3598	899
87.2598	1044
90.1589	1298
93.057	1414
95.9541	1370
98.8503	1187
101.745	1011
104.64	899
107.533	810
110.425	737
113.317	694
116.207	691
119.097	673
121.985	668
124.873	649
127.76	664
130.645	643
133.53	622
136.414	638
139.297	619
142.178	644
145.059	625
147.939	637
150.818	605
153.697	616
156.574	598
159.45	613
162.325	592
165.199	611
168.073	612
170.945	618
173.817	589
176.687	593
179.557	603
182.425	606
185.293	595
188.16	595
191.026	585
193.891	591
196.755	577
199.618	578
202.48	568
205.341	578
208.201	586
211.06	582
213.918	569
216.776	566
219.632	573
222.488	567
225.342	565
228.196	577
231.048	566

## Sheet: Supplementary Fig. 15
Supplementary Fig. 15
Pd10Te3									Pd9Te4									PdTe									PdTe2
Horizontal Distance		Horizontal Distance		Horizontal Distance		Horizontal Distance			Horizontal Distance		Horizontal Distance		Horizontal Distance		Horizontal Distance			Horizontal Distance		Horizontal Distance		Horizontal Distance		Horizontal Distance			Horizontal Distance		Horizontal Distance		Horizontal Distance		Horizontal Distance
0	5.485	0	5.07904	0	5.23678	0	1.53395		0	5.73632	0	9.24046	0	9.21152	0	9.76529		0	5.19612	0	9.03019	0	11.1844	0	12.5577		0	16.143	0	14.2052	0	21.7391	0	25.5454
0.03914	4.95576	0.03914	4.82266	0.03914	5.11017	0.03914	1.82096		0.03914	6.02833	0.03914	8.24954	0.03914	7.65802	0.03914	9.54077		0.03914	4.81414	0.03914	7.92112	0.03914	11.3195	0.03914	12.0565		0.03914	15.2623	0.03914	12.3892	0.03914	21.889	0.07843	24.3199
0.07828	5.09608	0.07828	4.78166	0.07828	5.24072	0.07828	2.18939		0.07828	6.22759	0.07828	8.6687	0.07828	8.91962	0.07828	9.78379		0.07828	5.91814	0.07828	7.65628	0.07828	11.5589	0.07828	11.9446		0.07828	15.4944	0.07828	14.3738	0.07828	22.0031	0.15686	24.6108
0.11742	5.59608	0.11742	5.05487	0.11742	5.41841	0.11742	2.32753		0.11742	6.01906	0.11742	8.43923	0.11742	10.3978	0.11742	9.87443		0.11742	5.05913	0.11742	9.03469	0.11742	12.0118	0.11742	12.9493		0.11742	16.5194	0.11742	14.8909	0.11742	21.8591	0.23529	24.3861
0.15656	4.90311	0.15656	4.44887	0.15656	5.85576	0.15656	2.05668		0.15656	6.11839	0.15656	8.071	0.15656	10.4291	0.15656	10.4154		0.15656	5.6772	0.15656	7.39825	0.15656	11.748	0.15656	12.247		0.15656	15.117	0.15656	14.3751	0.15656	20.7927	0.31373	24.3414
0.1957	4.91512	0.1957	4.68429	0.1957	5.32423	0.1957	1.97607		0.1957	6.67192	0.1957	8.77708	0.1957	10.6004	0.1957	10.0097		0.1957	5.28407	0.1957	8.59953	0.1957	11.5965	0.1957	11.9059		0.1957	15.9874	0.1957	14.8535	0.1957	20.5689	0.39216	25.7476
0.23483	4.61276	0.23483	4.4985	0.23483	5.68963	0.23483	2.22502		0.23483	6.07639	0.23483	9.54864	0.23483	9.44152	0.23483	10.1714		0.23483	5.8706	0.23483	9.84831	0.23483	11.4459	0.23483	12.0606		0.23483	15.1501	0.23483	14.5386	0.23483	20.726	0.47059	23.7259
0.27397	5.08136	0.27397	4.40448	0.27397	5.15793	0.27397	1.8082		0.27397	6.3343	0.27397	8.41356	0.27397	10.6265	0.27397	9.56338		0.27397	5.55236	0.27397	7.90216	0.27397	11.1425	0.27397	12.8831		0.27397	16.5046	0.27397	14.0124	0.27397	20.8712	0.54902	24.0854
0.31311	5.15895	0.31311	5.14818	0.31311	5.28135	0.31311	1.83283		0.31311	6.30638	0.31311	8.80493	0.31311	10.3904	0.31311	9.84658		0.31311	6.08108	0.31311	9.29099	0.31311	11.5499	0.31311	12.1225		0.31311	15.6298	0.31311	15.2647	0.31311	20.7738	0.62745	25.1253
0.35225	5.13351	0.35225	5.08785	0.35225	5.93896	0.35225	2.05648		0.35225	6.22977	0.35225	8.9901	0.35225	11.2407	0.35225	9.63106		0.35225	4.6894	0.35225	7.36871	0.35225	11.0119	0.35225	11.572		0.35225	14.0761	0.35225	15.0019	0.35225	20.2001	0.70588	26.7641
0.39139	5.29566	0.39139	5.35788	0.39139	5.41854	0.39139	2.48646		0.39139	6.30323	0.39139	9.0716	0.39139	9.84666	0.39139	9.84351		0.39139	6.23361	0.39139	7.3236	0.39139	11.817	0.39139	11.693		0.39139	16.8173	0.39139	13.7562	0.39139	19.5622	0.78431	25.5149
0.43053	5.97643	0.43053	4.85489	0.43053	5.21102	0.43053	2.07752		0.43053	7.08234	0.43053	8.52062	0.43053	10.2789	0.43053	9.31503		0.43053	4.45792	0.43053	8.572	0.43053	12.0025	0.43053	13.2462		0.43053	15.2097	0.43053	14.7078	0.43053	19.5061	0.86275	24.7079
0.46967	4.61238	0.46967	5.217	0.46967	5.8324	0.46967	2.20621		0.46967	5.97277	0.46967	8.09386	0.46967	9.15735	0.46967	9.63083		0.46967	5.32259	0.46967	7.89376	0.46967	11.5266	0.46967	12.4593		0.46967	16.4093	0.46967	15.3913	0.46967	20.2534	0.94118	26.2397
0.50881	4.82891	0.50881	4.83493	0.50881	5.6987	0.50881	1.42824		0.50881	5.55219	0.50881	9.18595	0.50881	9.1727	0.50881	9.91337		0.50881	4.60174	0.50881	7.83882	0.50881	11.9218	0.50881	12.553		0.50881	14.7574	0.50881	14.3541	0.50881	21.2163	1.01961	23.9633
0.54795	4.55733	0.54795	4.64071	0.54795	6.19598	0.54795	2.06834		0.54795	5.89973	0.54795	9.65271	0.54795	9.20116	0.54795	9.13049		0.54795	6.44146	0.54795	7.06963	0.54795	11.8604	0.54795	11.4735		0.54795	16.3966	0.54795	13.3486	0.54795	22.1177	1.09804	24.9701
0.58708	4.72104	0.58708	4.88373	0.58708	6.16568	0.58708	2.36856		0.58708	5.8367	0.58708	9.37967	0.58708	8.58143	0.58708	9.50433		0.58708	4.82424	0.58708	7.86823	0.58708	11.9133	0.58708	12.1404		0.58708	14.9159	0.58708	15.0914	0.58708	22.6936	1.17647	25.0034
0.62622	4.84157	0.62622	5.44675	0.62622	5.60215	0.62622	2.72434		0.62622	6.13469	0.62622	9.68004	0.62622	9.19377	0.62622	10.8307		0.62622	5.73229	0.62622	8.32956	0.62622	11.8695	0.62622	11.3904		0.62622	16.0786	0.62622	14.63	0.62622	21.9564	1.2549	25.6478
0.66536	4.39959	0.66536	4.91506	0.66536	5.38077	0.66536	2.39247		0.66536	6.37895	0.66536	8.67759	0.66536	10.0295	0.66536	10.2644		0.66536	5.327	0.66536	8.55921	0.66536	11.2919	0.66536	13.0138		0.66536	15.7193	0.66536	15.91	0.66536	20.3292	1.33333	25.9929
0.7045	4.93092	0.7045	4.77554	0.7045	5.39552	0.7045	2.53892		0.7045	7.99961	0.7045	7.99927	0.7045	10.3788	0.7045	10.1973		0.7045	5.48227	0.7045	9.01641	0.7045	12.1829	0.7045	12.4465		0.7045	16.1615	0.7045	14.2749	0.7045	19.561	1.41176	25.5188
0.74364	5.2233	0.74364	5.41298	0.74364	6.12962	0.74364	3.10388		0.74364	7.30853	0.74364	8.73673	0.74364	9.46426	0.74364	10.8668		0.74364	5.62659	0.74364	9.04661	0.74364	12.2386	0.74364	12.4632		0.74364	16.4872	0.74364	14.4448	0.74364	20.1503	1.4902	25.095
0.78278	5.34242	0.78278	4.69539	0.78278	5.57458	0.78278	2.68623		0.78278	6.71321	0.78278	9.62635	0.78278	9.94917	0.78278	10.4094		0.78278	5.95228	0.78278	8.96275	0.78278	12.09	0.78278	11.7949		0.78278	15.6768	0.78278	13.7102	0.78278	20.5679	1.56863	25.9801
0.82192	5.29695	0.82192	4.7136	0.82192	5.21341	0.82192	2.11148		0.82192	6.32063	0.82192	9.333	0.82192	8.88289	0.82192	10.4629		0.82192	6.63934	0.82192	8.24423	0.82192	11.5171	0.82192	13.0973		0.82192	15.7773	0.82192	13.7469	0.82192	20.2879	1.64706	25.4611
0.86106	4.72197	0.86106	4.61707	0.86106	5.24101	0.86106	1.44513		0.86106	6.7101	0.86106	9.26455	0.86106	10.3773	0.86106	10.1886		0.86106	6.17413	0.86106	8.35205	0.86106	11.3622	0.86106	12.9164		0.86106	16.5568	0.86106	14.0043	0.86106	20.156	1.72549	25.2586
0.9002	4.80945	0.9002	4.64593	0.9002	5.29391	0.9002	1.82153		0.9002	6.88647	0.9002	9.04309	0.9002	9.0663	0.9002	9.87503		0.9002	5.45553	0.9002	8.9629	0.9002	10.9843	0.9002	12.4131		0.9002	16.4968	0.9002	15.3065	0.9002	20.7129	1.80392	25.9325
0.93934	5.16652	0.93934	4.93342	0.93934	5.66763	0.93934	2.07539		0.93934	6.73431	0.93934	8.58421	0.93934	9.56709	0.93934	10.0946		0.93934	5.36015	0.93934	8.74446	0.93934	11.9457	0.93934	12.7944		0.93934	15.7929	0.93934	15.6958	0.93934	21.9432	1.88235	24.4955
0.97847	5.68121	0.97847	4.61091	0.97847	6.00299	0.97847	2.23492		0.97847	6.19626	0.97847	8.54396	0.97847	9.5147	0.97847	9.64539		0.97847	5.31952	0.97847	8.49801	0.97847	11.3895	0.97847	12.0651		0.97847	16.1973	0.97847	14.1047	0.97847	23.02	1.96078	25.8461
1.01761	5.90767	1.01761	5.46951	1.01761	5.96254	1.01761	2.57712		1.01761	6.00691	1.01761	8.78766	1.01761	9.05062	1.01761	10.0965		1.01761	5.62162	1.01761	9.17162	1.01761	10.726	1.01761	12.0148		1.01761	15.8251	1.01761	14.9013	1.01761	23.3261	2.03922	24.6053
1.05675	5.48405	1.05675	5.56887	1.05675	5.68484	1.05675	2.98265		1.05675	5.98458	1.05675	9.68984	1.05675	9.84376	1.05675	10.5249		1.05675	6.35023	1.05675	8.6186	1.05675	10.7657	1.05675	12.3574		1.05675	14.1368	1.05675	14.4835	1.05675	22.8256	2.11765	25.2741
1.09589	4.66365	1.09589	5.34443	1.09589	5.52484	1.09589	3.1898		1.09589	6.37388	1.09589	9.87562	1.09589	9.52571	1.09589	10.2047		1.09589	5.38904	1.09589	9.77263	1.09589	11.4992	1.09589	13.0231		1.09589	16.691	1.09589	16.6004	1.09589	21.8687	2.19608	25.1195
1.13503	4.71234	1.13503	5.44232	1.13503	5.63501	1.13503	2.70088		1.13503	6.42373	1.13503	9.25513	1.13503	9.44395	1.13503	10.3491		1.13503	6.91619	1.13503	7.82061	1.13503	12.2967	1.13503	13.0632		1.13503	16.0994	1.13503	16.7919	1.13503	20.8918	2.27451	25.5895
1.17417	5.29643	1.17417	5.65462	1.17417	5.94334	1.17417	2.28147		1.17417	6.18639	1.17417	8.91523	1.17417	9.6124	1.17417	10.2166		1.17417	5.49855	1.17417	9.53669	1.17417	11.547	1.17417	11.4759		1.17417	16.5315	1.17417	14.6985	1.17417	20.0227	2.35294	24.5105
1.21331	5.2819	1.21331	5.39347	1.21331	5.99966	1.21331	2.39363		1.21331	6.63973	1.21331	9.70072	1.21331	9.5664	1.21331	9.94543		1.21331	5.19699	1.21331	7.78757	1.21331	12.0691	1.21331	12.141		1.21331	16.7694	1.21331	14.764	1.21331	19.4752	2.43137	26.0437
1.25245	5.35511	1.25245	4.78995	1.25245	5.37502	1.25245	2.44769		1.25245	7.02509	1.25245	9.17937	1.25245	10.2548	1.25245	9.77893		1.25245	5.41189	1.25245	9.01476	1.25245	12.1835	1.25245	12.4154		1.25245	17.7133	1.25245	14.7797	1.25245	20.2047	2.5098	26.7102
1.29159	5.63676	1.29159	5.21003	1.29159	5.60228	1.29159	3.19502		1.29159	7.07067	1.29159	8.78046	1.29159	9.58554	1.29159	9.68118		1.29159	6.80102	1.29159	9.14518	1.29159	11.1672	1.29159	13.1233		1.29159	16.0728	1.29159	14.8388	1.29159	22.4211	2.58824	25.4871
1.33072	5.23438	1.33072	4.77797	1.33072	5.40544	1.33072	4.02519		1.33072	6.35233	1.33072	8.6545	1.33072	10.4169	1.33072	10.1885		1.33072	6.36749	1.33072	8.15219	1.33072	11.4015	1.33072	12.3959		1.33072	15.6948	1.33072	14.0858	1.33072	24.4112	2.66667	25.308
1.36986	5.32239	1.36986	4.56624	1.36986	5.34683	1.36986	2.63583		1.36986	6.88839	1.36986	8.78534	1.36986	10.5949	1.36986	10.6376		1.36986	6.05365	1.36986	9.26345	1.36986	12.4692	1.36986	11.8871		1.36986	16.7537	1.36986	15.3579	1.36986	24.3294	2.7451	25.0825
1.409	5.15428	1.409	4.8679	1.409	5.757	1.409	1.86666		1.409	7.05673	1.409	8.72342	1.409	10.5714	1.409	10.5583		1.409	5.90228	1.409	8.35669	1.409	12.4892	1.409	11.9742		1.409	14.292	1.409	15.3704	1.409	22.0804	2.82353	25.3501
1.44814	4.89818	1.44814	4.14553	1.44814	5.85579	1.44814	2.35287		1.44814	6.79078	1.44814	9.09871	1.44814	10.5158	1.44814	10.674		1.44814	5.34555	1.44814	9.32733	1.44814	11.2855	1.44814	13.4112		1.44814	14.9865	1.44814	16.0614	1.44814	20.3519	2.90196	25.2738
1.48728	4.7278	1.48728	4.6353	1.48728	5.61144	1.48728	2.17877		1.48728	6.80583	1.48728	8.49507	1.48728	10.3707	1.48728	10.9008		1.48728	6.03374	1.48728	8.31531	1.48728	12.5916	1.48728	12.087		1.48728	15.797	1.48728	14.5386	1.48728	21.166	2.98039	26.0454
1.52642	5.21304	1.52642	4.52378	1.52642	6.00574	1.52642	2.28879		1.52642	6.94943	1.52642	8.98875	1.52642	9.69081	1.52642	11.1691		1.52642	4.8433	1.52642	7.88964	1.52642	12.2497	1.52642	12.7836		1.52642	17.339	1.52642	14.5197	1.52642	22.9018	3.05882	25.4178
1.56556	5.0288	1.56556	4.74324	1.56556	5.63123	1.56556	2.11795		1.56556	6.53376	1.56556	9.13363	1.56556	9.75654	1.56556	9.96187		1.56556	5.68333	1.56556	9.53731	1.56556	12.463	1.56556	12.4827		1.56556	16.5013	1.56556	14.4896	1.56556	24.0442	3.13726	25.1795
1.6047	4.79663	1.6047	4.74439	1.6047	5.87014	1.6047	2.61832		1.6047	6.51115	1.6047	9.16144	1.6047	9.35063	1.6047	10.0355		1.6047	5.20815	1.6047	8.35004	1.6047	12.0725	1.6047	12.529		1.6047	16.4087	1.6047	15.4671	1.6047	24.0197	3.21569	25.1651
1.64384	4.74223	1.64384	4.8398	1.64384	5.65688	1.64384	2.38045		1.64384	6.62428	1.64384	9.88085	1.64384	9.49511	1.64384	9.92871		1.64384	6.59327	1.64384	8.27301	1.64384	11.6289	1.64384	12.6947		1.64384	17.3646	1.64384	14.805	1.64384	22.7002	3.29412	24.6839
1.68298	5.24265	1.68298	5.22645	1.68298	5.70866	1.68298	2.75678		1.68298	7.15239	1.68298	9.15686	1.68298	9.61418	1.68298	10.581		1.68298	5.67906	1.68298	8.20704	1.68298	11.0546	1.68298	12.128		1.68298	16.7184	1.68298	14.7953	1.68298	20.6547	3.37255	25.709
1.72211	5.39947	1.72211	5.52283	1.72211	6.26323	1.72211	2.87554		1.72211	6.80783	1.72211	9.40062	1.72211	9.66218	1.72211	10.3571		1.72211	5.21245	1.72211	7.80902	1.72211	11.5839	1.72211	12.5073		1.72211	15.9412	1.72211	14.0909	1.72211	20.0843	3.45098	26.159
1.76125	5.39622	1.76125	4.72255	1.76125	5.90473	1.76125	2.49115		1.76125	6.38231	1.76125	9.55731	1.76125	10.4978	1.76125	10.2229		1.76125	5.72995	1.76125	8.31139	1.76125	12.0776	1.76125	12.7968		1.76125	16.5303	1.76125	15.5115	1.76125	20.6367	3.52941	25.6607
1.80039	5.50194	1.80039	5.20995	1.80039	5.60294	1.80039	2.22072		1.80039	6.72586	1.80039	8.28919	1.80039	10.6322	1.80039	9.79313		1.80039	5.77996	1.80039	7.46849	1.80039	11.9126	1.80039	12.3638		1.80039	16.3347	1.80039	16.0981	1.80039	20.7475	3.60784	25.0018
1.83953	5.45823	1.83953	4.87018	1.83953	6.51594	1.83953	2.35129		1.83953	7.17998	1.83953	9.20204	1.83953	10.5163	1.83953	9.87185		1.83953	5.69856	1.83953	8.70908	1.83953	12.2181	1.83953	12.1364		1.83953	14.456	1.83953	14.6212	1.83953	22.2967	3.68628	25.5653
1.87867	5.04087	1.87867	5.30803	1.87867	6.13876	1.87867	2.34811		1.87867	7.04474	1.87867	8.9574	1.87867	10.6979	1.87867	11.2424		1.87867	8.55666	1.87867	8.48022	1.87867	11.327	1.87867	12.6301		1.87867	15.9639	1.87867	15.2887	1.87867	22.6047	3.76471	26.2255
1.91781	5.02322	1.91781	4.7544	1.91781	5.78787	1.91781	2.40779		1.91781	6.90892	1.91781	8.46981	1.91781	9.39374	1.91781	10.1745		1.91781	6.71543	1.91781	7.9618	1.91781	11.2034	1.91781	11.9085		1.91781	16.9123	1.91781	14.8991	1.91781	22.3732	3.84314	24.9469
1.95695	5.1196	1.95695	5.18562	1.95695	6.13859	1.95695	2.50723		1.95695	7.2932	1.95695	9.23018	1.95695	8.66795	1.95695	10.1937		1.95695	6.41177	1.95695	8.04661	1.95695	12.024	1.95695	13.1947		1.95695	17.358	1.95695	14.9287	1.95695	20.4267	3.92157	26.5276
1.99609	5.05211	1.99609	5.65721	1.99609	6.06626	1.99609	2.80376		1.99609	6.99569	1.99609	9.19105	1.99609	9.98853	1.99609	10.4309		1.99609	6.00709	1.99609	8.61617	1.99609	11.9434	1.99609	12.2074		1.99609	14.5466	1.99609	14.9204	1.99609	22.729	4	26.4223
2.03523	5.18712	2.03523	5.39151	2.03523	5.8466	2.03523	2.42745		2.03523	7.31353	2.03523	9.37022	2.03523	10.3104	2.03523	10.1722		2.03523	6.49595	2.03523	7.76501	2.03523	11.7333	2.03523	12.4507		2.03523	16.4431	2.03523	15.6175	2.03523	22.9452	4.07843	25.4601
2.07436	5.19987	2.07436	4.79233	2.07436	6.21285	2.07436	2.74829		2.07436	6.54182	2.07436	9.0191	2.07436	10.0395	2.07436	10.4277		2.07436	4.95288	2.07436	8.13063	2.07436	12.4959	2.07436	11.9598		2.07436	13.7131	2.07436	14.9678	2.07436	21.5691	4.15686	26.044
2.1135	5.3307	2.1135	5.25854	2.1135	5.79995	2.1135	2.2191		2.1135	6.5068	2.1135	9.65571	2.1135	10.1385	2.1135	10.6994		2.1135	6.37569	2.1135	9.15244	2.1135	11.8208	2.1135	12.0685		2.1135	15.3194	2.1135	13.9983	2.1135	23.722	4.23529	25.3869
2.15264	4.8946	2.15264	4.85051	2.15264	5.97222	2.15264	2.77874		2.15264	7.38913	2.15264	9.35355	2.15264	10.1566	2.15264	10.6194		2.15264	5.49811	2.15264	9.67745	2.15264	11.7046	2.15264	11.2476		2.15264	15.4205	2.15264	14.965	2.15264	21.5438	4.31373	25.5887
2.19178	4.81653	2.19178	5.22901	2.19178	5.78907	2.19178	2.09607		2.19178	7.02998	2.19178	9.23237	2.19178	9.28849	2.19178	10.1431		2.19178	6.82638	2.19178	8.96942	2.19178	12.0512	2.19178	12.3951		2.19178	14.0235	2.19178	14.5997	2.19178	20.9907	4.39216	25.8146
2.23092	5.40552	2.23092	4.94895	2.23092	6.52282	2.23092	2.04623		2.23092	7.17265	2.23092	9.6581	2.23092	9.91807	2.23092	10.2962		2.23092	5.88028	2.23092	7.7376	2.23092	11.9615	2.23092	12.2526		2.23092	15.6896	2.23092	15.9491	2.23092	21.9527	4.47059	26.2172
2.27006	5.64876	2.27006	4.62319	2.27006	6.9135	2.27006	2.17934		2.27006	7.11717	2.27006	9.77365	2.27006	9.75345	2.27006	10.2355		2.27006	7.31712	2.27006	9.34077	2.27006	12.5918	2.27006	11.2242		2.27006	16.5948	2.27006	14.473	2.27006	22.9123	4.54902	26.6204
2.3092	5.19486	2.3092	5.12991	2.3092	5.67756	2.3092	2.55918		2.3092	6.82827	2.3092	9.87718	2.3092	9.28755	2.3092	10.3184		2.3092	6.59573	2.3092	9.04487	2.3092	12.1321	2.3092	12.5807		2.3092	15.1469	2.3092	14.3408	2.3092	22.3219	4.62745	25.3309
2.34834	5.47923	2.34834	4.95489	2.34834	5.47647	2.34834	2.55437		2.34834	6.83236	2.34834	9.11023	2.34834	10.1637	2.34834	10.1894		2.34834	6.34025	2.34834	9.96555	2.34834	12.0412	2.34834	12.7634		2.34834	17.213	2.34834	14.425	2.34834	20.7639	4.70588	26.8944
2.38748	5.35074	2.38748	4.04291	2.38748	5.76346	2.38748	3.4507		2.38748	7.29844	2.38748	9.60454	2.38748	10.9474	2.38748	10.5412		2.38748	5.94793	2.38748	8.93282	2.38748	12.0306	2.38748	11.6716		2.38748	13.3852	2.38748	14.3119	2.38748	21.4629	4.78431	26.2911
2.42662	5.26491	2.42662	4.75864	2.42662	5.99654	2.42662	3.30991		2.42662	7.11112	2.42662	9.47967	2.42662	10.7212	2.42662	10.6963		2.42662	5.08963	2.42662	9.6432	2.42662	11.9537	2.42662	12.0212		2.42662	16.1031	2.42662	15.3738	2.42662	21.4605	4.86274	25.3921
2.46575	5.28688	2.46575	4.67645	2.46575	5.66673	2.46575	2.92837		2.46575	6.95289	2.46575	8.27714	2.46575	9.4727	2.46575	10.2383		2.46575	5.122	2.46575	8.24643	2.46575	12.269	2.46575	12.4019		2.46575	15.0651	2.46575	13.6126	2.46575	20.5311	4.94118	25.802
2.50489	5.30415	2.50489	5.10956	2.50489	5.55662	2.50489	2.88325		2.50489	6.81373	2.50489	8.3771	2.50489	10.9784	2.50489	10.0495		2.50489	5.64376	2.50489	7.20526	2.50489	12.1165	2.50489	12.1988		2.50489	14.0631	2.50489	14.1845	2.50489	22.0624	5.01961	25.5116
2.54403	5.34102	2.54403	4.61031	2.54403	5.55389	2.54403	2.54709		2.54403	6.67347	2.54403	8.76104	2.54403	10.0173	2.54403	11.5858		2.54403	5.52656	2.54403	8.46722	2.54403	11.9511	2.54403	11.6858		2.54403	18.1037	2.54403	13.7466	2.54403	22.5861	5.09804	26.4162
2.58317	5.50417	2.58317	4.53153	2.58317	5.63999	2.58317	2.48891		2.58317	7.10935	2.58317	8.72008	2.58317	9.34227	2.58317	10.7008		2.58317	4.98201	2.58317	7.58288	2.58317	11.6824	2.58317	12.099		2.58317	15.8324	2.58317	14.3405	2.58317	21.83	5.17647	25.7084
2.62231	5.7386	2.62231	4.64469	2.62231	5.61978	2.62231	2.59513		2.62231	7.00044	2.62231	9.85397	2.62231	10.7088	2.62231	10.5116		2.62231	5.57122	2.62231	9.00962	2.62231	12.1626	2.62231	11.5584		2.62231	17.8306	2.62231	14.9377	2.62231	22.149	5.2549	25.7988
2.66145	5.59968	2.66145	4.63497	2.66145	6.05386	2.66145	2.15641		2.66145	7.4735	2.66145	9.73579	2.66145	10.1632	2.66145	11.1736		2.66145	5.11442	2.66145	9.14597	2.66145	11.6266	2.66145	13.2039		2.66145	15.362	2.66145	15.3305	2.66145	20.2502	5.33333	25.4278
2.70059	5.59817	2.70059	4.76117	2.70059	5.54527	2.70059	2.48613		2.70059	7.1231	2.70059	9.38518	2.70059	10.8722	2.70059	11.1274		2.70059	4.6949	2.70059	8.38427	2.70059	11.7069	2.70059	13.2		2.70059	17.0368	2.70059	15.776	2.70059	19.6345	5.41176	25.6485
2.73973	5.31675	2.73973	5.16166	2.73973	5.26517	2.73973	2.71861		2.73973	7.11538	2.73973	9.56811	2.73973	10.2182	2.73973	10.0235		2.73973	6.21305	2.73973	8.40243	2.73973	12.6249	2.73973	12.672		2.73973	16.5443	2.73973	13.2867	2.73973	20.6793	5.49019	25.5723
2.77887	5.24451	2.77887	5.06258	2.77887	5.20658	2.77887	2.54081		2.77887	7.42525	2.77887	9.30912	2.77887	10.0212	2.77887	10.1934		2.77887	5.86859	2.77887	8.42628	2.77887	12.1795	2.77887	12.6958		2.77887	15.7483	2.77887	14.105	2.77887	22.3484	5.56862	26.151
2.81801	5.74317	2.81801	4.84553	2.81801	5.37322	2.81801	2.5189		2.81801	8.12843	2.81801	9.79198	2.81801	10.3361	2.81801	10.2549		2.81801	5.49697	2.81801	8.63343	2.81801	12.1444	2.81801	12.5413		2.81801	17.6149	2.81801	13.5273	2.81801	21.1316	5.64706	25.4296
2.85714	6.13036	2.85714	4.52029	2.85714	5.18434	2.85714	2.82518		2.85714	7.55455	2.85714	9.40588	2.85714	10.1922	2.85714	10.1501		2.85714	5.69795	2.85714	10.377	2.85714	11.7974	2.85714	12.0351		2.85714	14.2362	2.85714	15.3272	2.85714	22.4693	5.72549	26.727
2.89628	5.21904	2.89628	5.09979	2.89628	5.61898	2.89628	2.60926		2.89628	7.01987	2.89628	9.51178	2.89628	10.7679	2.89628	9.88325		2.89628	4.87841	2.89628	8.72654	2.89628	11.9929	2.89628	12.0523		2.89628	17.2388	2.89628	14.6891	2.89628	23.5771	5.80392	25.0608
2.93542	4.7893	2.93542	4.95241	2.93542	5.66574	2.93542	2.28524		2.93542	7.1219	2.93542	8.9926	2.93542	10.1781	2.93542	10.0041		2.93542	5.97955	2.93542	9.33347	2.93542	12.1379	2.93542	12.3173		2.93542	16.7902	2.93542	14.513	2.93542	22.2079	5.88235	26.1442
2.97456	4.91867	2.97456	4.8477	2.97456	5.94269	2.97456	1.99114		2.97456	7.2803	2.97456	9.30532	2.97456	9.95316	2.97456	10.5735		2.97456	6.53093	2.97456	8.25478	2.97456	13.3822	2.97456	12.8212		2.97456	15.3933	2.97456	14.3771	2.97456	22.5543	5.96078	25.6469
3.0137	5.0969	3.0137	5.1432	3.0137	5.62207	3.0137	2.13351		3.0137	7.64497	3.0137	8.53955	3.0137	9.86184	3.0137	10.5978		3.0137	6.05907	3.0137	8.97486	3.0137	12.6696	3.0137	12.1893		3.0137	17.1658	3.0137	14.5707	3.0137	23.3151	6.03921	26.9055
3.05284	5.42182	3.05284	4.90356	3.05284	5.31172	3.05284	2.49922		3.05284	7.87587	3.05284	9.62553	3.05284	9.95152	3.05284	9.64306		3.05284	6.38937	3.05284	8.93488	3.05284	11.6906	3.05284	12.4306		3.05284	15.0351	3.05284	14.3092	3.05284	23.215	6.11764	25.1113
3.09198	5.6415	3.09198	5.38605	3.09198	5.50719	3.09198	3.19663		3.09198	7.8077	3.09198	8.7828	3.09198	9.93422	3.09198	9.5213		3.09198	5.27995	3.09198	9.002	3.09198	12.3152	3.09198	12.1649		3.09198	16.1777	3.09198	14.4405	3.09198	22.5046	6.19607	26.0082
3.13112	5.38242	3.13112	4.68621	3.13112	5.73736	3.13112	2.7873		3.13112	7.31423	3.13112	8.93481	3.13112	10.1996	3.13112	10.0482		3.13112	6.80044	3.13112	8.48395	3.13112	11.5962	3.13112	12.3146		3.13112	15.068	3.13112	15.3128	3.13112	22.0123	6.27451	25.2629
3.17026	5.66725	3.17026	4.99286	3.17026	6.12921	3.17026	2.48039		3.17026	7.148	3.17026	9.37243	3.17026	9.87205	3.17026	10.6602		3.17026	6.26436	3.17026	8.92022	3.17026	11.4386	3.17026	12.7479		3.17026	17.8573	3.17026	14.8949	3.17026	22.2657	6.35294	26.0418
3.20939	5.13469	3.20939	5.48326	3.20939	5.68268	3.20939	2.44747		3.20939	6.66491	3.20939	9.08268	3.20939	10.0186	3.20939	10.2824		3.20939	4.27038	3.20939	8.38765	3.20939	11.4918	3.20939	12.1721		3.20939	15.7322	3.20939	16.7197	3.20939	22.7293	6.43137	24.8384
3.24853	5.14453	3.24853	5.69414	3.24853	5.34365	3.24853	2.22798		3.24853	6.93278	3.24853	9.04988	3.24853	10.5322	3.24853	10.801		3.24853	7.22014	3.24853	9.55681	3.24853	12.0019	3.24853	12.4389		3.24853	16.5493	3.24853	14.7182	3.24853	22.8302	6.5098	23.9149
3.28767	5.48561	3.28767	5.03653	3.28767	5.36442	3.28767	2.32478		3.28767	7.14274	3.28767	9.6045	3.28767	10.4178	3.28767	10.2622		3.28767	5.96208	3.28767	8.65422	3.28767	12.0488	3.28767	12.7263		3.28767	17.0819	3.28767	14.4889	3.28767	21.5571	6.58823	25.3987
3.32681	4.91285	3.32681	5.27982	3.32681	5.80033	3.32681	2.21013		3.32681	7.35256	3.32681	9.69499	3.32681	9.39399	3.32681	9.69106		3.32681	6.49242	3.32681	8.59796	3.32681	12.0231	3.32681	13.0468		3.32681	16.9627	3.32681	15.7876	3.32681	19.7745	6.66666	24.1687
3.36595	4.83319	3.36595	4.96594	3.36595	5.84976	3.36595	2.30239		3.36595	7.12916	3.36595	9.3729	3.36595	10.4568	3.36595	10.6643		3.36595	4.35909	3.36595	8.80949	3.36595	11.9368	3.36595	13.0954		3.36595	16.6032	3.36595	13.8351	3.36595	19.2049	6.74509	25.4661
3.40509	5.27928	3.40509	4.87321	3.40509	6.06674	3.40509	2.41883		3.40509	7.34367	3.40509	9.77986	3.40509	10.3067	3.40509	11.3663		3.40509	7.91457	3.40509	8.48896	3.40509	12.6329	3.40509	13.1872		3.40509	13.1734	3.40509	14.4582	3.40509	20.2869	6.82352	25.6309
3.44423	5.21196	3.44423	5.17462	3.44423	5.70329	3.44423	2.41718		3.44423	7.7527	3.44423	9.20449	3.44423	10.579	3.44423	11.9907		3.44423	4.94388	3.44423	8.17672	3.44423	12.4733	3.44423	12.3603		3.44423	16.4095	3.44423	14.6734	3.44423	22.0714	6.90195	26.5872
3.48337	5.01469	3.48337	5.35048	3.48337	5.19478	3.48337	2.91208		3.48337	7.49051	3.48337	9.57432	3.48337	10.463	3.48337	10.697		3.48337	6.60983	3.48337	8.61179	3.48337	11.9655	3.48337	11.9154		3.48337	14.7286	3.48337	14.366	3.48337	22.974	6.98039	25.1782
3.52251	4.8851	3.52251	5.22681	3.52251	5.11697	3.52251	2.51204		3.52251	7.79522	3.52251	9.19764	3.52251	10.2348	3.52251	10.4155		3.52251	5.88791	3.52251	7.89208	3.52251	11.9168	3.52251	11.4876		3.52251	13.0724	3.52251	15.287	3.52251	22.4866	7.05882	25.7877
3.56165	4.79633	3.56165	5.42731	3.56165	5.05163	3.56165	3.1216		3.56165	8.19214	3.56165	9.75668	3.56165	10.5383	3.56165	11.06		3.56165	6.13653	3.56165	9.42521	3.56165	11.8122	3.56165	12.8855		3.56165	15.7742	3.56165	16.6386	3.56165	21.4136	7.13725	25.0037
3.60078	4.99782	3.60078	5.32542	3.60078	5.33353	3.60078	2.82631		3.60078	7.82926	3.60078	9.13082	3.60078	10.0806	3.60078	10.255		3.60078	5.63102	3.60078	9.28107	3.60078	12.5558	3.60078	12.0843		3.60078	15.825	3.60078	15.954	3.60078	21.7398	7.21568	25.9444
3.63992	4.66162	3.63992	5.30592	3.63992	5.74241	3.63992	2.87986		3.63992	7.64152	3.63992	9.06649	3.63992	10.279	3.63992	10.4765		3.63992	7.01359	3.63992	8.7758	3.63992	11.4518	3.63992	13.0322		3.63992	18.0045	3.63992	13.1107	3.63992	22.6081	7.29411	26.631
3.67906	4.83505	3.67906	5.25409	3.67906	5.53363	3.67906	2.71726		3.67906	7.39724	3.67906	9.09197	3.67906	9.62588	3.67906	10.772		3.67906	6.50964	3.67906	8.09311	3.67906	11.5496	3.67906	13.1438		3.67906	16.4271	3.67906	14.7779	3.67906	21.6863	7.37254	26.2543
3.7182	4.98886	3.7182	5.41619	3.7182	5.48329	3.7182	2.41416		3.7182	7.58216	3.7182	9.63184	3.7182	10.3287	3.7182	10.7033		3.7182	5.68222	3.7182	8.74926	3.7182	11.2157	3.7182	12.6296		3.7182	15.3324	3.7182	14.6175	3.7182	21.2348	7.45097	26.1634
3.75734	6.02679	3.75734	5.36736	3.75734	5.6128	3.75734	2.90111		3.75734	7.80335	3.75734	9.23805	3.75734	9.89668	3.75734	10.6544		3.75734	5.92853	3.75734	9.4495	3.75734	11.8403	3.75734	12.2053		3.75734	14.3961	3.75734	14.5503	3.75734	21.8444	7.5294	25.3445
3.79648	4.93506	3.79648	5.13681	3.79648	5.65483	3.79648	2.43563		3.79648	7.57549	3.79648	9.32545	3.79648	10.2875	3.79648	10.4713		3.79648	5.12263	3.79648	8.77231	3.79648	11.5008	3.79648	12.4584		3.79648	15.6545	3.79648	14.0129	3.79648	22.433	7.60784	25.1955
3.83562	4.98369	3.83562	5.2663	3.83562	5.56815	3.83562	2.48401		3.83562	7.04168	3.83562	9.69934	3.83562	10.9692	3.83562	9.58728		3.83562	7.94238	3.83562	9.84487	3.83562	11.1047	3.83562	12.4308		3.83562	18.2795	3.83562	14.4328	3.83562	22.2504	7.68627	26.0929
3.87476	5.67787	3.87476	5.5821	3.87476	5.80165	3.87476	2.01652		3.87476	7.60032	3.87476	9.39454	3.87476	10.0995	3.87476	9.68153		3.87476	5.77246	3.87476	10.168	3.87476	11.5998	3.87476	12.8971		3.87476	15.7091	3.87476	14.8884	3.87476	21.7454	7.7647	25.7921
3.9139	6.00905	3.9139	5.12041	3.9139	6.12267	3.9139	3.16163		3.9139	7.15815	3.9139	9.86467	3.9139	10.8436	3.9139	10.1475		3.9139	6.17193	3.9139	8.53276	3.9139	12.8324	3.9139	13.26		3.9139	16.9197	3.9139	13.4733	3.9139	22.2002	7.84313	25.0853
3.95303	5.67923	3.95303	4.68296	3.95303	5.87426	3.95303	4.63324		3.95303	7.14322	3.95303	9.97984	3.95303	10.7342	3.95303	10.5283		3.95303	6.28009	3.95303	9.49553	3.95303	12.4095	3.95303	13.2637		3.95303	16.0533	3.95303	14.619	3.95303	23.0352	7.92156	25.2276
3.99217	4.86772	3.99217	5.07424	3.99217	5.85087	3.99217	3.54201		3.99217	7.96256	3.99217	9.33236	3.99217	10.8346	3.99217	11.1631		3.99217	5.40445	3.99217	9.60958	3.99217	11.2238	3.99217	13.2684		3.99217	18.1707	3.99217	16.3426	3.99217	23.5633	7.99999	25.8772
4.03131	4.87386	4.03131	5.30867	4.03131	6.16939	4.03131	2.6601		4.03131	7.58426	4.03131	9.3318	4.03131	10.239	4.03131	10.9085		4.03131	7.18508	4.03131	8.46643	4.03131	11.7603	4.03131	12.7445		4.03131	15.676	4.03131	16.7459	4.03131	23.1486	8.07842	26.3093
4.07045	4.85744	4.07045	5.03869	4.07045	5.28859	4.07045	2.36114		4.07045	8.32218	4.07045	9.58265	4.07045	10.2689	4.07045	12.0966		4.07045	6.19971	4.07045	10.5924	4.07045	12.1088	4.07045	12.4625		4.07045	14.9321	4.07045	13.5508	4.07045	22.2923	8.15685	26.1423
4.10959	5.81089	4.10959	5.41982	4.10959	6.13649	4.10959	2.35001		4.10959	8.25149	4.10959	9.72405	4.10959	10.7053	4.10959	10.8363		4.10959	7.1919	4.10959	8.73535	4.10959	12.1866	4.10959	12.5404		4.10959	18.3814	4.10959	13.1285	4.10959	21.7412	8.23529	25.5095
4.14873	5.69147	4.14873	4.99113	4.14873	6.28189	4.14873	2.63067		4.14873	7.73293	4.14873	9.29029	4.14873	10.4681	4.14873	11.5557		4.14873	5.75711	4.14873	9.78627	4.14873	12.0251	4.14873	11.9471		4.14873	18.0866	4.14873	14.8474	4.14873	21.8265	8.31372	23.8843
4.18787	4.88879	4.18787	5.37445	4.18787	5.91983	4.18787	3.07775		4.18787	7.67226	4.18787	8.64325	4.18787	9.97556	4.18787	10.3072		4.18787	5.36056	4.18787	8.15293	4.18787	12.1417	4.18787	12.8592		4.18787	14.5336	4.18787	14.4806	4.18787	22.9838	8.39215	25.6871
4.22701	5.36673	4.22701	4.65545	4.22701	5.70371	4.22701	2.90731		4.22701	8.03178	4.22701	9.55596	4.22701	9.88496	4.22701	10.975		4.22701	6.27624	4.22701	8.21936	4.22701	12.0846	4.22701	12.408		4.22701	16.5653	4.22701	16.6165	4.22701	23.8273	8.47058	24.0239
4.26614	6.09385	4.26614	5.24776	4.26614	5.81494	4.26614	3.15346		4.26614	7.79403	4.26614	9.18668	4.26614	10.3495	4.26614	10.4252		4.26614	6.11749	4.26614	9.6467	4.26614	11.9919	4.26614	12.5405		4.26614	14.3652	4.26614	15.5874	4.26614	23.2763	8.54901	24.9136
4.30528	5.02063	4.30528	4.43279	4.30528	6.39832	4.30528	2.72013		4.30528	7.68336	4.30528	9.01305	4.30528	10.299	4.30528	10.7327		4.30528	6.2806	4.30528	9.41653	4.30528	11.9884	4.30528	12.4621		4.30528	14.48	4.30528	15.0343	4.30528	21.8871	8.62744	25.1485
4.34442	5.88408	4.34442	5.34841	4.34442	5.81166	4.34442	2.48159		4.34442	8.30869	4.34442	9.38393	4.34442	9.85543	4.34442	10.4671		4.34442	3.89333	4.34442	10.7189	4.34442	11.8316	4.34442	11.9133		4.34442	15.7758	4.34442	15.3333	4.34442	21.173	8.70587	24.2914
4.38356	5.37529	4.38356	5.00792	4.38356	5.51769	4.38356	3.05693		4.38356	7.56764	4.38356	9.14785	4.38356	9.92504	4.38356	10.1534		4.38356	5.74328	4.38356	8.76215	4.38356	12.2197	4.38356	12.5658		4.38356	17.0781	4.38356	14.932	4.38356	21.1887	8.7843	27.084
4.4227	5.56974	4.4227	4.68746	4.4227	5.53579	4.4227	2.72096		4.4227	7.35308	4.4227	10.4624	4.4227	9.63758	4.4227	9.99604		4.4227	4.78943	4.4227	9.22838	4.4227	12.6623	4.4227	11.7751		4.4227	15.0509	4.4227	16.8648	4.4227	21.5691	8.86273	24.7477
4.46184	5.10631	4.46184	5.24024	4.46184	5.22766	4.46184	2.41353		4.46184	7.86783	4.46184	9.29951	4.46184	9.72159	4.46184	10.0059		4.46184	5.56028	4.46184	8.44465	4.46184	12.6056	4.46184	12.1549		4.46184	16.0275	4.46184	14.6907	4.46184	22.4165	8.94117	24.729
4.50098	5.71348	4.50098	4.64489	4.50098	4.83431	4.50098	2.5619		4.50098	7.80731	4.50098	9.24075	4.50098	10.8931	4.50098	10.2307		4.50098	4.53233	4.50098	9.55417	4.50098	12.2405	4.50098	11.8155		4.50098	15.5721	4.50098	15.5282	4.50098	23.5928	9.0196	25.0903
4.54012	6.48841	4.54012	4.48064	4.54012	4.9085	4.54012	3.01685		4.54012	7.59976	4.54012	9.18587	4.54012	11.2181	4.54012	10.9886		4.54012	5.81208	4.54012	8.81182	4.54012	11.8083	4.54012	12.8339		4.54012	15.134	4.54012	15.9279	4.54012	21.0049	9.09803	25.3445
4.57925	6.00975	4.57925	4.6723	4.57925	5.3088	4.57925	2.73953		4.57925	7.6976	4.57925	9.03143	4.57925	11.1717	4.57925	10.8763		4.57925	6.1626	4.57925	8.54785	4.57925	11.2142	4.57925	13.3091		4.57925	16.69	4.57925	16.3198	4.57925	24.2218	9.17646	25.9454
4.61839	5.47985	4.61839	5.18952	4.61839	5.57081	4.61839	2.60952		4.61839	8.10648	4.61839	8.81086	4.61839	11.2269	4.61839	10.4382		4.61839	3.98736	4.61839	8.28941	4.61839	12.9395	4.61839	12.3791		4.61839	15.9681	4.61839	14.2943	4.61839	23.7402	9.25489	26.6216
4.65753	4.7457	4.65753	4.31899	4.65753	5.30087	4.65753	2.90058		4.65753	8.06632	4.65753	8.14235	4.65753	10.5099	4.65753	10.2109		4.65753	6.58325	4.65753	9.42767	4.65753	12.8457	4.65753	12.5159		4.65753	14.9509	4.65753	14.0883	4.65753	21.8263	9.33332	24.7232
4.69667	4.80676	4.69667	4.41257	4.69667	5.46838	4.69667	3.36005		4.69667	7.3974	4.69667	9.42792	4.69667	10.9288	4.69667	9.69697		4.69667	6.13465	4.69667	8.48346	4.69667	12.4298	4.69667	13.8804		4.69667	15.9314	4.69667	13.959	4.69667	22.3097	9.41175	26.0677
4.73581	5.00448	4.73581	4.84147	4.73581	5.58449	4.73581	3.12984		4.73581	7.39189	4.73581	9.78542	4.73581	10.2117	4.73581	10.2447		4.73581	6.63577	4.73581	8.01233	4.73581	12.0925	4.73581	11.889		4.73581	14.7322	4.73581	13.467	4.73581	21.2918	9.49018	24.3691
4.77495	5.82354	4.77495	4.81341	4.77495	6.23323	4.77495	3.38169		4.77495	7.07734	4.77495	9.73774	4.77495	11.0158	4.77495	10.1501		4.77495	4.89455	4.77495	9.45397	4.77495	11.1682	4.77495	13.1776		4.77495	15.1507	4.77495	16.2294	4.77495	23.1631	9.56862	26.2206
4.81409	5.44713	4.81409	5.52958	4.81409	5.11356	4.81409	2.51278		4.81409	6.80716	4.81409	9.64577	4.81409	10.7698	4.81409	10.4623		4.81409	6.27843	4.81409	7.81795	4.81409	11.3997	4.81409	12.97		4.81409	14.0488	4.81409	14.2494	4.81409	23.9442	9.64705	24.8086
4.85323	5.38219	4.85323	4.88635	4.85323	5.60821	4.85323	2.65449		4.85323	7.08298	4.85323	9.92744	4.85323	10.5509	4.85323	10.389		4.85323	5.68618	4.85323	9.8706	4.85323	11.7127	4.85323	12.3814		4.85323	15.0751	4.85323	14.8383	4.85323	22.6024	9.72548	25.3804
4.89236	5.2681	4.89236	4.8784	4.89236	5.39753	4.89236	2.51917		4.89236	7.75329	4.89236	9.58015	4.89236	11.2937	4.89236	10.3166		4.89236	5.49502	4.89236	8.63372	4.89236	11.8377	4.89236	12.4089		4.89236	18.0103	4.89236	14.0954	4.89236	20.1085	9.80391	24.6837
4.9315	5.51293	4.9315	5.20797	4.9315	5.33495	4.9315	3.19825		4.9315	8.62426	4.9315	9.52149	4.9315	11.9008	4.9315	10.6662		4.9315	5.12807	4.9315	8.26088	4.9315	12.2595	4.9315	13.7987		4.9315	15.9824	4.9315	14.4309	4.9315	22.1869	9.88234	25.3273
4.97064	5.48662	4.97064	4.93553	4.97064	5.52515	4.97064	2.2678		4.97064	7.62787	4.97064	9.47425	4.97064	11.6442	4.97064	9.80592		4.97064	5.67666	4.97064	9.08969	4.97064	11.8422	4.97064	12.7802		4.97064	16.5034	4.97064	14.788	4.97064	22.9936	9.96077	24.5216
5.00978	5.27547	5.00978	5.10301	5.00978	5.9205	5.00978	2.1389		5.00978	7.08263	5.00978	9.16608	5.00978	10.7602	5.00978	10.2947		5.00978	6.15351	5.00978	9.19334	5.00978	12.6524	5.00978	12.6104		5.00978	16.9112	5.00978	15.4908	5.00978	21.1737	10.0392	24.1013
5.04892	5.11755	5.04892	5.10284	5.04892	5.61243	5.04892	2.67271		5.04892	6.42096	5.04892	9.16573	5.04892	10.821	5.04892	11.6879		5.04892	5.54911	5.04892	9.93739	5.04892	12.0659	5.04892	12.3617		5.04892	15.3515	5.04892	14.9061	5.04892	21.1423	10.1176	24.5594
5.08806	5.35351	5.08806	5.19145	5.08806	5.4887	5.08806	2.76111		5.08806	7.06418	5.08806	9.25354	5.08806	10.7619	5.08806	9.96797		5.08806	6.55652	5.08806	9.56627	5.08806	12.2641	5.08806	12.5666		5.08806	18.7672	5.08806	16.7546	5.08806	20.4766	10.1961	25.3981
5.1272	5.02693	5.1272	4.86465	5.1272	5.57586	5.1272	3.27175		5.1272	7.12462	5.1272	9.14273	5.1272	11.4833	5.1272	9.89715		5.1272	4.90023	5.1272	10.6806	5.1272	11.8534	5.1272	13.4822		5.1272	16.7389	5.1272	16.5208	5.1272	20.7134	10.2745	26.741
5.16634	5.22899	5.16634	4.6136	5.16634	5.65322	5.16634	3.77766		5.16634	7.25479	5.16634	9.16611	5.16634	11.0891	5.16634	10.1489		5.16634	5.36712	5.16634	9.91424	5.16634	12.7311	5.16634	12.9439		5.16634	14.1411	5.16634	15.0113	5.16634	21.2521	10.3529	25.9704
5.20547	5.80276	5.20547	4.80075	5.20547	5.61617	5.20547	3.61153		5.20547	7.62232	5.20547	9.16349	5.20547	10.528	5.20547	9.69734		5.20547	5.87295	5.20547	8.38928	5.20547	12.7153	5.20547	12.7245		5.20547	15.6388	5.20547	14.5125	5.20547	21.939	10.4314	24.4418
5.24461	5.79842	5.24461	4.86674	5.24461	5.04044	5.24461	2.67688		5.24461	8.09676	5.24461	9.28335	5.24461	9.6172	5.24461	10.2544		5.24461	6.14182	5.24461	9.05263	5.24461	12.9702	5.24461	12.524		5.24461	16.5337	5.24461	16.447	5.24461	22.2626	10.5098	26.4873
5.28375	6.2202	5.28375	4.84937	5.28375	5.54202	5.28375	3.23704		5.28375	7.31739	5.28375	9.63011	5.28375	9.85939	5.28375	10.6195		5.28375	5.87506	5.28375	9.39496	5.28375	11.974	5.28375	13.4209		5.28375	16.3309	5.28375	15.6015	5.28375	21.9123	10.5882	25.2922
5.32289	5.51587	5.32289	4.94013	5.32289	5.76895	5.32289	4.18908		5.32289	6.56519	5.32289	9.57514	5.32289	10.8255	5.32289	11.2003		5.32289	5.05549	5.32289	8.30036	5.32289	11.4792	5.32289	12.4471		5.32289	16.5676	5.32289	14.5694	5.32289	21.3433	10.6667	25.5326
5.36203	5.28544	5.36203	5.18295	5.36203	5.36462	5.36203	4.36267		5.36203	7.33463	5.36203	9.91905	5.36203	9.79081	5.36203	10.967		5.36203	5.36931	5.36203	9.25578	5.36203	12.4855	5.36203	13.5916		5.36203	14.0412	5.36203	15.5383	5.36203	21.1565	10.7451	26.4138
5.40117	5.01343	5.40117	5.38803	5.40117	5.27541	5.40117	3.98664		5.40117	7.22225	5.40117	9.19389	5.40117	10.5912	5.40117	10.9113		5.40117	5.37957	5.40117	10.8848	5.40117	12.1557	5.40117	12.9114		5.40117	17.8639	5.40117	16.6828	5.40117	22.1165	10.8235	24.8439
5.44031	5.26822	5.44031	4.95051	5.44031	5.7224	5.44031	3.82283		5.44031	6.97554	5.44031	9.02914	5.44031	10.6278	5.44031	10.0785		5.44031	5.74686	5.44031	9.41735	5.44031	12.012	5.44031	11.8678		5.44031	15.6902	5.44031	16.9603	5.44031	23.2155	10.9019	26.6111
5.47945	6.02482	5.47945	5.00659	5.47945	5.93445	5.47945	3.68023		5.47945	7.65494	5.47945	9.16509	5.47945	9.96891	5.47945	10.3878		5.47945	5.98439	5.47945	10.9389	5.47945	11.8031	5.47945	13.4144		5.47945	14.156	5.47945	14.6781	5.47945	23.8544	10.9804	24.6906
5.51858	5.32369	5.51858	4.96967	5.51858	5.50319	5.51858	3.15525		5.51858	7.63363	5.51858	9.31437	5.51858	9.97183	5.51858	10.8947		5.51858	4.13016	5.51858	9.21053	5.51858	12.2763	5.51858	12.1133		5.51858	19.7504	5.51858	15.9543	5.51858	23.5958	11.0588	24.9918
5.55772	5.88241	5.55772	4.98765	5.55772	5.98124	5.55772	3.5951		5.55772	7.86817	5.55772	9.39095	5.55772	9.72345	5.55772	10.5372		5.55772	5.7336	5.55772	8.07512	5.55772	12.1333	5.55772	13.4219		5.55772	14.7878	5.55772	15.9926	5.55772	22.7121	11.1372	25.7063
5.59686	5.42309	5.59686	4.60198	5.59686	5.87081	5.59686	3.39395		5.59686	7.55643	5.59686	9.79968	5.59686	9.78842	5.59686	10.4786		5.59686	5.24666	5.59686	9.20196	5.59686	11.8713	5.59686	12.3659		5.59686	14.2388	5.59686	16.4678	5.59686	21.4221	11.2157	24.7129
5.636	5.26403	5.636	4.17834	5.636	5.62689	5.636	2.79144		5.636	7.5893	5.636	9.06187	5.636	9.65031	5.636	10.5209		5.636	6.74013	5.636	9.02767	5.636	12.9365	5.636	12.3046		5.636	16.7756	5.636	16.6178	5.636	21.6042	11.2941	24.4058
5.67514	5.28684	5.67514	4.53945	5.67514	5.71469	5.67514	2.99819		5.67514	7.93909	5.67514	9.79478	5.67514	10.3431	5.67514	10.7049		5.67514	5.49754	5.67514	7.76016	5.67514	12.6046	5.67514	12.6731		5.67514	13.4791	5.67514	15.877	5.67514	21.8851	11.3725	24.9202
5.71428	4.947	5.71428	4.52847	5.71428	5.75924	5.71428	3.07561		5.71428	7.59473	5.71428	9.54575	5.71428	10.906	5.71428	10.1062		5.71428	5.82514	5.71428	9.47107	5.71428	13.8594	5.71428	12.0926		5.71428	17.344	5.71428	15.5201	5.71428	23.8212	11.451	24.3955
5.75342	5.69312	5.75342	4.63989	5.75342	5.55179	5.75342	2.55312		5.75342	7.4974	5.75342	9.66351	5.75342	10.547	5.75342	10.3898		5.75342	5.96883	5.75342	9.00099	5.75342	12.4762	5.75342	12.3566		5.75342	15.501	5.75342	13.9683	5.75342	24.4598	11.5294	25.0108
5.79256	5.5746	5.79256	4.43116	5.79256	5.80043	5.79256	2.90167		5.79256	7.91467	5.79256	9.94034	5.79256	9.88736	5.79256	10.806		5.79256	6.28135	5.79256	9.45172	5.79256	12.3966	5.79256	12.2114		5.79256	16.0365	5.79256	14.9854	5.79256	23.9446	11.6078	26.5438
5.83169	5.7384	5.83169	5.12219	5.83169	5.87359	5.83169	3.71111		5.83169	7.4633	5.83169	9.32817	5.83169	10.4839	5.83169	10.9108		5.83169	6.75352	5.83169	8.48477	5.83169	12.7688	5.83169	12.5838		5.83169	17.3323	5.83169	14.3237	5.83169	22.7477	11.6863	25.1923
5.87083	5.25672	5.87083	4.51146	5.87083	6.35096	5.87083	3.0047		5.87083	7.55777	5.87083	9.5717	5.87083	10.1257	5.87083	10.5305		5.87083	6.06798	5.87083	9.52092	5.87083	12.4176	5.87083	12.3761		5.87083	16.1702	5.87083	14.8302	5.87083	21.7164	11.7647	25.5581
5.90997	5.52591	5.90997	4.57981	5.90997	6.1011	5.90997	2.87864		5.90997	7.04662	5.90997	9.37596	5.90997	10.8993	5.90997	10.8185		5.90997	5.67393	5.90997	8.81756	5.90997	12.095	5.90997	12.5009		5.90997	14.2832	5.90997	15.7151	5.90997	21.4111	11.8431	25.0751
5.94911	6.03703	5.94911	4.56035	5.94911	5.67059	5.94911	2.53404		5.94911	6.7196	5.94911	9.95151	5.94911	10.5588	5.94911	11.1693		5.94911	5.4806	5.94911	9.33106	5.94911	12.195	5.94911	11.8455		5.94911	15.6141	5.94911	15.5338	5.94911	21.1717	11.9216	24.9216
5.98825	5.79452	5.98825	4.6873	5.98825	5.38991	5.98825	2.959		5.98825	7.28862	5.98825	9.14505	5.98825	10.5229	5.98825	10.1784		5.98825	6.52141	5.98825	8.822	5.98825	12.3132	5.98825	12.3283		5.98825	14.5999	5.98825	16.1487	5.98825	21.6467	12	25.0346
6.02739	5.24906	6.02739	5.26812	6.02739	5.39915	6.02739	3.74046		6.02739	7.1613	6.02739	9.26986	6.02739	10.3379	6.02739	10.6159		6.02739	5.78028	6.02739	9.38514	6.02739	12.2321	6.02739	12.5285		6.02739	14.8725	6.02739	15.2827	6.02739	22.4375	12.0784	26.6494
6.06653	5.23076	6.06653	4.88432	6.06653	5.30471	6.06653	3.08724		6.06653	7.15986	6.06653	9.93727	6.06653	10.8289	6.06653	9.52239		6.06653	6.33787	6.06653	9.16774	6.06653	12.4022	6.06653	12.5006		6.06653	14.43	6.06653	15.1263	6.06653	22.8436	12.1568	25.2003
6.10567	5.11303	6.10567	4.56971	6.10567	5.52383	6.10567	2.68215		6.10567	7.10433	6.10567	9.65462	6.10567	10.7406	6.10567	9.7682		6.10567	6.32679	6.10567	8.44303	6.10567	12.2154	6.10567	13.1771		6.10567	16.2917	6.10567	16.1854	6.10567	23.1997	12.2353	25.0946
6.1448	5.30403	6.1448	4.73185	6.1448	5.98649	6.1448	3.04061		6.1448	7.47223	6.1448	9.14819	6.1448	9.86561	6.1448	10.5584		6.1448	6.87224	6.1448	8.5269	6.1448	12.408	6.1448	12.1181		6.1448	14.0373	6.1448	14.8372	6.1448	23.3539	12.3137	25.5479
6.18394	5.45049	6.18394	4.8152	6.18394	6.11718	6.18394	3.14244		6.18394	8.45485	6.18394	8.54318	6.18394	10.853	6.18394	10.2351		6.18394	5.0205	6.18394	10.2207	6.18394	12.385	6.18394	12.6411		6.18394	13.8306	6.18394	16.4144	6.18394	22.5627	12.3921	25.3679
6.22308	5.58249	6.22308	5.02714	6.22308	5.89589	6.22308	2.94348		6.22308	7.57723	6.22308	8.75102	6.22308	10.1588	6.22308	10.5106		6.22308	5.18161	6.22308	9.72073	6.22308	11.418	6.22308	12.1831		6.22308	16.0611	6.22308	15.2465	6.22308	21.5291	12.4706	26.8272
6.26222	5.99127	6.26222	4.59526	6.26222	5.53824	6.26222	3.36137		6.26222	7.32156	6.26222	9.30194	6.26222	9.75422	6.26222	10.1021		6.26222	5.7206	6.26222	9.84855	6.26222	11.4389	6.26222	12.6549		6.26222	14.161	6.26222	15.9716	6.26222	21.2574	12.549	24.6823
6.30136	6.06206	6.30136	5.09752	6.30136	6.31791	6.30136	4.52293		6.30136	7.97267	6.30136	9.17724	6.30136	11.3013	6.30136	10.0264		6.30136	5.86155	6.30136	9.52525	6.30136	11.4704	6.30136	12.0283		6.30136	15.1904	6.30136	15.0803	6.30136	22.0085	12.6274	26.2569
6.3405	5.58574	6.3405	5.12479	6.3405	5.52555	6.3405	3.97065		6.3405	7.322	6.3405	9.92879	6.3405	10.8401	6.3405	11.2603		6.3405	5.60848	6.3405	8.69925	6.3405	12.1399	6.3405	12.9685		6.3405	16.8133	6.3405	14.1462	6.3405	22.9661	12.7059	25.2204
6.37964	5.82414	6.37964	4.93194	6.37964	5.61573	6.37964	4.2446		6.37964	7.6803	6.37964	10.0335	6.37964	11.3476	6.37964	10.4648		6.37964	6.06217	6.37964	9.0934	6.37964	12.5587	6.37964	12.5374		6.37964	15.3633	6.37964	14.6304	6.37964	23.1568	12.7843	25.7276
6.41878	5.58857	6.41878	4.91144	6.41878	5.68134	6.41878	2.76667		6.41878	7.2839	6.41878	8.85399	6.41878	10.3981	6.41878	11.0773		6.41878	5.60434	6.41878	9.05288	6.41878	12.5088	6.41878	12.5336		6.41878	17.7908	6.41878	15.981	6.41878	23.1393	12.8627	25.9786
6.45791	5.63867	6.45791	5.71393	6.45791	5.30968	6.45791	2.91522		6.45791	7.15736	6.45791	9.5163	6.45791	10.1238	6.45791	12.0018		6.45791	6.13959	6.45791	10.4498	6.45791	12.6812	6.45791	12.7774		6.45791	15.8118	6.45791	14.8844	6.45791	22.8276	12.9412	25.9731
6.49705	5.86293	6.49705	5.13815	6.49705	5.36726	6.49705	3.00721		6.49705	7.26738	6.49705	9.92308	6.49705	9.74127	6.49705	10.6022		6.49705	5.55645	6.49705	10.5133	6.49705	13.5	6.49705	12.5192		6.49705	17.0472	6.49705	15.6612	6.49705	22.5211	13.0196	25.1956
6.53619	5.43358	6.53619	4.8793	6.53619	5.47444	6.53619	2.8143		6.53619	8.40055	6.53619	10.5094	6.53619	11.7677	6.53619	10.4957		6.53619	6.44916	6.53619	8.33177	6.53619	12.6486	6.53619	12.4043		6.53619	14.294	6.53619	14.0116	6.53619	22.6837	13.098	25.0691
6.57533	5.498	6.57533	5.54107	6.57533	5.88282	6.57533	2.63324		6.57533	8.37435	6.57533	10.049	6.57533	10.4363	6.57533	10.3144		6.57533	6.82569	6.57533	9.6266	6.57533	11.7517	6.57533	12.6575		6.57533	14.5107	6.57533	14.9158	6.57533	23.1826	13.1765	18.0269
6.61447	5.39056	6.61447	4.61112	6.61447	5.67133	6.61447	2.70801		6.61447	7.5468	6.61447	10.2435	6.61447	10.8265	6.61447	10.1311		6.61447	6.72193	6.61447	8.97106	6.61447	11.5372	6.61447	12.7849		6.61447	15.4583	6.61447	15.6875	6.61447	23.7871	13.2549	-3.4737
6.65361	5.41393	6.65361	4.95368	6.65361	5.84272	6.65361	3.43685		6.65361	6.90693	6.65361	10.2316	6.65361	11.142	6.65361	10.7676		6.65361	6.97256	6.65361	9.3896	6.65361	12.1824	6.65361	12.6625		6.65361	14.7076	6.65361	16.5408	6.65361	24.4181	13.3333	-3.8004
6.69275	5.53629	6.69275	4.68446	6.69275	5.88185	6.69275	2.94539		6.69275	7.37466	6.69275	9.99234	6.69275	10.4169	6.69275	10.7465		6.69275	6.17651	6.69275	7.89898	6.69275	12.7756	6.69275	11.9971		6.69275	17.1516	6.69275	14.3427	6.69275	24.1221	13.4117	-3.795
6.73189	5.18421	6.73189	4.55217	6.73189	5.57288	6.73189	2.87082		6.73189	7.58449	6.73189	8.83637	6.73189	10.8064	6.73189	10.0129		6.73189	6.04024	6.73189	8.94746	6.73189	12.3326	6.73189	12.1209		6.73189	14.489	6.73189	14.4382	6.73189	22.4282	13.4902	-3.8402
6.77102	5.23615	6.77102	4.9261	6.77102	5.65486	6.77102	3.0947		6.77102	7.16406	6.77102	8.76046	6.77102	10.8323	6.77102	10.2233		6.77102	6.26437	6.77102	9.81824	6.77102	12.8716	6.77102	13.0632		6.77102	16.9987	6.77102	16.7901	6.77102	21.0165	13.5686	-3.8231
6.81016	5.33105	6.81016	4.88528	6.81016	6.10235	6.81016	2.87159		6.81016	7.53402	6.81016	9.46814	6.81016	10.0485	6.81016	10.2758		6.81016	5.73962	6.81016	9.10741	6.81016	12.9222	6.81016	12.5528		6.81016	18.0129	6.81016	14.5121	6.81016	21.2259	13.647	-3.9651
6.8493	5.50605	6.8493	5.10071	6.8493	5.99265	6.8493	2.45738		6.8493	7.54829	6.8493	9.37679	6.8493	10.2179	6.8493	10.258		6.8493	6.46635	6.8493	8.48967	6.8493	12.0266	6.8493	13.3906		6.8493	15.1777	6.8493	15.3245	6.8493	22.654	13.7255	-3.9809
6.88844	5.45284	6.88844	4.85491	6.88844	5.97381	6.88844	2.87363		6.88844	6.38106	6.88844	9.30963	6.88844	10.998	6.88844	10.737		6.88844	6.23549	6.88844	9.56853	6.88844	12.5964	6.88844	11.809		6.88844	17.7843	6.88844	14.3897	6.88844	23.914	13.8039	-4.0364
6.92758	5.73618	6.92758	5.45023	6.92758	5.71969	6.92758	3.53375		6.92758	6.73322	6.92758	9.94357	6.92758	11.9481	6.92758	10.2762		6.92758	6.41687	6.92758	8.56052	6.92758	13.1103	6.92758	12.9617		6.92758	15.0862	6.92758	14.1445	6.92758	23.5307	13.8823	-4.1018
6.96672	5.29717	6.96672	5.07843	6.96672	5.83343	6.96672	3.14561		6.96672	7.45618	6.96672	9.2874	6.96672	12.7887	6.96672	9.70321		6.96672	6.58904	6.96672	9.63606	6.96672	12.3722	6.96672	11.8625		6.96672	18.2981	6.96672	16.8484	6.96672	22.1472	13.9608	-3.7151
7.00586	5.54794	7.00586	5.0308	7.00586	5.51797	7.00586	3.15123		7.00586	7.16301	7.00586	9.45869	7.00586	11.046	7.00586	11.2722		7.00586	6.19171	7.00586	9.10698	7.00586	12.3163	7.00586	13.5601		7.00586	15.9373	7.00586	16.0174	7.00586	21.7144	14.0392	-3.8719
7.045	5.19224	7.045	4.64831	7.045	6.12664	7.045	3.42295		7.045	7.61273	7.045	9.32561	7.045	10.6585	7.045	10.3713		7.045	6.55577	7.045	10.0312	7.045	12.0673	7.045	12.3994		7.045	20.1107	7.045	16.4173	7.045	21.8343	14.1176	-3.8795
7.08413	5.32011	7.08413	5.03808	7.08413	6.00804	7.08413	2.7752		7.08413	7.35431	7.08413	9.20588	7.08413	10.5246	7.08413	9.76146		7.08413	6.92595	7.08413	8.77415	7.08413	12.3071	7.08413	12.6991		7.08413	18.8054	7.08413	15.7712	7.08413	22.1259	14.1961	-4.0889
7.12327	5.63549	7.12327	5.19934	7.12327	5.91412	7.12327	2.62523		7.12327	7.83487	7.12327	9.82133	7.12327	10.587	7.12327	11.0152		7.12327	6.88333	7.12327	8.93307	7.12327	12.3267	7.12327	13.0556		7.12327	19.2256	7.12327	16.8883	7.12327	22.9772	14.2745	-3.8432
7.16241	5.33493	7.16241	4.90269	7.16241	6.15452	7.16241	2.71755		7.16241	7.79326	7.16241	10.0442	7.16241	10.6815	7.16241	11.1396		7.16241	6.95751	7.16241	9.82762	7.16241	12.37	7.16241	12.4787		7.16241	14.5932	7.16241	16.2136	7.16241	23.9604	14.3529	-3.8633
7.20155	5.63278	7.20155	4.79605	7.20155	5.8198	7.20155	2.89393		7.20155	7.41825	7.20155	8.84185	7.20155	10.8325	7.20155	10.1087		7.20155	5.75323	7.20155	8.1386	7.20155	13.1385	7.20155	12.0229		7.20155	17.1465	7.20155	15.9855	7.20155	24.6145	14.4313	-4.1369
7.24069	5.1015	7.24069	5.15187	7.24069	5.97842	7.24069	3.04981		7.24069	7.68467	7.24069	9.53038	7.24069	10.5033	7.24069	10.068		7.24069	6.44683	7.24069	8.94756	7.24069	12.9972	7.24069	11.8306		7.24069	17.1968	7.24069	15.3675	7.24069	24.9655	14.5098	-4.0349
7.27983	5.29136	7.27983	4.82151	7.27983	5.91408	7.27983	3.24672		7.27983	8.17713	7.27983	9.61475	7.27983	10.2015	7.27983	10.4846		7.27983	5.91882	7.27983	9.61334	7.27983	13.2265	7.27983	12.4339		7.27983	15.3025	7.27983	16.5556	7.27983	23.8559	14.5882	-3.8667
7.31897	5.70482	7.31897	4.92169	7.31897	5.71533	7.31897	3.14184		7.31897	8.50936	7.31897	10.0457	7.31897	10.3087	7.31897	11.145		7.31897	7.24971	7.31897	8.52609	7.31897	12.6042	7.31897	12.781		7.31897	17.6046	7.31897	15.9175	7.31897	22.0931	14.6666	-4.0531
7.3581	6.25987	7.3581	5.83225	7.3581	5.99716	7.3581	2.95514		7.3581	7.47336	7.3581	9.2147	7.3581	10.5966	7.3581	11.3894		7.3581	6.37412	7.3581	9.03728	7.3581	12.1604	7.3581	11.92		7.3581	15.5925	7.3581	16.2866	7.3581	21.7423	14.7451	-3.8535
7.39724	5.59408	7.39724	5.4473	7.39724	5.96994	7.39724	2.85939		7.39724	7.92291	7.39724	9.4624	7.39724	10.5637	7.39724	10.7917		7.39724	6.79503	7.39724	9.58672	7.39724	12.1417	7.39724	12.2261		7.39724	14.1709	7.39724	15.5201	7.39724	23.0451	14.8235	-4.23
7.43638	5.49355	7.43638	5.49169	7.43638	5.46243	7.43638	3.02463		7.43638	7.65981	7.43638	9.72143	7.43638	10.5673	7.43638	10.3791		7.43638	6.16319	7.43638	8.78123	7.43638	12.0885	7.43638	12.6518		7.43638	15.9676	7.43638	16.5121	7.43638	22.0706	14.9019	-4.0511
7.47552	5.40064	7.47552	5.11227	7.47552	5.30551	7.47552	3.19728		7.47552	8.06151	7.47552	9.3001	7.47552	10.6779	7.47552	10.0611		7.47552	7.17171	7.47552	9.77335	7.47552	12.3456	7.47552	12.2928		7.47552	17.1305	7.47552	6.18489	7.47552	23.266	14.9804	-4.1699
7.51466	6.14094	7.51466	4.9448	7.51466	5.83472	7.51466	3.0096		7.51466	8.1481	7.51466	9.66358	7.51466	10.2798	7.51466	9.74844		7.51466	6.23157	7.51466	10.0892	7.51466	12.4176	7.51466	12.8237		7.51466	17.1926	7.51466	-8.903	7.51466	22.743	15.0588	-4.2235
7.5538	5.38854	7.5538	5.14723	7.5538	5.44723	7.5538	2.81743		7.5538	7.46204	7.5538	9.0929	7.5538	11.8233	7.5538	10.3565		7.5538	6.38715	7.5538	9.79678	7.5538	12.7054	7.5538	12.4548		7.5538	16.1143	7.5538	-10.8367	7.5538	24.2241	15.1372	-4.1674
7.59294	5.85265	7.59294	5.24093	7.59294	5.65179	7.59294	2.94938		7.59294	7.38937	7.59294	8.92679	7.59294	10.5224	7.59294	10.5036		7.59294	6.15544	7.59294	10.9144	7.59294	12.6531	7.59294	12.5465		7.59294	19.6838	7.59294	-10.3039	7.59294	23.7861	15.2157	-4.1068
7.63208	5.42784	7.63208	4.94557	7.63208	5.31177	7.63208	3.10367		7.63208	7.34094	7.63208	9.8761	7.63208	10.3372	7.63208	9.15878		7.63208	6.92065	7.63208	8.60414	7.63208	12.9459	7.63208	12.7676		7.63208	15.1222	7.63208	-11.3509	7.63208	23.9726	15.2941	-4.2761
7.67122	5.46773	7.67122	4.70092	7.67122	5.57625	7.67122	3.65276		7.67122	7.19531	7.67122	9.17496	7.67122	10.9901	7.67122	9.84944		7.67122	5.29568	7.67122	11.0388	7.67122	14.4477	7.67122	13.1147		7.67122	17.4378	7.67122	-11.1635	7.67122	24.4795	15.3725	-4.0825
7.71036	5.72259	7.71036	4.83212	7.71036	5.49935	7.71036	3.33203		7.71036	7.72466	7.71036	9.15755	7.71036	11.0344	7.71036	9.95417		7.71036	6.07459	7.71036	9.4836	7.71036	12.7178	7.71036	12.1073		7.71036	14.2371	7.71036	-12.6389	7.71036	24.1624	15.451	-4.1545
7.74949	6.73775	7.74949	5.28643	7.74949	5.83266	7.74949	3.03516		7.74949	7.63144	7.74949	9.96978	7.74949	10.1849	7.74949	10.3204		7.74949	7.19912	7.74949	9.19383	7.74949	12.7408	7.74949	12.1737		7.74949	20.4655	7.74949	-13.1631	7.74949	23.0717	15.5294	-4.3063
7.78863	6.67286	7.78863	5.09542	7.78863	5.63715	7.78863	2.83766		7.78863	7.5239	7.78863	9.666	7.78863	12.3127	7.78863	10.4679		7.78863	6.60586	7.78863	7.62667	7.78863	12.7249	7.78863	12.941		7.78863	17.4485	7.78863	-13.567	7.78863	23.1555	15.6078	-4.2889
7.82777	5.48707	7.82777	5.27831	7.82777	6.10258	7.82777	2.86419		7.82777	7.7617	7.82777	9.52968	7.82777	11.407	7.82777	10.3123		7.82777	6.10976	7.82777	9.10628	7.82777	12.0648	7.82777	13.2716		7.82777	16.0262	7.82777	-13.4023	7.82777	23.7034	15.6862	-4.3926
7.86691	5.94331	7.86691	5.34923	7.86691	5.37676	7.86691	2.87368		7.86691	7.68389	7.86691	9.73345	7.86691	11.0532	7.86691	10.3376		7.86691	5.52	7.86691	9.94393	7.86691	12.4946	7.86691	12.1297		7.86691	16.6595	7.86691	-13.2962	7.86691	24.2726	15.7647	-4.2084
7.90605	6.68466	7.90605	5.36109	7.90605	5.55606	7.90605	3.25099		7.90605	7.03441	7.90605	9.98603	7.90605	10.5185	7.90605	10.3403		7.90605	6.69084	7.90605	9.60139	7.90605	11.8869	7.90605	12.3555		7.90605	15.0442	7.90605	-13.112	7.90605	24.8046	15.8431	-4.445
7.94519	6.41512	7.94519	5.27414	7.94519	5.91809	7.94519	3.40372		7.94519	7.21082	7.94519	10.2549	7.94519	10.0671	7.94519	11.0824		7.94519	6.74692	7.94519	8.94019	7.94519	11.624	7.94519	12.3351		7.94519	18.1884	7.94519	-13.9879	7.94519	24.7436	15.9215	-4.665
7.98433	5.51393	7.98433	4.97721	7.98433	5.79605	7.98433	2.88905		7.98433	7.45757	7.98433	9.73353	7.98433	10.6189	7.98433	10.2961		7.98433	5.8345	7.98433	10.6369	7.98433	12.3728	7.98433	13.0708		7.98433	14.8479	7.98433	-13.1505	7.98433	24.3573	16	-4.4978
8.02347	5.9816	8.02347	5.67691	8.02347	5.31221	8.02347	2.64467		8.02347	7.95846	8.02347	9.60749	8.02347	10.5992	8.02347	10.0876		8.02347	6.80152	8.02347	9.346	8.02347	12.4683	8.02347	12.6043		8.02347	16.4788	8.02347	-13.7125	8.02347	23.8528	16.0784	-4.2458
8.06261	6.04367	8.06261	5.74035	8.06261	4.84534	8.06261	2.83801		8.06261	8.07161	8.06261	10.0053	8.06261	10.4278	8.06261	10.2161		8.06261	5.56306	8.06261	9.41513	8.06261	11.9429	8.06261	13.0271		8.06261	17.8228	8.06261	-13.3216	8.06261	23.3154	16.1568	-4.1716
8.10175	5.99645	8.10175	5.37324	8.10175	5.33106	8.10175	2.77381		8.10175	8.12123	8.10175	9.72187	8.10175	10.7493	8.10175	10.1921		8.10175	6.40432	8.10175	9.16068	8.10175	12.2026	8.10175	12.2018		8.10175	16.1183	8.10175	-13.5614	8.10175	23.8475	16.2353	-4.635
8.14089	6.40723	8.14089	5.25377	8.14089	5.4567	8.14089	3.00326		8.14089	7.82715	8.14089	9.9191	8.14089	11.2636	8.14089	10.7804		8.14089	6.44449	8.14089	9.22921	8.14089	12.5348	8.14089	11.6114		8.14089	16.4202	8.14089	-12.7899	8.14089	22.4557	16.3137	-4.5172
8.18003	6.19947	8.18003	5.32105	8.18003	5.52166	8.18003	3.20708		8.18003	7.91189	8.18003	9.798	8.18003	10.8165	8.18003	10.939		8.18003	6.69105	8.18003	8.59202	8.18003	13.6608	8.18003	12.8756		8.18003	16.577	8.18003	-13.019	8.18003	21.7376	16.3921	-4.2687
8.21916	5.99335	8.21916	5.43111	8.21916	4.96048	8.21916	2.81141		8.21916	7.90526	8.21916	9.28413	8.21916	10.9879	8.21916	10.7242		8.21916	6.71207	8.21916	10.5547	8.21916	13.259	8.21916	13.2111		8.21916	17.2692	8.21916	-13.9305	8.21916	21.2678	16.4706	-4.443
8.2583	5.58632	8.2583	5.40284	8.2583	5.36592	8.2583	3.10787		8.2583	7.81138	8.2583	10.1845	8.2583	10.172	8.2583	10.8457		8.2583	6.60118	8.2583	8.92864	8.2583	13.9759	8.2583	13.2773		8.2583	15.7936	8.2583	-13.4146	8.2583	23.8617	16.549	-4.4921
8.29744	6.18396	8.29744	4.91863	8.29744	5.64816	8.29744	3.15795		8.29744	8.05063	8.29744	9.99292	8.29744	10.1815	8.29744	10.8247		8.29744	6.10438	8.29744	9.03558	8.29744	12.8991	8.29744	12.8487		8.29744	18.0186	8.29744	-13.6755	8.29744	21.6928	16.6274	-4.5843
8.33658	6.1272	8.33658	5.64701	8.33658	5.69931	8.33658	2.96951		8.33658	7.36973	8.33658	9.37281	8.33658	10.2773	8.33658	9.95968		8.33658	5.65346	8.33658	9.70429	8.33658	12.298	8.33658	12.523		8.33658	15.4469	8.33658	-13.0721	8.33658	22.3803	16.7059	-4.4384
8.37572	5.65023	8.37572	4.88055	8.37572	5.59662	8.37572	3.05865		8.37572	7.76947	8.37572	9.63099	8.37572	11.7329	8.37572	10.3341		8.37572	7.02021	8.37572	8.19401	8.37572	12.6064	8.37572	12.6435		8.37572	15.2483	8.37572	-13.2733	8.37572	22.3732	16.7843	-4.4081
8.41486	5.91138	8.41486	5.12911	8.41486	6.0867	8.41486	2.80921		8.41486	8.0761	8.41486	9.5898	8.41486	10.4546	8.41486	10.4531		8.41486	6.63327	8.41486	7.57726	8.41486	12.5753	8.41486	12.8822		8.41486	17.1825	8.41486	-13.1786	8.41486	23.3354	16.8627	-4.3339
8.454	6.12827	8.454	5.49139	8.454	5.51659	8.454	3.13262		8.454	7.4974	8.454	9.39033	8.454	11.0144	8.454	10.1693		8.454	6.98755	8.454	9.59599	8.454	12.9593	8.454	13.0946		8.454	16.8199	8.454	-13.7428	8.454	22.8014	16.9411	-4.2096
8.49314	6.16651	8.49314	4.99876	8.49314	5.75053	8.49314	3.10904		8.49314	7.77653	8.49314	10.8134	8.49314	11.2041	8.49314	11.0284		8.49314	6.61617	8.49314	7.92617	8.49314	12.7952	8.49314	13.0281		8.49314	17.7836	8.49314	-13.9355	8.49314	23.8766	17.0196	-4.3987
8.53228	5.69088	8.53228	4.71054	8.53228	5.76349	8.53228	3.72547		8.53228	7.7011	8.53228	11.043	8.53228	10.6768	8.53228	10.6161		8.53228	7.34856	8.53228	10.299	8.53228	13.2863	8.53228	13.3046		8.53228	16.804	8.53228	-13.471	8.53228	23.608	17.098	-4.395
8.57142	5.71379	8.57142	4.90073	8.57142	6.07409	8.57142	4.07616		8.57142	7.8075	8.57142	9.20639	8.57142	11.1509	8.57142	11.3203		8.57142	6.67586	8.57142	9.25826	8.57142	12.5491	8.57142	12.0855		8.57142	15.6915	8.57142	-13.0617	8.57142	22.584	17.1764	-4.6135
8.61056	6.06346	8.61056	5.23337	8.61056	6.52555	8.61056	3.05308		8.61056	7.97589	8.61056	9.44151	8.61056	10.3222	8.61056	10.0635		8.61056	7.20594	8.61056	9.56638	8.61056	12.0375	8.61056	12.7585		8.61056	16.9092	8.61056	-12.5311	8.61056	21.164	17.2549	-4.3308
8.6497	5.52337	8.6497	5.17942	8.6497	6.04641	8.6497	3.24012		8.6497	8.14093	8.6497	9.01272	8.6497	10.8812	8.6497	10.3602		8.6497	6.64565	8.6497	8.44587	8.6497	13.1406	8.6497	12.6081		8.6497	15.2173	8.6497	-12.8285	8.6497	21.8559	17.3333	-4.5392
8.68883	5.52865	8.68883	5.46919	8.68883	5.57737	8.68883	3.75448		8.68883	8.45072	8.68883	9.17153	8.68883	11.7596	8.68883	10.6217		8.68883	6.13912	8.68883	9.35266	8.68883	12.5871	8.68883	12.7937		8.68883	17.0596	8.68883	-13.1759	8.68883	21.0202	17.4117	-4.5194
8.72797	5.53952	8.72797	5.41413	8.72797	5.28072	8.72797	3.20611		8.72797	7.74832	8.72797	9.84502	8.72797	11.0969	8.72797	10.1793		8.72797	7.10195	8.72797	9.16337	8.72797	12.8851	8.72797	13.9571		8.72797	15.4684	8.72797	-13.0129	8.72797	24.3151	17.4902	-4.5461
8.76711	5.5058	8.76711	5.29208	8.76711	5.32016	8.76711	3.22975		8.76711	7.73644	8.76711	9.3495	8.76711	10.2447	8.76711	9.49317		8.76711	6.36834	8.76711	8.85721	8.76711	12.0384	8.76711	13.1409		8.76711	16.9333	8.76711	-13.2044	8.76711	23.4497	17.5686	-4.2517
8.80625	5.65877	8.80625	5.17473	8.80625	5.50344	8.80625	3.26592		8.80625	7.27775	8.80625	9.24159	8.80625	10.0168	8.80625	10.7712		8.80625	7.90632	8.80625	9.51489	8.80625	12.7137	8.80625	12.8052		8.80625	14.5734	8.80625	-12.8344	8.80625	22.996	17.647	-4.5509
8.84539	5.70947	8.84539	5.07611	8.84539	5.63561	8.84539	3.16848		8.84539	7.5744	8.84539	9.40571	8.84539	9.94324	8.84539	10.5826		8.84539	5.84189	8.84539	9.39669	8.84539	13.1911	8.84539	13.1849		8.84539	17.8527	8.84539	-13.2277	8.84539	23.2111	17.7255	-4.6383
8.88453	5.40954	8.88453	5.26511	8.88453	6.0731	8.88453	3.46749		8.88453	7.87188	8.88453	9.83655	8.88453	10.594	8.88453	10.7868		8.88453	7.08039	8.88453	10.3888	8.88453	12.1266	8.88453	12.6466		8.88453	17.4995	8.88453	-14.2042	8.88453	24.1205	17.8039	-4.4889
8.92367	6.05055	8.92367	5.12277	8.92367	5.61766	8.92367	2.63011		8.92367	7.69459	8.92367	9.76612	8.92367	10.9113	8.92367	10.3622		8.92367	6.46103	8.92367	8.37844	8.92367	11.5898	8.92367	12.6637		8.92367	15.3053	8.92367	-13.7114	8.92367	21.4967	17.8823	-4.633
8.96281	5.7152	8.96281	5.64916	8.96281	5.73531	8.96281	3.02578		8.96281	7.57917	8.96281	9.8182	8.96281	10.4062	8.96281	10.7431		8.96281	7.2115	8.96281	8.83246	8.96281	12.1108	8.96281	12.6908		8.96281	14.9806	8.96281	-14.3826	8.96281	21.5317	17.9608	-4.5085
9.00195	6.14695	9.00195	5.02333	9.00195	6.00372	9.00195	3.19448		9.00195	7.72979	9.00195	9.57071	9.00195	11.3515	9.00195	9.60232		9.00195	6.65566	9.00195	9.25795	9.00195	12.2804	9.00195	12.7456		9.00195	16.2702	9.00195	-13.7043	9.00195	21.2144	18.0392	-4.7271
9.04109	6.11996	9.04109	5.54636	9.04109	5.59286	9.04109	2.8125		9.04109	8.14	9.04109	9.4906	9.04109	10.5062	9.04109	9.27058		9.04109	6.632	9.04109	8.73717	9.04109	12.0328	9.04109	12.5695		9.04109	14.2083	9.04109	-14.0205	9.04109	24.8181	18.1176	-4.5818
9.08023	5.63726	9.08023	6.31287	9.08023	5.54721	9.08023	3.4086		9.08023	7.9844	9.08023	10.0341	9.08023	10.9903	9.08023	9.25228		9.08023	7.62514	9.08023	10.0685	9.08023	12.4189	9.08023	13.2138		9.08023	16.5848	9.08023	-13.8385	9.08023	24.2319	18.196	-4.6808
9.11937	5.70071	9.11937	5.30841	9.11937	5.62238	9.11937	3.81072		9.11937	7.76119	9.11937	9.47885	9.11937	11.315	9.11937	10.1424		9.11937	6.68578	9.11937	9.42843	9.11937	12.8338	9.11937	12.2273		9.11937	18.7362	9.11937	-13.7154	9.11937	23.8405	18.2745	-4.4969
9.15851	6.05567	9.15851	5.29254	9.15851	5.41298	9.15851	3.1137		9.15851	8.11021	9.15851	9.77304	9.15851	11.518	9.15851	9.99716		9.15851	5.74134	9.15851	9.90558	9.15851	12.8923	9.15851	12.5475		9.15851	15.7553	9.15851	-14.1307	9.15851	23.8058	18.3529	-4.2861
9.19764	5.78683	9.19764	5.29291	9.19764	5.97118	9.19764	3.14035		9.19764	7.70716	9.19764	9.565	9.19764	11.3968	9.19764	9.57738		9.19764	6.57748	9.19764	9.94197	9.19764	13.2559	9.19764	12.3368		9.19764	16.6132	9.19764	-14.3386	9.19764	23.6187	18.4313	-4.529
9.23678	5.56475	9.23678	5.79957	9.23678	5.66699	9.23678	3.28939		9.23678	7.56111	9.23678	10.8859	9.23678	11.905	9.23678	10.4635		9.23678	6.80588	9.23678	8.95692	9.23678	12.5715	9.23678	12.3215		9.23678	17.2339	9.23678	-14.1511	9.23678	23.5893	18.5098	-4.5304
9.27592	5.95536	9.27592	5.35568	9.27592	5.94989	9.27592	3.55538		9.27592	7.37833	9.27592	10.2651	9.27592	10.3734	9.27592	9.66013		9.27592	7.25976	9.27592	10.8935	9.27592	12.7308	9.27592	12.2491		9.27592	15.6774	9.27592	-13.9929	9.27592	22.6172	18.5882	-4.3815
9.31506	6.62663	9.31506	5.18964	9.31506	5.8626	9.31506	3.33773		9.31506	7.24008	9.31506	10.099	9.31506	10.6613	9.31506	9.78297		9.31506	6.44098	9.31506	9.0503	9.31506	11.8672	9.31506	12.0855		9.31506	15.9109	9.31506	-13.8676	9.31506	21.4721	18.6666	-4.4322
9.3542	5.96742	9.3542	5.62274	9.3542	5.41765	9.3542	3.79277		9.3542	7.60112	9.3542	9.023	9.3542	10.2458	9.3542	10.0426		9.3542	7.42122	9.3542	9.46631	9.3542	11.9528	9.3542	12.5142		9.3542	17.4117	9.3542	-13.5593	9.3542	21.6421	18.7451	-4.5717
9.39334	5.6908	9.39334	5.67225	9.39334	5.79296	9.39334	3.09855		9.39334	7.84281	9.39334	10.1126	9.39334	10.0399	9.39334	9.64694		9.39334	5.11541	9.39334	9.64063	9.39334	12.9436	9.39334	12.8959		9.39334	16.7265	9.39334	-14.2029	9.39334	21.1599	18.8235	-4.7677
9.43248	5.90485	9.43248	5.66785	9.43248	5.37474	9.43248	3.13919		9.43248	7.89557	9.43248	9.72192	9.43248	11.6258	9.43248	9.91342		9.43248	6.80141	9.43248	9.98752	9.43248	12.6882	9.43248	12.0691		9.43248	15.0637	9.43248	-14.2529	9.43248	25.233	18.9019	-4.4919
9.47162	6.09279	9.47162	5.7146	9.47162	5.87797	9.47162	3.05074		9.47162	7.55024	9.47162	9.84389	9.47162	11.8282	9.47162	10.9473		9.47162	6.90294	9.47162	10.28	9.47162	12.7262	9.47162	11.6206		9.47162	16.6723	9.47162	-13.9664	9.47162	23.1727	18.9804	-4.4645
9.51076	6.3989	9.51076	5.35963	9.51076	5.8018	9.51076	2.71211		9.51076	8.60899	9.51076	9.41676	9.51076	11.2976	9.51076	9.71812		9.51076	7.60676	9.51076	11.393	9.51076	13.0332	9.51076	12.0478		9.51076	15.0922	9.51076	-13.8535	9.51076	23.0033	19.0588	-4.7077
9.5499	6.34684	9.5499	5.19747	9.5499	5.39345	9.5499	3.11862		9.5499	7.96676	9.5499	9.29748	9.5499	11.376	9.5499	9.78519		9.5499	6.16157	9.5499	9.57316	9.5499	11.6203	9.5499	13.0965		9.5499	16.5517	9.5499	-13.6477	9.5499	24.7294	19.1372	-4.5866
9.58904	5.79007	9.58904	5.45943	9.58904	5.84417	9.58904	2.40612		9.58904	7.78304	9.58904	8.88977	9.58904	10.5976	9.58904	10.6213		9.58904	7.03516	9.58904	9.39787	9.58904	11.3851	9.58904	12.8043		9.58904	18.198	9.58904	-14.0784	9.58904	21.7409	19.2157	-4.2518
9.62818	6.15384	9.62818	5.46553	9.62818	6.06518	9.62818	2.59324		9.62818	7.92946	9.62818	9.44886	9.62818	10.0268	9.62818	10.5274		9.62818	6.12846	9.62818	7.54882	9.62818	11.7837	9.62818	13.4818		9.62818	15.5416	9.62818	-13.8913	9.62818	21.3166	19.2941	-4.7149
9.66731	6.31156	9.66731	5.79777	9.66731	6.01748	9.66731	3.11204		9.66731	8.25897	9.66731	9.50465	9.66731	11.9871	9.66731	10.41		9.66731	6.84056	9.66731	10.3201	9.66731	11.8707	9.66731	12.5623		9.66731	17.2727	9.66731	-13.9193	9.66731	21.3649	19.3725	-4.7413
9.70645	6.82935	9.70645	5.48038	9.70645	5.91431	9.70645	3.18852		9.70645	8.20273	9.70645	8.41839	9.70645	11.2564	9.70645	10.0362		9.70645	6.33045	9.70645	9.18499	9.70645	12.2213	9.70645	11.9221		9.70645	18.7698	9.70645	-14.0626	9.70645	21.628	19.4509	-4.8427
9.74559	6.8611	9.74559	5.13012	9.74559	6.19265	9.74559	2.99053		9.74559	8.30443	9.74559	8.64117	9.74559	10.4824	9.74559	9.72559		9.74559	6.67275	9.74559	9.445	9.74559	11.5915	9.74559	13.4371		9.74559	16.0452	9.74559	-14.2208	9.74559	23.6681	19.5294	-4.8266
9.78473	5.81068	9.78473	5.34593	9.78473	5.83134	9.78473	3.19483		9.78473	8.93539	9.78473	8.15517	9.78473	10.1991	9.78473	10.2456		9.78473	6.35002	9.78473	9.58554	9.78473	12.6763	9.78473	12.6577		9.78473	16.0143	9.78473	-13.7154	9.78473	21.9682	19.6078	-4.2625
9.82387	5.86898	9.82387	5.02528	9.82387	5.66993	9.82387	2.77958		9.82387	7.81404	9.82387	8.20953	9.82387	11.3256	9.82387	10.3873		9.82387	6.79282	9.82387	8.27405	9.82387	11.4395	9.82387	12.0926		9.82387	15.4861	9.82387	-14.1307	9.82387	23.581	19.6862	-4.9811
9.86301	5.86994	9.86301	5.18486	9.86301	5.92404	9.86301	2.57862		9.86301	8.24945	9.86301	9.25602	9.86301	11.7488	9.86301	10.8105		9.86301	6.46953	9.86301	10.3444	9.86301	10.804	9.86301	12.5726		9.86301	18.0584	9.86301	-14.3386	9.86301	21.2214	19.7647	-4.5973
9.90215	5.79323	9.90215	5.69857	9.90215	6.01954	9.90215	3.28053		9.90215	8.27103	9.90215	10.0165	9.90215	11.1538	9.90215	10.1474		9.90215	6.43106	9.90215	8.5085	9.90215	11.0482	9.90215	12.3425		9.90215	18.5401	9.90215	-14.1511	9.90215	21.9839	19.8431	-4.7214
9.94129	6.88924	9.94129	5.77138	9.94129	6.01215	9.94129	2.7728		9.94129	7.69755	9.94129	9.71023	9.94129	11.7684	9.94129	9.62982		9.94129	6.46419	9.94129	11.4846	9.94129	12.0253	9.94129	12.4299		9.94129	16.4156	9.94129	-13.9929	9.94129	21.5413	19.9215	-4.7395
9.98043	6.85335	9.98043	5.62488	9.98043	5.98975	9.98043	2.79583		9.98043	7.97986	9.98043	10.5291	9.98043	11.3805	9.98043	10.3444		9.98043	6.59525	9.98043	8.89512	9.98043	11.3158	9.98043	13.3758		9.98043	18.1933	9.98043	-13.8676	9.98043	21.5221	20	-4.8836
10.0196	6.10478	10.0196	4.93184	10.0196	6.05527	10.0196	2.95139		10.0196	8.29718	10.0196	10.4673	10.0196	10.5478	10.0196	10.0783		10.0196	5.99117	10.0196	8.57258	10.0196	12.1182	10.0196	12.598		10.0196	17.0968	10.0196	-13.5593	10.0196	21.8732
10.0587	5.99074	10.0587	4.86263	10.0587	5.90713	10.0587	3.46113		10.0587	8.08912	10.0587	9.4622	10.0587	11.1393	10.0587	10.7795		10.0587	6.96247	10.0587	10.3898	10.0587	12.737	10.0587	12.0901		10.0587	16.6292	10.0587		10.0587	17.6524
10.0978	6.26139	10.0978	5.41411	10.0978	5.90372	10.0978	3.11404		10.0978	8.04469	10.0978	9.5152	10.0978	11.6173	10.0978	10.9544		10.0978	6.17361	10.0978	10.074	10.0978	12.9802	10.0978	13.1035		10.0978	17.7841	10.0978		10.0978	8.03469
10.137	6.03086	10.137	4.89617	10.137	5.81691	10.137	2.87671		10.137	7.79307	10.137	9.91491	10.137	10.6033	10.137	10.0478		10.137	6.31661	10.137	9.45538	10.137	11.6555	10.137	12.6549		10.137	14.7878	10.137		10.137	1.0795
10.1761	6.35721	10.1761	4.857	10.1761	6.37164	10.1761	3.29902		10.1761	7.26193	10.1761	10.705	10.1761	11.253	10.1761	10.2314		10.1761	6.40954	10.1761	10.1839	10.1761	11.5515	10.1761	13.0968		10.1761	16.638	10.1761		10.1761	-2.1668
10.2153	6.15246	10.2153	4.84861	10.2153	6.24876	10.2153	3.44992		10.2153	7.68334	10.2153	10.7368	10.2153	11.2475	10.2153	10.1344		10.2153	4.95512	10.2153	8.72376	10.2153	11.966	10.2153	12.8361		10.2153	15.4063	10.2153		10.2153	-2.2886
10.2544	5.88837	10.2544	4.73633	10.2544	6.02717	10.2544	3.21208		10.2544	8.42657	10.2544	9.9003	10.2544	11.0437	10.2544	11.1247		10.2544	7.01193	10.2544	9.94207	10.2544	12.5003	10.2544	13.6849		10.2544	16.3741	10.2544		10.2544	-2.3561
10.2935	5.77753	10.2935	4.97606	10.2935	5.83587	10.2935	3.24718		10.2935	7.99542	10.2935	9.19682	10.2935	11.7965	10.2935	10.0657		10.2935	5.90263	10.2935	8.36277	10.2935	12.4956	10.2935	13.3851		10.2935	17.5057	10.2935		10.2935	-2.6176
10.3327	6.65381	10.3327	5.38205	10.3327	5.45671	10.3327	3.46301		10.3327	7.71016	10.3327	9.97284	10.3327	11.6136	10.3327	9.98568		10.3327	6.96533	10.3327	11.985	10.3327	12.6327	10.3327	13.152		10.3327	17.5723	10.3327		10.3327	-2.7556
10.3718	7.47086	10.3718	5.33173	10.3718	5.26965	10.3718	2.87507		10.3718	8.36029	10.3718	9.6932	10.3718	11.6076	10.3718	10.1997		10.3718	7.06259	10.3718	7.95619	10.3718	12.3703	10.3718	13.3078		10.3718	16.0865	10.3718		10.3718	-2.8896
10.411	6.19164	10.411	5.34305	10.411	5.78121	10.411	3.37741		10.411	8.49823	10.411	9.76245	10.411	11.4252	10.411	9.34121		10.411	6.54036	10.411	9.87755	10.411	13.0797	10.411	12.8889		10.411	16.1189	10.411		10.411	-2.8926
10.4501	5.76458	10.4501	5.51991	10.4501	5.72231	10.4501	3.51277		10.4501	8.22184	10.4501	8.28739	10.4501	11.2957	10.4501	10.223		10.4501	5.65625	10.4501	9.63986	10.4501	12.7464	10.4501	13.5605		10.4501	15.8649	10.4501		10.4501	-2.7209
10.4892	5.89146	10.4892	5.59424	10.4892	5.9504	10.4892	3.42583		10.4892	8.67978	10.4892	-5.78139	10.4892	11.7557	10.4892	9.8674		10.4892	6.71177	10.4892	9.20927	10.4892	13.2871	10.4892	12.1685		10.4892	16.2302	10.4892		10.4892	-2.4184
10.5284	5.71568	10.5284	5.83928	10.5284	6.18798	10.5284	3.17526		10.5284	8.57148	10.5284	-5.74294	10.5284	11.3684	10.5284	11.4478		10.5284	6.46028	10.5284	9.08386	10.5284	13.517	10.5284	12.1438		10.5284	17.2034	10.5284		10.5284	-2.1542
10.5675	5.89225	10.5675	5.57048	10.5675	5.89154	10.5675	3.38972		10.5675	7.80097	10.5675	-5.76139	10.5675	11.8039	10.5675	10.0918		10.5675	5.8432	10.5675	8.70624	10.5675	14.0776	10.5675	12.3455		10.5675	15.0459	10.5675		10.5675	-1.9333
10.6067	6.39858	10.6067	5.89591	10.6067	5.74917	10.6067	4.06717		10.6067	7.66775	10.6067	-5.74314	10.6067	11.6832	10.6067	10.4455		10.6067	6.29715	10.6067	9.5823	10.6067	12.5871	10.6067	13.5882		10.6067	15.6376	10.6067		10.6067	-2.0883
10.6458	6.24617	10.6458	6.0589	10.6458	6.10257	10.6458	3.2554		10.6458	7.82627	10.6458	-5.59139	10.6458	11.6258	10.6458	10.311		10.6458	5.20433	10.6458	10.5922	10.6458	12.9067	10.6458	12.7962		10.6458	15.644	10.6458		10.6458	-2.1925
10.6849	5.53385	10.6849	5.79063	10.6849	6.03385	10.6849	2.90725		10.6849	7.2515	10.6849	-5.47993	10.6849	11.3008	10.6849	10.7621		10.6849	7.81831	10.6849	9.15829	10.6849	12.4599	10.6849	12.773		10.6849	15.5694	10.6849		10.6849	-1.9436
10.7241	5.84271	10.7241	5.61324	10.7241	5.71499	10.7241	3.41779		10.7241	8.43488	10.7241	-5.56642	10.7241	11.9128	10.7241	10.5939		10.7241	5.73793	10.7241	9.57902	10.7241	13.0764	10.7241	12.1669		10.7241	15.832	10.7241		10.7241	-1.8777
10.7632	6.27485	10.7632	5.51713	10.7632	5.73292	10.7632	3.40967		10.7632	8.19672	10.7632	-5.55323	10.7632	11.0127	10.7632	10.6166		10.7632	6.36753	10.7632	8.34169	10.7632	10.9845	10.7632	13.9211		10.7632	16.9005	10.7632		10.7632	-2.0533
10.8024	5.96663	10.8024	5.8353	10.8024	5.70023	10.8024	3.0718		10.8024	7.95949	10.8024	-5.53105	10.8024	11.2052	10.8024	10.0288		10.8024	7.43992	10.8024	8.54026	10.8024	11.1396	10.8024	13.1755		10.8024	16.8991	10.8024		10.8024	-2.2316
10.8415	6.14305	10.8415	5.84462	10.8415	5.93082	10.8415	3.07259		10.8415	7.65673	10.8415	-5.3576	10.8415	11.654	10.8415	10.7085		10.8415	6.91556	10.8415	8.43275	10.8415	12.4477	10.8415	13.1952		10.8415	15.347	10.8415		10.8415	-2.1341
10.8806	6.14065	10.8806	5.48951	10.8806	5.88729	10.8806	3.54278		10.8806	8.04944	10.8806	-5.71742	10.8806	11.422	10.8806	10.2329		10.8806	5.748	10.8806	9.43191	10.8806	12.2079	10.8806	13.6676		10.8806	17.5796	10.8806		10.8806	-2.0017
10.9198	5.686	10.9198	5.65564	10.9198	6.19717	10.9198	2.61145		10.9198	7.61636	10.9198	-5.46464	10.9198	11.4841	10.9198	9.55325		10.9198	5.69323	10.9198	9.54572	10.9198	12.1042	10.9198	12.4929		10.9198	17.5121	10.9198		10.9198	-2.031
10.9589	5.46759	10.9589	5.60349	10.9589	5.61162	10.9589	3.13444		10.9589	8.16365	10.9589	-5.43367	10.9589	11.1705	10.9589	9.7856		10.9589	7.139	10.9589	10.1479	10.9589	11.9327	10.9589	12.8637		10.9589	17.9174	10.9589		10.9589	-2.3359
10.998	5.90902	10.998	5.74676	10.998	5.6051	10.998	3.214		10.998	7.71455	10.998	-5.71156	10.998	11.8763	10.998	9.98603		10.998	7.23091	10.998	8.75737	10.998	12.1963	10.998	13.9918		10.998	18.4925	10.998		10.998	-2.4578
11.0372	6.46444	11.0372	5.38654	11.0372	6.07368	11.0372	3.14708		11.0372	7.87651	11.0372	-5.52052	11.0372	11.2056	11.0372	10.1354		11.0372	7.18112	11.0372	9.87713	11.0372	12.543	11.0372	13.5338		11.0372	16.3168	11.0372		11.0372	-2.1454
11.0763	5.81847	11.0763	5.64956	11.0763	6.32517	11.0763	3.04455		11.0763	7.735	11.0763	-5.46139	11.0763	11.8322	11.0763	10.0127		11.0763	5.08998	11.0763	9.97912	11.0763	12.5956	11.0763	13.2719		11.0763	16.6769	11.0763		11.0763	-1.701
11.1155	5.42844	11.1155	5.91029	11.1155	6.05366	11.1155	3.11052		11.1155	8.69401	11.1155	-5.35707	11.1155	11.2047	11.1155	9.9515		11.1155	6.90707	11.1155	9.50927	11.1155	12.1508	11.1155	13.8774		11.1155	15.9523	11.1155		11.1155	-1.3295
11.1546	5.53659	11.1546	5.456	11.1546	5.64537	11.1546	3.51824		11.1546	7.01687	11.1546	-5.48707	11.1546	11.2438	11.1546	10.0111		11.1546	6.13517	11.1546	8.86639	11.1546	13.2759	11.1546	12.4615		11.1546	16.5314	11.1546		11.1546	-1.2152
11.1937	5.76655	11.1937	5.70016	11.1937	6.03423	11.1937	4.042		11.1937	7.26479	11.1937	-5.25768	11.1937	11.3391	11.1937	10.2244		11.1937	6.54842	11.1937	9.6419	11.1937	12.4779	11.1937	6.81309		11.1937	16.7268	11.1937		11.1937	-1.7694
11.2329	6.16961	11.2329	5.37308	11.2329	5.81625	11.2329	4.04017		11.2329	6.98989	11.2329	-5.5629	11.2329	11.4542	11.2329	9.79567		11.2329	6.39696	11.2329	8.46158	11.2329	12.75	11.2329	-7.69794		11.2329	16.6868	11.2329		11.2329	-2.5731
11.272	5.2457	11.272	5.7133	11.272	5.61166	11.272	2.67026		11.272	6.66227	11.272	-5.27469	11.272	11.3233	11.272	10.6615		11.272	5.97681	11.272	9.44806	11.272	13.1781	11.272	-9.3566		11.272	16.6147	11.272		11.272	-2.5959
11.3112	5.71135	11.3112	5.64071	11.3112	5.82148	11.3112	3.36907		11.3112	6.80663	11.3112	-5.53471	11.3112	11.2875	11.3112	10.3579		11.3112	7.25108	11.3112	9.34998	11.3112	13.4711	11.3112	-9.7378		11.3112	18.213	11.3112		11.3112	-2.0887
11.3503	5.82646	11.3503	4.38128	11.3503	5.94633	11.3503	2.95559		11.3503	6.94924	11.3503	-5.54238	11.3503	11.7643	11.3503	10.0955		11.3503	6.16519	11.3503	8.97964	11.3503	13.5984	11.3503	-9.6608		11.3503	16.7807	11.3503		11.3503	-1.9271
11.3894	5.90227	11.3894	4.73289	11.3894	6.1679	11.3894	3.08994		11.3894	6.37223	11.3894	-5.80917	11.3894	11.0485	11.3894	9.89154		11.3894	7.1148	11.3894	10.7396	11.3894	13.2466	11.3894	-9.9557		11.3894	16.5693	11.3894		11.3894	-2.0765
11.4286	6.56126	11.4286	2.15685	11.4286	6.26719	11.4286	3.18404		11.4286	7.10863	11.4286	-5.89262	11.4286	11.4264	11.4286	9.79989		11.4286	6.58743	11.4286	8.08506	11.4286	10.7461	11.4286	-9.624		11.4286	18.4958	11.4286		11.4286	-2.1793
11.4677	5.74893	11.4677	-8.84512	11.4677	5.96524	11.4677	3.39777		11.4677	7.85414	11.4677	-5.82019	11.4677	11.9309	11.4677	10.2804		11.4677	7.59799	11.4677	7.54674	11.4677	-0.49783	11.4677	-9.5546		11.4677	20.7951	11.4677		11.4677	-2.3219
11.5069	6.92968	11.5069	-8.83072	11.5069	6.17058	11.5069	3.42955		11.5069	7.48961	11.5069	-5.50555	11.5069	11.9468	11.5069	10.3744		11.5069	7.21795	11.5069	9.73794	11.5069	-9.9444	11.5069	-7.9193		11.5069	17.819	11.5069		11.5069	-2.5918
11.546	5.80699	11.546	-8.73478	11.546	5.97345	11.546	3.35343		11.546	7.91127	11.546	-5.56446	11.546	11.9611	11.546	9.38357		11.546	6.07116	11.546	8.80497	11.546	-9.9834	11.546	-7.66577		11.546	17.3368	11.546		11.546	-2.804
11.5851	5.37696	11.5851	-8.72769	11.5851	6.42158	11.5851	3.2419		11.5851	7.35722	11.5851	-5.48665	11.5851	1.11279	11.5851	10.4292		11.5851	6.30623	11.5851	10.7221	11.5851	-9.9147	11.5851	-8.4325		11.5851	16.9659	11.5851		11.5851	-2.7986
11.6243	5.34163	11.6243	-8.69319	11.6243	6.36403	11.6243	3.17734		11.6243	7.11733	11.6243	-5.49395	11.6243	-5.31197	11.6243	10.6396		11.6243	6.04241	11.6243	9.30945	11.6243	-9.984	11.6243	-9.1128		11.6243	16.9069	11.6243		11.6243	-2.5253
11.6634	6.12589	11.6634	-8.61877	11.6634	6.31615	11.6634	3.27811		11.6634	7.01892	11.6634	-5.53866	11.6634	-5.27137	11.6634	10.1251		11.6634	6.08107	11.6634	9.4	11.6634	-9.552	11.6634	-9.396		11.6634	15.5879	11.6634		11.6634	-2.1898
11.7026	6.19144	11.7026	-8.63504	11.7026	5.94992	11.7026	3.1401		11.7026	8.36148	11.7026	-5.57732	11.7026	-5.09849	11.7026	10.0215		11.7026	6.17572	11.7026	9.21901	11.7026	-9.3953	11.7026	-8.7613		11.7026	17.4983	11.7026		11.7026	-1.9224
11.7417	5.78265	11.7417	-8.60231	11.7417	6.29935	11.7417	3.05671		11.7417	7.07117	11.7417	-5.42314	11.7417	-4.74595	11.7417	10.6192		11.7417	7.10751	11.7417	8.76428	11.7417	-9.5925	11.7417	-9.5175		11.7417	15.4525	11.7417		11.7417	-1.9393
11.7808	6.1974	11.7808	-8.71131	11.7808	5.82649	11.7808	2.94391		11.7808	6.90914	11.7808	-5.32138	11.7808	-5.25724	11.7808	10.3627		11.7808	6.4556	11.7808	9.2837	11.7808	-9.7187	11.7808	-8.3399		11.7808	17.2542	11.7808		11.7808	-2.1994
11.82	5.81624	11.82	-8.72916	11.82	6.01788	11.82	2.54062		11.82	6.99329	11.82	-5.29457	11.82	-5.13537	11.82	9.77551		11.82	6.94317	11.82	11.5945	11.82	-9.2269	11.82	-9.2873		11.82	17.7334	11.82		11.82	-2.5973
11.8591	5.74291	11.8591	-8.65157	11.8591	6.05293	11.8591	3.39317		11.8591	7.32212	11.8591	-5.35908	11.8591	-5.10581	11.8591	10.157		11.8591	7.3743	11.8591	8.23752	11.8591	-9.6826	11.8591	-9.9469		11.8591	15.6873	11.8591		11.8591	-2.8811
11.8982	5.74311	11.8982	-8.63335	11.8982	5.25607	11.8982	2.91188		11.8982	6.90299	11.8982	-5.46767	11.8982	-5.18143	11.8982	10.3522		11.8982	5.82762	11.8982	10.2988	11.8982	-10.114	11.8982	-9.729		11.8982	18.2508	11.8982		11.8982	-2.6328
11.9374	5.97411	11.9374	-8.58538	11.9374	3.22302	11.9374	3.29633		11.9374	6.42775	11.9374	-5.34189	11.9374	-5.24054	11.9374	9.99787		11.9374	6.7016	11.9374	9.48751	11.9374	-10.0795	11.9374	-9.8148		11.9374	19.001	11.9374		11.9374	-2.2296
11.9765	6.01884	11.9765	-8.71942	11.9765	-7.15853	11.9765	3.15267		11.9765	6.79092	11.9765	-5.54537	11.9765	-5.23534	11.9765	10.54		11.9765	6.78497	11.9765	9.34685	11.9765	-9.9506	11.9765	-9.5747		11.9765	17.6331	11.9765		11.9765	-2.0309
12.0157	5.79139	12.0157	-8.76635	12.0157	-8.43535	12.0157	2.88038		12.0157	7.16605	12.0157	-5.55933	12.0157	-5.1772	12.0157	11.5381		12.0157	6.66831	12.0157	8.79764	12.0157	-9.9352	12.0157	-9.7181		12.0157	19.5115	12.0157		12.0157	-2.0627
12.0548	6.09804	12.0548	-8.74823	12.0548	-8.30955	12.0548	2.3979		12.0548	7.60572	12.0548	-5.49557	12.0548	-5.02062	12.0548	10.516		12.0548	6.48034	12.0548	7.75884	12.0548	-10.1457	12.0548	-10.0104		12.0548	14.9867	12.0548		12.0548	-2.1583
12.0939	5.76147	12.0939	-8.75839	12.0939	-8.38601	12.0939	2.70327		12.0939	8.6546	12.0939	-5.67298	12.0939	-5.31689	12.0939	9.93258		12.0939	6.62218	12.0939	9.70441	12.0939	-10.2406	12.0939	-9.5541		12.0939	18.2493	12.0939		12.0939	-2.2396
12.1331	6.22084	12.1331	-8.72241	12.1331	-8.40439	12.1331	3.205		12.1331	7.86185	12.1331	-5.65121	12.1331	-5.1779	12.1331	0.80729		12.1331	6.3056	12.1331	9.11544	12.1331	-9.9625	12.1331	-9.871		12.1331	18.0903	12.1331		12.1331	-2.4609
12.1722	5.93583	12.1722	-8.66102	12.1722	-8.41193	12.1722	3.34504		12.1722	7.77021	12.1722	-5.67582	12.1722	-4.88227	12.1722	-5.0152		12.1722	5.88123	12.1722	11.0294	12.1722	-9.7227	12.1722	-9.6907		12.1722	17.6803	12.1722		12.1722	-2.7484
12.2114	6.11815	12.2114	-8.75811	12.2114	-8.42127	12.2114	3.00301		12.2114	7.23482	12.2114	-5.62857	12.2114	-4.77779	12.2114	-4.96424		12.2114	6.87323	12.2114	9.51589	12.2114	-10.1355	12.2114	-9.731		12.2114	16.3723	12.2114		12.2114	-2.8995
12.2505	5.91166	12.2505	-8.845	12.2505	-8.40346	12.2505	3.24856		12.2505	6.54283	12.2505	-5.65823	12.2505	-5.14841	12.2505	-5.1698		12.2505	5.75755	12.2505	9.05493	12.2505	-9.8482	12.2505	-9.7717		12.2505	15.8921	12.2505		12.2505	-2.8884
12.2896	5.80976	12.2896	-8.86917	12.2896	-8.46899	12.2896	3.13765		12.2896	6.75017	12.2896	-5.76173	12.2896	-5.04129	12.2896	-5.1		12.2896	5.62344	12.2896	9.4635	12.2896	-9.8104	12.2896	-10.0322		12.2896	18.5257	12.2896		12.2896	-2.876
12.3288	5.54063	12.3288	-8.96173	12.3288	-8.60774	12.3288	2.76401		12.3288	6.63909	12.3288	-5.75778	12.3288	-5.04975	12.3288	-5.1422		12.3288	7.03681	12.3288	9.26314	12.3288	-9.9458	12.3288	-9.8598		12.3288	17.7943	12.3288		12.3288	-2.783
12.3679	6.07761	12.3679	-9.01329	12.3679	-8.63213	12.3679	3.21537		12.3679	6.63426	12.3679	-5.76704	12.3679	-5.08048	12.3679	-5.2359		12.3679	4.51913	12.3679	8.64651	12.3679	-9.8596	12.3679	-9.9868		12.3679	15.5665	12.3679		12.3679	-2.6299
12.4071	6.2157	12.4071	-8.83072	12.4071	-8.56889	12.4071	3.68144		12.4071	8.13031	12.4071	-5.85603	12.4071	-4.95132	12.4071	-5.2287		12.4071	5.00891	12.4071	10.9078	12.4071	-9.8653	12.4071	-9.6843		12.4071	19.0294	12.4071		12.4071	-2.4643
12.4462	6.33781	12.4462	-8.64558	12.4462	-8.46955	12.4462	4.05034		12.4462	7.752	12.4462	-5.69441	12.4462	-4.91655	12.4462	-5.3918		12.4462	5.21504	12.4462	9.30285	12.4462	-10.0228	12.4462	-9.9687		12.4462	15.5309	12.4462		12.4462	-2.3195
12.4853	5.51247	12.4853	-8.70978	12.4853	-8.46637	12.4853	3.33369		12.4853	7.4752	12.4853	-5.68467	12.4853	-5.27057	12.4853	-5.2747		12.4853	5.79909	12.4853	10.55	12.4853	-9.7704	12.4853	-9.6818		12.4853	19.6455	12.4853		12.4853	-2.2067
12.5245	6.03865	12.5245	-8.85554	12.5245	-8.57878	12.5245	3.23694		12.5245	6.92592	12.5245	-5.65422	12.5245	-5.31256	12.5245	-5.1432		12.5245	6.72545	12.5245	9.37928	12.5245	-9.5521	12.5245	-9.732		12.5245	16.8329	12.5245		12.5245	-2.2541
12.5636	6.3411	12.5636	-8.81098	12.5636	-8.55065	12.5636	3.24519		12.5636	7.71414	12.5636	-5.74895	12.5636	-5.32417	12.5636	-5.0428		12.5636	5.57947	12.5636	9.2458	12.5636	-10.2489	12.5636	-9.7213		12.5636	17.2097	12.5636		12.5636	-2.3662
12.6028	6.02913	12.6028	-8.75547	12.6028	-8.57818	12.6028	2.70481		12.6028	7.36562	12.6028	-5.67135	12.6028	-5.4063	12.6028	-5.1149		12.6028	6.07594	12.6028	9.03874	12.6028	-10.2829	12.6028	-9.5102		12.6028	18.6524	12.6028		12.6028	-2.4537
12.6419	6.12422	12.6419	-8.75542	12.6419	-8.62261	12.6419	2.88753		12.6419	6.66943	12.6419	-5.7586	12.6419	-5.32135	12.6419	-5.2456		12.6419	4.37332	12.6419	10.378	12.6419	-10.0642	12.6419	-9.5713		12.6419	16.6658	12.6419		12.6419	-2.6785
12.681	5.57886	12.681	-8.87991	12.681	-8.55361	12.681	3.54502		12.681	6.68877	12.681	-5.58041	12.681	-5.2323	12.681	-5.2925		12.681	7.33552	12.681	9.47909	12.681	-9.7408	12.681	-9.4439		12.681	16.5743	12.681		12.681	-2.8563
12.7202	5.88628	12.7202	-8.93927	12.7202	-8.43973	12.7202	3.22248		12.7202	6.86509	12.7202	-5.51241	12.7202	-5.0437	12.7202	-5.2095		12.7202	4.89025	12.7202	10.0731	12.7202	-9.8191	12.7202	-9.889		12.7202	18.3792	12.7202		12.7202	-2.7187
12.7593	5.63733	12.7593	-8.85276	12.7593	-8.44052	12.7593	2.55771		12.7593	6.73123	12.7593	-5.67208	12.7593	-4.99304	12.7593	-5.3239		12.7593	6.97193	12.7593	9.56385	12.7593	-9.885	12.7593	-9.533		12.7593	15.1629	12.7593		12.7593	-2.4654
12.7985	5.68257	12.7985	-8.86027	12.7985	-8.47571	12.7985	2.98402		12.7985	5.60156	12.7985	-5.87849	12.7985	-5.05325	12.7985	-5.3121		12.7985	5.35705	12.7985	11.7778	12.7985	-9.9291	12.7985	-9.4577		12.7985	18.5539	12.7985		12.7985	-2.2299
12.8376	5.37151	12.8376	-8.92764	12.8376	-8.34376	12.8376	3.36138		12.8376	1.39279	12.8376	-5.613	12.8376	-5.19008	12.8376	-5.37		12.8376	6.45032	12.8376	9.67192	12.8376	-9.9148	12.8376	-9.6552		12.8376	15.9907	12.8376		12.8376	-2.1654
12.8767	5.19143	12.8767	-8.91984	12.8767	-8.383	12.8767	3.06528		12.8767	-5.21431	12.8767	-5.49029	12.8767	-5.30188	12.8767	-5.4231		12.8767	7.84813	12.8767	10.7617	12.8767	-9.9325	12.8767	-9.1095		12.8767	17.5756	12.8767		12.8767	-2.228
12.9159	5.8727	12.9159	-8.96881	12.9159	-8.46822	12.9159	2.96435		12.9159	-8.21431	12.9159	-5.45163	12.9159	-5.24324	12.9159	-5.3744		12.9159	5.82991	12.9159	9.06022	12.9159	-9.6576	12.9159	-9.4348		12.9159	17.0158	12.9159		12.9159	-2.2516
12.955	5.87564	12.955	-8.96694	12.955	-8.4515	12.955	2.93098		12.955	-7.6503	12.955	-5.66937	12.955	-5.26295	12.955	-5.3127		12.955	6.32733	12.955	10.2729	12.955	-9.6968	12.955	-9.7867		12.955	16.856	12.955		12.955	-2.3731
12.9941	6.77657	12.9941	-8.86018	12.9941	-8.51766	12.9941	3.07904		12.9941	-7.7312	12.9941	-5.73511	12.9941	-5.16638	12.9941	-5.3887		12.9941	5.45703	12.9941	9.39571	12.9941	-10.0235	12.9941	-9.6989		12.9941	17.9159	12.9941		12.9941	-2.4355
13.0333	6.02262	13.0333	-8.90924	13.0333	-8.46628	13.0333	3.87357		13.0333	-7.7771	13.0333	-5.75566	13.0333	-4.57005	13.0333	-5.3388		13.0333	7.02912	13.0333	8.03449	13.0333	-9.7157	13.0333	-9.9047		13.0333	17.4706	13.0333		13.0333	-2.4493
13.0724	5.60752	13.0724	-8.9003	13.0724	-8.48105	13.0724	3.29758		13.0724	-7.8214	13.0724	-5.72079	13.0724	-5.18763	13.0724	-5.4679		13.0724	5.99404	13.0724	9.33578	13.0724	-9.383	13.0724	-10.0021		13.0724	16.3342	13.0724		13.0724	-2.2616
13.1116	5.90704	13.1116	-8.93598	13.1116	-8.5182	13.1116	3.809		13.1116	-7.8553	13.1116	-5.67853	13.1116	-5.28598	13.1116	-5.4838		13.1116	6.68957	13.1116	9.49905	13.1116	-9.1289	13.1116	-10.1645		13.1116	17.4325	13.1116		13.1116	-2.1102
13.1507	5.96678	13.1507	-9.00256	13.1507	-8.43237	13.1507	4.35199		13.1507	-7.9722	13.1507	-5.82635	13.1507	-5.25989	13.1507	-5.4258		13.1507	5.70897	13.1507	8.77464	13.1507	-8.8446	13.1507	-9.8542		13.1507	17.072	13.1507		13.1507	-2.1922
13.1898	6.11722	13.1898	-9.01779	13.1898	-8.47397	13.1898	3.01078		13.1898	-7.6827	13.1898	-5.96547	13.1898	-5.31251	13.1898	-5.45		13.1898	6.52988	13.1898	11.7332	13.1898	-9.3879	13.1898	-10.1087		13.1898	16.4865	13.1898		13.1898	-2.485
13.229	6.28257	13.229	-9.01232	13.229	-8.53612	13.229	2.95895		13.229	-7.958	13.229	-5.87223	13.229	-5.2582	13.229	-5.4		13.229	6.32262	13.229	9.99752	13.229	-10.2375	13.229	-9.4819		13.229	17.9589	13.229		13.229	-2.7826
13.2681	5.81969	13.2681	-8.9845	13.2681	-8.40807	13.2681	3.40504		13.2681	-7.9543	13.2681	-5.81502	13.2681	-4.97353	13.2681	-5.3204		13.2681	6.44419	13.2681	9.37226	13.2681	-10.2391	13.2681	-10.0914		13.2681	17.4544	13.2681		13.2681	-2.9039
13.3073	5.53069	13.3073	-8.86527	13.3073	-8.59605	13.3073	3.29449		13.3073	-7.9423	13.3073	-5.91693	13.3073	-4.9821	13.3073	-5.4426		13.3073	5.80924	13.3073	9.60164	13.3073	-10.1194	13.3073	-9.8883		13.3073	18.1276	13.3073		13.3073	-2.7585
13.3464	6.54098	13.3464	-8.66045	13.3464	-8.74513	13.3464	3.37211		13.3464	-7.8995	13.3464	-5.88486	13.3464	-5.24237	13.3464	-5.3836		13.3464	5.91205	13.3464	9.70377	13.3464	-9.9405	13.3464	-9.6293		13.3464	20.339	13.3464		13.3464	-2.4561
13.3855	5.95919	13.3855	-8.91498	13.3855	-8.70576	13.3855	3.5392		13.3855	-8.0688	13.3855	-5.96352	13.3855	-5.23293	13.3855	-5.4039		13.3855	7.25792	13.3855	9.94912	13.3855	-10.0168	13.3855	-9.8764		13.3855	15.7363	13.3855		13.3855	-2.3856
13.4247	5.94854	13.4247	-8.98596	13.4247	-8.71169	13.4247	3.27591		13.4247	-8.1512	13.4247	-5.85267	13.4247	-5.37901	13.4247	-5.4005		13.4247	5.92938	13.4247	8.7053	13.4247	-10.044	13.4247	-9.7536		13.4247	17.1546	13.4247		13.4247	-2.6568
13.4638	5.50201	13.4638	-9.00114	13.4638	-8.80617	13.4638	4.23666		13.4638	-8.2656	13.4638	-5.82819	13.4638	-5.42431	13.4638	-5.3301		13.4638	6.69227	13.4638	10.1394	13.4638	-10.0486	13.4638	-9.6025		13.4638	18.9401	13.4638		13.4638	-2.7867
13.503	5.05156	13.503	-8.97587	13.503	-8.59106	13.503	3.04258		13.503	-8.2697	13.503	-5.95867	13.503	-5.35766	13.503	-5.2089		13.503	6.20706	13.503	8.96382	13.503	-10.0627	13.503	-9.7806		13.503	18.2451	13.503		13.503	-2.5362
13.5421	1.19912	13.5421	-8.97116	13.5421	-8.49022	13.5421	3.22378		13.5421	-8.2895	13.5421	-5.82781	13.5421	-5.20901	13.5421	-5.1728		13.5421	5.5933	13.5421	8.68696	13.5421	-9.9395	13.5421	-9.8794		13.5421	18.0956	13.5421		13.5421	-2.0369
13.5812	-8.98995	13.5812	-8.9336	13.5812	-8.44092	13.5812	3.23685		13.5812	-8.0704	13.5812	-5.50346	13.5812	-5.13581	13.5812	-5.2581		13.5812	7.29808	13.5812	9.87456	13.5812	-10.2259	13.5812	-9.8307		13.5812	22.205	13.5812		13.5812	-1.6684
13.6204	-9.07725	13.6204	-8.99239	13.6204	-8.41634	13.6204	3.42649		13.6204	-7.9546	13.6204	-5.40371	13.6204	-4.86854	13.6204	-5.2393		13.6204	5.73001	13.6204	9.04241	13.6204	-10.2378	13.6204	-9.8667		13.6204	18.245	13.6204		13.6204	-1.7378
13.6595	-9.12371	13.6595	-8.81146	13.6595	-8.53103	13.6595	2.65895		13.6595	-8.116	13.6595	-5.4438	13.6595	-5.09553	13.6595	-5.2807		13.6595	6.52634	13.6595	9.71625	13.6595	-10.1362	13.6595	-10.1002		13.6595	17.1726	13.6595		13.6595	-2.0091
13.6987	-9.02353	13.6987	-8.94938	13.6987	-8.5319	13.6987	2.91913		13.6987	-8.0656	13.6987	-5.51045	13.6987	-5.23766	13.6987	-5.4317		13.6987	5.63017	13.6987	9.6668	13.6987	-10.0635	13.6987	-9.7753		13.6987	20.464	13.6987		13.6987	-2.0871
13.7378	-9.12684	13.7378	-8.95412	13.7378	-8.59013	13.7378	3.43837		13.7378	-7.9145	13.7378	-5.50364	13.7378	-5.20876	13.7378	-5.4832		13.7378	6.74554	13.7378	10.3074	13.7378	-10.0629	13.7378	-9.8769		13.7378	18.1118	13.7378		13.7378	-2.0826
13.7769	-9.0895	13.7769	-8.79848	13.7769	-8.86595	13.7769	3.82522		13.7769	-7.875	13.7769	-5.99519	13.7769	-5.10748	13.7769	-5.4019		13.7769	6.4548	13.7769	8.67872	13.7769	-9.6711	13.7769	-9.9066		13.7769	21.4114	13.7769		13.7769	-2.0317
13.8161	-8.85589	13.8161	-8.60506	13.8161	-8.78798	13.8161	3.51304		13.8161	-8.066	13.8161	-6.05594	13.8161	-5.29171	13.8161	-5.4866		13.8161	6.49965	13.8161	9.02823	13.8161	-9.8463	13.8161	-9.5904		13.8161	16.6905	13.8161		13.8161	-2.0411
13.8552	-8.79303	13.8552	-8.70392	13.8552	-8.65404	13.8552	3.2015		13.8552	-8.2365	13.8552	-5.9914	13.8552	-5.43735	13.8552	-5.5361		13.8552	6.44677	13.8552	9.50401	13.8552	-10.1985	13.8552	-9.7557		13.8552	20.8027	13.8552		13.8552	-2.1927
13.8943	-8.82104	13.8943	-8.98278	13.8943	-8.79193	13.8943	3.64374		13.8943	-8.1834	13.8943	-6.01987	13.8943	-5.30422	13.8943	-5.53		13.8943	6.09402	13.8943	9.18876	13.8943	-10.1261	13.8943	-9.4863		13.8943	19.3359	13.8943		13.8943	-2.193
13.9335	-8.95294	13.9335	-9.03333	13.9335	-8.8944	13.9335	3.21366		13.9335	-8.1728	13.9335	-5.96443	13.9335	-4.73314	13.9335	-5.5733		13.9335	6.57178	13.9335	11.0029	13.9335	-9.99	13.9335	-9.7867		13.9335	16.2764	13.9335		13.9335	-1.9998
13.9726	-9.17222	13.9726	-9.01732	13.9726	-8.77836	13.9726	3.59248		13.9726	-8.2981	13.9726	-6.07031	13.9726	-4.62754	13.9726	-5.4647		13.9726	6.67813	13.9726	9.32666	13.9726	-10.1709	13.9726	-9.5201		13.9726	18.6527	13.9726		13.9726	-1.7341
14.0118	-9.12605	14.0118	-9.10148	14.0118	-8.62417	14.0118	3.64155		14.0118	-8.3024	14.0118	-5.93688	14.0118	-4.90093	14.0118	-5.4611		14.0118	5.95517	14.0118	9.24393	14.0118	-10.1558	14.0118	-10.2146		14.0118	18.8773	14.0118		14.0118	-1.5315
14.0509	-9.10474	14.0509	-9.10835	14.0509	-8.53227	14.0509	3.40656		14.0509	-8.1502	14.0509	-5.91953	14.0509	-5.02743	14.0509	-5.5203		14.0509	6.13263	14.0509	10.452	14.0509	-10.0286	14.0509	-9.6905		14.0509	16.8656	14.0509		14.0509	-1.4901
14.09	-9.13174	14.09	-9.1518	14.09	-8.6511	14.09	3.65721		14.09	-8.0891	14.09	-5.82002	14.09	-4.97891	14.09	-5.6256		14.09	6.83449	14.09	9.98941	14.09	-10.1882	14.09	-10.0463		14.09	18.2437	14.09		14.09	-1.744
14.1292	-9.15728	14.1292	-9.07485	14.1292	-8.50877	14.1292	4.21505		14.1292	-8.2142	14.1292	-5.63112	14.1292	-4.94349	14.1292	-5.5861		14.1292	6.03467	14.1292	9.58822	14.1292	-10.1739	14.1292	-9.5297		14.1292	18.7913	14.1292		14.1292	-2.0763
14.1683	-9.14752	14.1683	-8.95161	14.1683	-8.53397	14.1683	1.47367		14.1683	-8.2165	14.1683	-5.65122	14.1683	-5.12615	14.1683	-5.5234		14.1683	6.14637	14.1683	9.39854	14.1683	-9.9835	14.1683	-9.6142		14.1683	17.0036	14.1683		14.1683	-2.1807
14.2075	-8.98879	14.2075	-8.79244	14.2075	-8.64732	14.2075	-12.1392		14.2075	-8.3018	14.2075	-5.64556	14.2075	-5.23133	14.2075	-5.4763		14.2075	6.23587	14.2075	8.80184	14.2075	-9.8677	14.2075	-9.6892		14.2075	18.6084	14.2075		14.2075	-1.9583
14.2466	-9.02298	14.2466	-8.96244	14.2466	-8.78616	14.2466	-12.2948		14.2466	-8.3858	14.2466	-5.65328	14.2466	-5.19137	14.2466	-5.3571		14.2466	6.19791	14.2466	10.0462	14.2466	-9.8291	14.2466	-9.6098		14.2466	18.0299	14.2466		14.2466	-1.6125
14.2857	-8.89986	14.2857	-9.08843	14.2857	-8.84375	14.2857	-12.2435		14.2857	-8.4101	14.2857	-5.67345	14.2857	-5.27735	14.2857	-5.4566		14.2857	5.61693	14.2857	10.3993	14.2857	-10.082	14.2857	-9.4871		14.2857	19.1925	14.2857		14.2857	-1.4534
14.3249	-9.01607	14.3249	-9.12062	14.3249	-8.70897	14.3249	-12.5574		14.3249	-8.3651	14.3249	-5.71409	14.3249	-5.1205	14.3249	-5.367		14.3249	7.04694	14.3249	10.04	14.3249	-10.1328	14.3249	-9.6304		14.3249	16.9355	14.3249		14.3249	-1.6057
14.364	-9.0341	14.364	-9.27274	14.364	-8.70923	14.364	-12.28		14.364	-8.3857	14.364	-5.90426	14.364	-5.01736	14.364	-5.1834		14.364	6.22069	14.364	9.47757	14.364	-10.3342	14.364	-10.0422		14.364	18.067	14.364		14.364	-1.8992
14.4032	-8.9927	14.4032	-9.22959	14.4032	-8.64998	14.4032	-12.1658		14.4032	-8.5469	14.4032	-5.91733	14.4032	-4.97503	14.4032	-5.5224		14.4032	6.48259	14.4032	11.3734	14.4032	-10.0917	14.4032	-10.0377		14.4032	17.0958	14.4032		14.4032	-2.0092
14.4423	-8.85961	14.4423	-9.10692	14.4423	-8.57528	14.4423	-12.2561		14.4423	-8.4777	14.4423	-5.9873	14.4423	-5.45011	14.4423	-5.6254		14.4423	5.75822	14.4423	8.98094	14.4423	-10.3442	14.4423	-9.9432		14.4423	19.4169	14.4423		14.4423	-1.9216
14.4814	-8.84184	14.4814	-8.99325	14.4814	-8.81278	14.4814	-12.1107		14.4814	-8.4549	14.4814	-5.94426	14.4814	-5.41345	14.4814	-5.716		14.4814	6.56365	14.4814	9.07291	14.4814	-10.2629	14.4814	-9.8882		14.4814	18.5801	14.4814		14.4814	-1.684
14.5206	-8.94244	14.5206	-8.98875	14.5206	-8.67765	14.5206	-12.2006		14.5206	-8.4447	14.5206	-5.74645	14.5206	-5.23911	14.5206	-5.5894		14.5206	5.96259	14.5206	9.38327	14.5206	-10.1577	14.5206	-9.9684		14.5206	18.6801	14.5206		14.5206	-1.4877
14.5597	-8.9403	14.5597	-8.89246	14.5597	-8.63751	14.5597	-12.079		14.5597	-8.5546	14.5597	-5.98917	14.5597	-5.12923	14.5597	-5.5816		14.5597	6.76888	14.5597	9.94481	14.5597	-10.1371	14.5597	-9.4758		14.5597	18.5329	14.5597		14.5597	-1.545
14.5989	-8.73149	14.5989	-8.9656	14.5989	-8.5815	14.5989	-12.5147		14.5989	-8.6001	14.5989	-6.04478	14.5989	-5.12788	14.5989	-5.6923		14.5989	6.44544	14.5989	9.52419	14.5989	-9.8772	14.5989	-9.97		14.5989	19.6168	14.5989		14.5989	-1.5988
14.638	-8.75684	14.638	-9.06323	14.638	-8.79891	14.638	-12.2627		14.638	-8.4731	14.638	-5.78056	14.638	-5.1254	14.638	-5.8253		14.638	8.49953	14.638	9.9472	14.638	-9.6604	14.638	-9.9208		14.638	21.0468	14.638		14.638	-1.579
14.6771	-8.73337	14.6771	-9.02824	14.6771	-8.93783	14.6771	-12.2353		14.6771	-8.4617	14.6771	-5.81357	14.6771	-5.19053	14.6771	-5.6853		14.6771	5.82441	14.6771	9.65315	14.6771	-9.8964	14.6771	-9.8523		14.6771	19.8893	14.6771		14.6771	-1.6487
14.7163	-8.75963	14.7163	-9.02446	14.7163	-8.59379	14.7163	-12.5382		14.7163	-8.4787	14.7163	-6.08135	14.7163	-5.21005	14.7163	-5.7551		14.7163	7.84676	14.7163	10.0319	14.7163	-9.8758	14.7163	-9.388		14.7163	18.5849	14.7163		14.7163	-1.765
14.7554	-8.93861	14.7554	-8.99214	14.7554	-8.55323	14.7554	-12.393		14.7554	-8.5744	14.7554	-5.90849	14.7554	-5.37843	14.7554	-5.6913		14.7554	5.37448	14.7554	8.97603	14.7554	-10.0825	14.7554	-10.0408		14.7554	19.0249	14.7554		14.7554	-1.8658
14.7945	-9.10527	14.7945	-9.02838	14.7945	-8.68218	14.7945	-12.2829		14.7945	-8.656	14.7945	-6.00646	14.7945	-5.61213	14.7945	-5.631		14.7945	7.0448	14.7945	2.51523	14.7945	-10.1386	14.7945	-9.8406		14.7945	18.6872	14.7945		14.7945	-1.975
14.8337	-9.043	14.8337	-9.07882	14.8337	-8.64119	14.8337	-12.21		14.8337	-8.7119	14.8337	-5.93251	14.8337	-5.38311	14.8337	-5.6754		14.8337	-3.70363	14.8337	-12.2342	14.8337	-10.0501	14.8337	-10.0784		14.8337	19.3721	14.8337		14.8337	-2.0255
14.8728	-8.92659	14.8728	-9.05563	14.8728	-8.71022	14.8728	-12.4049		14.8728	-8.5745	14.8728	-5.85046	14.8728	-5.33043	14.8728	-5.7851		14.8728	-13.1449	14.8728	-9.6941	14.8728	-10.1838	14.8728	-9.8494		14.8728	18.2738	14.8728		14.8728	-2.0245
14.912	-8.8189	14.912	-9.15066	14.912	-8.58269	14.912	-12.4637		14.912	-8.4633	14.912	-5.85326	14.912	-5.44213	14.912	-5.8126		14.912	-12.9226	14.912	-12.7854	14.912	-9.6878	14.912	-9.2529		14.912	22.2088	14.912		14.912	-1.9619
14.9511	-8.83245	14.9511	-9.1314	14.9511	-8.71952	14.9511	-12.0449		14.9511	-8.3498	14.9511	-6.08749	14.9511	-5.45152	14.9511	-5.7322		14.9511	-12.5595	14.9511	-13.0895	14.9511	-9.9345	14.9511	-9.6378		14.9511	20.105	14.9511		14.9511	-1.8182
14.9902	-8.98859	14.9902	-9.23992	14.9902	-8.70441	14.9902	-12.0476		14.9902	-8.4148	14.9902	-6.24105	14.9902	-5.24522	14.9902	-5.7729		14.9902	-12.7033	14.9902	-13.076	14.9902	-10.0934	14.9902	-9.6973		14.9902	18.0204	14.9902		14.9902	-1.8025
15.0294	-8.8833	15.0294	-9.05802	15.0294	-8.77844	15.0294	-11.8814		15.0294	-8.7096	15.0294	-6.28719	15.0294	-5.33138	15.0294	-5.6596		15.0294	-13.3022	15.0294	-13.0217	15.0294	-10.1352	15.0294	-9.6007		15.0294	19.0024	15.0294		15.0294	-1.7823
15.0685	-9.10331	15.0685	-9.08975	15.0685	-8.82107	15.0685	-11.9358		15.0685	-8.8832	15.0685	-6.26234	15.0685	-5.22742	15.0685	-5.7304		15.0685	-13.0956	15.0685	-13.4688	15.0685	-9.8901	15.0685	-9.834		15.0685	18.9081	15.0685		15.0685	-1.651
15.1077	-9.0783	15.1077	-9.13357	15.1077	-8.89929	15.1077	-11.9862		15.1077	-8.7729	15.1077	-5.98419	15.1077	-5.22344	15.1077	-5.596		15.1077	-13.1874	15.1077	-13.3184	15.1077	-9.6327	15.1077	-9.8185		15.1077	19.95	15.1077		15.1077	-1.5635
15.1468	-8.8708	15.1468	-9.17197	15.1468	-8.74435	15.1468	-12.0689		15.1468	-8.7094	15.1468	-6.08661	15.1468	-5.32759	15.1468	-5.5689		15.1468	-13.4138	15.1468	-13.6187	15.1468	-10.1061	15.1468	-9.9144		15.1468	19.9426	15.1468		15.1468	-1.7016
15.1859	-8.84823	15.1859	-9.21789	15.1859	-8.78356	15.1859	-11.9283		15.1859	-8.5032	15.1859	-6.22548	15.1859	-5.41608	15.1859	-5.5622		15.1859	-13.1645	15.1859	-12.9367	15.1859	-9.7978	15.1859	-9.991		15.1859	18.3129	15.1859		15.1859	-1.9834
15.2251	-8.73691	15.2251	-9.27198	15.2251	-8.73633	15.2251	-12.056		15.2251	-8.5373	15.2251	-6.2221	15.2251	-5.67014	15.2251	-5.5715		15.2251	-12.7157	15.2251	-13.8754	15.2251	-10.1303	15.2251	-9.75		15.2251	20.9167	15.2251		15.2251	-2.2407
15.2642	-8.75182	15.2642	-9.3361	15.2642	-8.77793	15.2642	-11.9559		15.2642	-8.6826	15.2642	-6.16582	15.2642	-5.5861	15.2642	-5.6226		15.2642	-13.5549	15.2642	-12.3175	15.2642	-10.0755	15.2642	-9.9716		15.2642	18.1033	15.2642		15.2642	-2.2616
15.3034	-8.71606	15.3034	-9.23101	15.3034	-8.79877	15.3034	-12.0937		15.3034	-8.667	15.3034	-6.01229	15.3034	-5.41734	15.3034	-5.6023		15.3034	-13.8728	15.3034	-13.6901	15.3034	-10.1002	15.3034	-9.922		15.3034	19.297	15.3034		15.3034	-2.1148
15.3425	-8.7544	15.3425	-9.04074	15.3425	-8.74847	15.3425	-12.1749		15.3425	-8.765	15.3425	-5.98497	15.3425	-5.35211	15.3425	-5.6566		15.3425	-13.3714	15.3425	-12.2055	15.3425	-10.0267	15.3425	-9.6634		15.3425	21.3533	15.3425		15.3425	-1.7291
15.3816	-8.64182	15.3816	-9.01387	15.3816	-8.67532	15.3816	-12.2104		15.3816	-8.0424	15.3816	-5.84	15.3816	-5.46484	15.3816	-5.5726		15.3816	-13.4148	15.3816	-13.2268	15.3816	-10.1727	15.3816	-10.1452		15.3816	18.0663	15.3816		15.3816	-1.4199
15.4208	-8.46783	15.4208	-9.21267	15.4208	-8.88189	15.4208	-12.1557		15.4208	-8.0373	15.4208	-6.04895	15.4208	-5.38601	15.4208	-5.518		15.4208	-13.4269	15.4208	-12.5504	15.4208	-10.1443	15.4208	-9.8864		15.4208	21.6688	15.4208		15.4208	-1.3581
15.4599	-8.64334	15.4599	-9.20693	15.4599	-8.94883	15.4599	-12.3073		15.4599	-7.7945	15.4599	-6.20174	15.4599	-5.34593	15.4599	-5.4388		15.4599	-13.1236	15.4599	-13.3871	15.4599	-10.0219	15.4599	-9.8595		15.4599	1.5843	15.4599		15.4599	-1.7849
15.4991	-8.72202	15.4991	-9.09173	15.4991	-8.88503	15.4991	-12.3079		15.4991	-7.8279	15.4991	-6.13729	15.4991	-5.42051	15.4991	-5.4956		15.4991	-13.1971	15.4991	-12.9634	15.4991	-9.7136	15.4991	-10.0161		15.4991	-13.8118	15.4991		15.4991	-2.437
15.5382	-8.66306	15.5382	-9.1017	15.5382	-8.79375	15.5382	-12.2586		15.5382	-7.9235	15.5382	-6.03712	15.5382	-5.17109	15.5382	-5.5256		15.5382	-12.385	15.5382	-13.3098	15.5382	-9.9222	15.5382	-9.6744		15.5382	-12.9105	15.5382		15.5382	-2.6292
15.5773	-8.54534	15.5773	-9.16677	15.5773	-8.829	15.5773	-12.1711		15.5773	-8.0537	15.5773	-5.9954	15.5773	-5.20685	15.5773	-5.6279		15.5773	-13.3272	15.5773	-13.1748	15.5773	-10.172	15.5773	-10.055		15.5773	-13.378	15.5773		15.5773	-2.2921
15.6165	-8.42937	15.6165	-9.24618	15.6165	-8.81177	15.6165	-12.2205		15.6165	-8.1084	15.6165	-5.97007	15.6165	-5.26962	15.6165	-5.7366		15.6165	-13.5369	15.6165	-12.704	15.6165	-10.098	15.6165	-9.9109		15.6165	-13.6681	15.6165		15.6165	-1.7957
15.6556	-8.39991	15.6556	-9.16617	15.6556	-8.78082	15.6556	-12.0642		15.6556	-8.0535	15.6556	-6.0278	15.6556	-5.46621	15.6556	-5.6536		15.6556	-13.147	15.6556	-13.5453	15.6556	-10.1409	15.6556	-9.9687		15.6556	-12.1002	15.6556		15.6556	-1.4204
15.6947	-8.5637	15.6947	-9.17446	15.6947	-8.37706	15.6947	-12.2153		15.6947	-7.9159	15.6947	-6.17678	15.6947	-5.62824	15.6947	-5.7391		15.6947	-13.4735	15.6947	-12.9946	15.6947	-10.0537	15.6947	-9.9136		15.6947	-14.2043	15.6947		15.6947	-1.5633
15.7339	-8.68177	15.7339	-9.16946	15.7339	-8.42189	15.7339	-12.2181		15.7339	-7.8678	15.7339	-6.14161	15.7339	-5.56985	15.7339	-5.7705		15.7339	-13.5026	15.7339	-13.0164	15.7339	-9.9602	15.7339	-9.8257		15.7339	-13.6595	15.7339		15.7339	-2.0661
15.773	-8.58403	15.773	-9.19151	15.773	-8.53655	15.773	-12.0758		15.773	-8.1056	15.773	-5.87629	15.773	-5.36952	15.773	-5.8541		15.773	-13.5521	15.773	-13.5827	15.773	-9.8294	15.773	-9.6021		15.773	-14.3808	15.773		15.773	-2.2761
15.8122	-8.72083	15.8122	-9.09966	15.8122	-8.51771	15.8122	-12.1834		15.8122	-8.1776	15.8122	-5.89076	15.8122	-5.47068	15.8122	-5.8408		15.8122	-13.6224	15.8122	-13.2599	15.8122	-9.9326	15.8122	-10.0555		15.8122	-13.5657	15.8122		15.8122	-2.0028
15.8513	-8.72775	15.8513	-9.00339	15.8513	-8.55244	15.8513	-12.0983		15.8513	-8.1075	15.8513	-5.99599	15.8513	-5.13723	15.8513	-5.8215		15.8513	-13.4509	15.8513	-13.2868	15.8513	-10.1847	15.8513	-9.6671		15.8513	-14.6035	15.8513		15.8513	-1.7174
15.8904	-8.68547	15.8904	-8.99701	15.8904	-8.6988	15.8904	-12.0914		15.8904	-8.2381	15.8904	-5.89507	15.8904	-5.09703	15.8904	-5.8163		15.8904	-13.4328	15.8904	-13.3384	15.8904	-10.1372	15.8904	-9.8431		15.8904	-13.8769	15.8904		15.8904	-1.6654
15.9296	-8.66895	15.9296	-8.84996	15.9296	-8.77748	15.9296	-12.1096		15.9296	-8.3893	15.9296	-5.67297	15.9296	-5.38038	15.9296	-5.7519		15.9296	-13.5619	15.9296	-12.7285	15.9296	-10.2313	15.9296	-9.9107		15.9296	-13.6229	15.9296		15.9296	-1.6787
15.9687	-8.80827	15.9687	-8.9931	15.9687	-8.54683	15.9687	-12.1495		15.9687	-8.4769	15.9687	-5.88878	15.9687	-5.32211	15.9687	-5.9281		15.9687	-13.392	15.9687	-13.6593	15.9687	-10.0359	15.9687	-9.89		15.9687	-14.4583	15.9687		15.9687	-1.5719
16.0079	-8.84295	16.0079	-9.23389	16.0079	-8.67648	16.0079	-12.1563		16.0079	-8.446	16.0079	-6.00576	16.0079	-5.4357	16.0079	-6.0043		16.0079	-13.772	16.0079	-13.0868	16.0079	-9.9543	16.0079	-9.8391		16.0079	-13.854	16.0079		16.0079	-1.3701
16.047	-8.67373	16.047	-9.02931	16.047	-8.74232	16.047	-12.2335		16.047	-8.4967	16.047	-6.07182	16.047	-5.35668	16.047	-5.9739		16.047	-13.0847	16.047	-13.3348	16.047	-9.8194	16.047	-9.8258		16.047	-12.4929	16.047		16.047	-1.4664
16.0861	-8.7144	16.0861	-9.08255	16.0861	-8.86801	16.0861	-12.3213		16.0861	-8.4526	16.0861	-5.82372	16.0861	-5.43915	16.0861	-5.9862		16.0861	-13.2894	16.0861	-13.3394	16.0861	-10.1118	16.0861	-9.9642		16.0861	-13.6285	16.0861		16.0861	-1.8341
16.1253	-8.6682	16.1253	-9.1084	16.1253	-8.72419	16.1253	-12.3865		16.1253	-8.5417	16.1253	-5.92865	16.1253	-5.57827	16.1253	-6.0139		16.1253	-13.4696	16.1253	-13.6483	16.1253	-9.9469	16.1253	-10.0767		16.1253	-13.9514	16.1253		16.1253	-2.0501
16.1644	-8.7408	16.1644	-9.05184	16.1644	-8.67165	16.1644	-12.3376		16.1644	-8.5291	16.1644	-6.03154	16.1644	-5.65632	16.1644	-6.0512		16.1644	-13.9613	16.1644	-13.4253	16.1644	-10.1074	16.1644	-10.0779		16.1644	-13.1252	16.1644		16.1644	-2.0852
16.2036	-8.65432	16.2036	-9.0103	16.2036	-8.62378	16.2036	-12.3413		16.2036	-8.4496	16.2036	-5.92952	16.2036	-5.67957	16.2036	-5.9274		16.2036	-13.5918	16.2036	-13.7772	16.2036	-9.8947	16.2036	-10.4671		16.2036	-14.3051	16.2036		16.2036	-1.8886
16.2427	-8.69529	16.2427	-9.14995	16.2427	-8.65014	16.2427	-12.4258		16.2427	-8.1983	16.2427	-5.96236	16.2427	-5.61178	16.2427	-6.0148		16.2427	-13.6099	16.2427	-13.2606	16.2427	-10.0597	16.2427	-10.22		16.2427	-13.8051	16.2427		16.2427	-1.6199
16.2818	-8.7653	16.2818	-9.07236	16.2818	-8.69728	16.2818	-12.3944		16.2818	-8.2323	16.2818	-6.0317	16.2818	-5.72776	16.2818	-6.0261		16.2818	-13.6799	16.2818	-13.6523	16.2818	-9.9722	16.2818	-10.37		16.2818	-12.5643	16.2818		16.2818	-1.4622
16.321	-8.95012	16.321	-9.14054	16.321	-8.71607	16.321	-12.3044		16.321	-8.2342	16.321	-5.90666	16.321	-5.70794	16.321	-6.0355		16.321	-13.52	16.321	-13.6453	16.321	-9.8195	16.321	-10.1101		16.321	-14.2839	16.321		16.321	-1.4645
16.3601	-8.88587	16.3601	-9.01011	16.3601	-8.61104	16.3601	-12.2891		16.3601	-8.4337	16.3601	-5.91465	16.3601	-5.61896	16.3601	-5.9108		16.3601	-13.1089	16.3601	-13.6043	16.3601	-9.9152	16.3601	-9.9522		16.3601	-12.8348	16.3601		16.3601	-1.5993
16.3993	-9.00759	16.3993	-9.11081	16.3993	-8.74885	16.3993	-12.3456		16.3993	-8.6408	16.3993	-5.90022	16.3993	-5.37829	16.3993	-5.8863		16.3993	-13.1121	16.3993	-13.9583	16.3993	-9.9837	16.3993	-9.9742		16.3993	-13.4541	16.3993		16.3993	-1.7254
16.4384	-9.09053	16.4384	-9.20192	16.4384	-8.80996	16.4384	-12.2829		16.4384	-8.4174	16.4384	-5.91103	16.4384	-5.65892	16.4384	-5.7277		16.4384	-12.9791	16.4384	-13.5517	16.4384	-10.0812	16.4384	-9.9955		16.4384	-13.501	16.4384		16.4384	-1.7411
16.4775	-9.06567	16.4775	-9.05781	16.4775	-8.81542	16.4775	-12.248		16.4775	-8.2275	16.4775	-6.03602	16.4775	-5.58587	16.4775	-5.8957		16.4775	-12.6467	16.4775	-13.9993	16.4775	-9.6919	16.4775	-9.9954		16.4775	-14.175	16.4775		16.4775	-1.6984
16.5167	-9.07044	16.5167	-8.86949	16.5167	-8.78543	16.5167	-12.2692		16.5167	-8.1964	16.5167	-5.91381	16.5167	-5.60713	16.5167	-5.9544		16.5167	-13.2889	16.5167	-13.7247	16.5167	-9.9273	16.5167	-10.2222		16.5167	-13.3713	16.5167		16.5167	-1.5943
16.5558	-9.06613	16.5558	-8.99237	16.5558	-8.73514	16.5558	-12.0583		16.5558	-8.5105	16.5558	-5.85128	16.5558	-5.54888	16.5558	-6.0882		16.5558	-13.6281	16.5558	-13.6704	16.5558	-9.8578	16.5558	-9.9958		16.5558	-13.2803	16.5558		16.5558	-1.4229
16.595	-8.67815	16.595	-9.15513	16.595	-8.66533	16.595	-11.992		16.595	-8.439	16.595	-5.91933	16.595	-5.56744	16.595	-6.0178		16.595	-13.1081	16.595	-13.4766	16.595	-9.9375	16.595	-10.0634		16.595	-13.9898	16.595		16.595	-1.3286
16.6341	-8.70482	16.6341	-9.13604	16.6341	-8.64515	16.6341	-12.0642		16.6341	-8.3825	16.6341	-6.16177	16.6341	-4.98086	16.6341	-6.1649		16.6341	-13.6223	16.6341	-13.8429	16.6341	-10.3217	16.6341	-9.8221		16.6341	-13.9829	16.6341		16.6341	-1.5066
16.6732	-8.51669	16.6732	-9.1317	16.6732	-8.61548	16.6732	-12.1183		16.6732	-8.4581	16.6732	-5.95168	16.6732	-5.53901	16.6732	-6.2864		16.6732	-13.7088	16.6732	-13.829	16.6732	-10.2032	16.6732	-9.8644		16.6732	-13.411	16.6732		16.6732	-1.4102
16.7124	-8.68186	16.7124	-9.13654	16.7124	-8.50768	16.7124	-12.1768		16.7124	-8.5814	16.7124	-5.93203	16.7124	-5.62893	16.7124	-6.2223		16.7124	-13.3797	16.7124	-13.6926	16.7124	-9.9197	16.7124	-9.8847		16.7124	-13.8163	16.7124		16.7124	-1.0955
16.7515	-8.70008	16.7515	-9.09437	16.7515	-8.69628	16.7515	-12.0606		16.7515	-8.6681	16.7515	-5.82246	16.7515	-5.83022	16.7515	-6.1094		16.7515	-13.15	16.7515	-13.8277	16.7515	-9.8623	16.7515	-9.8745		16.7515	-13.6676	16.7515		16.7515	-1.1865
16.7906	-8.69554	16.7906	-9.12118	16.7906	-8.55002	16.7906	-12.1329		16.7906	-8.6997	16.7906	-5.85191	16.7906	-5.91565	16.7906	-6.1115		16.7906	-12.9167	16.7906	-13.3357	16.7906	-10.1509	16.7906	-9.8856		16.7906	-13.9264	16.7906		16.7906	-1.5208
16.8298	-8.79539	16.8298	-9.07652	16.8298	-8.3971	16.8298	-12.2477		16.8298	-8.6361	16.8298	-6.05452	16.8298	-5.75412	16.8298	-6.0736		16.8298	-13.2969	16.8298	-13.8173	16.8298	-10.3023	16.8298	-9.9845		16.8298	-13.624	16.8298		16.8298	-1.6493
16.8689	-8.6801	16.8689	-9.11202	16.8689	-8.48413	16.8689	-12.3209		16.8689	-8.6917	16.8689	-6.05533	16.8689	-5.6077	16.8689	-6.1682		16.8689	-12.9687	16.8689	-13.4744	16.8689	-10.153	16.8689	-10.0914		16.8689	-13.923	16.8689		16.8689	-1.7061
16.9081	-8.68895	16.9081	-9.0997	16.9081	-8.56589	16.9081	-12.3022		16.9081	-8.7364	16.9081	-6.26332	16.9081	-5.58473	16.9081	-6.1076		16.9081	-13.4075	16.9081	-13.8386	16.9081	-10.2168	16.9081	-9.6903		16.9081	-13.471	16.9081		16.9081	-1.5799
16.9472	-8.81361	16.9472	-9.23246	16.9472	-8.54095	16.9472	-12.455		16.9472	-8.7477	16.9472	-6.36638	16.9472	-5.73667	16.9472	-5.9627		16.9472	-13.8174	16.9472	-13.4446	16.9472	-10.321	16.9472	-10.0339		16.9472	-14.0224	16.9472		16.9472	-1.4928
16.9863	-8.83094	16.9863	-9.34828	16.9863	-8.60501	16.9863	-12.4483		16.9863	-8.8138	16.9863	-6.07612	16.9863	-5.86987	16.9863	-5.9171		16.9863	-13.2637	16.9863	-13.9224	16.9863	-10.27	16.9863	-10.0032		16.9863	-13.8164	16.9863		16.9863	-1.4911
17.0255	-8.6858	17.0255	-9.28562	17.0255	-8.55847	17.0255	-12.5581		17.0255	-7.9217	17.0255	-6.20684	17.0255	-5.71465	17.0255	-6.0104		17.0255	-13.4821	17.0255	-14.0177	17.0255	-10.6489	17.0255	-9.9991		17.0255	-13.6591	17.0255		17.0255	-1.6121
17.0646	-8.75285	17.0646	-9.30085	17.0646	-8.56233	17.0646	-12.4876		17.0646	-7.9421	17.0646	-6.13516	17.0646	-5.36431	17.0646	-6.1911		17.0646	-13.6208	17.0646	-13.4044	17.0646	-10.5875	17.0646	-10.0341		17.0646	-13.5658	17.0646		17.0646	-1.7888
17.1038	-8.73944	17.1038	-9.27727	17.1038	-8.56899	17.1038	-12.4784		17.1038	-7.9219	17.1038	-6.34478	17.1038	-5.53427	17.1038	-6.1325		17.1038	-13.9261	17.1038	-12.5893	17.1038	-10.3044	17.1038	-10.132		17.1038	-14.2486	17.1038		17.1038	-2.0032
17.1429	-8.56081	17.1429	-9.15503	17.1429	-8.60688	17.1429	-12.3422		17.1429	-7.9143	17.1429	-6.37242	17.1429	-5.76446	17.1429	-6.0194		17.1429	-13.4096	17.1429	-13.4969	17.1429	-10.3025	17.1429	-10.4145		17.1429	-13.8711	17.1429		17.1429	-2.095
17.182	-8.71438	17.182	-9.1288	17.182	-8.58786	17.182	-12.3266		17.182	-7.8377	17.182	-6.24637	17.182	-5.75899	17.182	-6.0056		17.182	-13.8958	17.182	-13.2016	17.182	-10.4946	17.182	-9.7868		17.182	-13.4211	17.182		17.182	-2.1251
17.2212	-8.90464	17.2212	-9.24355	17.2212	-8.48906	17.2212	-12.5017		17.2212	-7.8319	17.2212	-6.23992	17.2212	-5.88136	17.2212	-6.1093		17.2212	-13.1066	17.2212	-13.6728	17.2212	-10.3467	17.2212	-10.2077		17.2212	-14.4595	17.2212		17.2212	-2.1052
17.2603	-8.772	17.2603	-9.24227	17.2603	-8.62149	17.2603	-12.5062		17.2603	-7.7006	17.2603	-6.17595	17.2603	-5.91415	17.2603	-6.1517		17.2603	-13.2447	17.2603	-13.4895	17.2603	-10.2814	17.2603	-9.8587		17.2603	-13.5783	17.2603		17.2603	-2.058
17.2995	-8.71794	17.2995	-9.27242	17.2995	-8.50184	17.2995	-12.4033		17.2995	-7.4893	17.2995	-6.08386	17.2995	-6.0611	17.2995	-6.229		17.2995	-13.6053	17.2995	-13.7053	17.2995	-10.3462	17.2995	-9.9597		17.2995	-13.6487	17.2995		17.2995	-2.0251
17.3386	-8.95313	17.3386	-9.41529	17.3386	-8.79236	17.3386	-12.4149		17.3386	-7.8023	17.3386	-6.01986	17.3386	-5.80847	17.3386	-6.0007		17.3386	-14.0784	17.3386	-13.5677	17.3386	-10.3816	17.3386	-10.0284		17.3386	-14.2128	17.3386		17.3386	-1.8854
17.3777	-8.88269	17.3777	-9.49477	17.3777	-8.64509	17.3777	-12.4058		17.3777	-8.0454	17.3777	-6.17224	17.3777	-5.85375	17.3777	-5.8978		17.3777	-13.8561	17.3777	-13.549	17.3777	-10.2469	17.3777	-10.329		17.3777	-13.4664	17.3777		17.3777	-1.8887
17.4169	-8.87119	17.4169	-9.52278	17.4169	-8.52454	17.4169	-12.5184		17.4169	-7.8919	17.4169	-5.86357	17.4169	-5.91604	17.4169	-5.8216		17.4169	-13.6327	17.4169	-13.6222	17.4169	-10.388	17.4169	-10.2739		17.4169	-14.0958	17.4169		17.4169	-1.9179
17.456	-8.69934	17.456	-9.53195	17.456	-8.38307	17.456	-12.4455		17.456	-7.8477	17.456	-5.969	17.456	-5.9529	17.456	-5.9387		17.456	-13.6956	17.456	-13.5455	17.456	-10.3635	17.456	-10.1712		17.456	-14.3859	17.456		17.456	-1.9766
17.4952	-8.90561	17.4952	-9.36541	17.4952	-8.49956	17.4952	-12.3896		17.4952	-8.0426	17.4952	-6.05476	17.4952	-6.0507	17.4952	-6.0436		17.4952	-13.5179	17.4952	-13.5422	17.4952	-10.3842	17.4952	-10.1716		17.4952	-13.207	17.4952		17.4952	-1.9992
17.5343	-8.96058	17.5343	-9.307	17.5343	-8.44702	17.5343	-12.3646		17.5343	-8.1743	17.5343	-5.96345	17.5343	-6.1719	17.5343	-6.0475		17.5343	-13.4235	17.5343	-13.4628	17.5343	-10.4876	17.5343	-10.029		17.5343	-14.4415	17.5343		17.5343	-2.103
17.5734	-8.95515	17.5734	-9.23844	17.5734	-8.43206	17.5734	-12.1505		17.5734	-8.0971	17.5734	-5.72957	17.5734	-6.0218	17.5734	-6.1179		17.5734	-13.8376	17.5734	-13.4837	17.5734	-10.6999	17.5734	-9.9669		17.5734	-14.2935	17.5734		17.5734	-2.1312
17.6126	-9.05741	17.6126	-9.19028	17.6126	-8.603	17.6126	-12.3495		17.6126	-8.061	17.6126	-5.72977	17.6126	-5.87452	17.6126	-6.1765		17.6126	-13.6215	17.6126	-13.5217	17.6126	-10.5502	17.6126	-10.301		17.6126	-13.5618	17.6126		17.6126	-1.9917
17.6517	-8.95825	17.6517	-9.30108	17.6517	-8.60614	17.6517	-12.3645		17.6517	-8.0604	17.6517	-6.05657	17.6517	-6.1	17.6517	-6.1044		17.6517	-13.7381	17.6517	-13.4281	17.6517	-10.4973	17.6517	-10.3304		17.6517	-14.1753	17.6517		17.6517	-1.7262
17.6908	-8.95023	17.6908	-9.26957	17.6908	-8.57493	17.6908	-12.5133		17.6908	-7.9892	17.6908	-6.01363	17.6908	-6.1433	17.6908	-6.2251		17.6908	-13.5645	17.6908	-12.9141	17.6908	-10.261	17.6908	-10.3743		17.6908	-14.5045	17.6908		17.6908	-1.4977
17.73	-8.98861	17.73	-9.41334	17.73	-8.62938	17.73	-12.6043		17.73	-7.9098	17.73	-6.01911	17.73	-6.1643	17.73	-6.2906		17.73	-13.8267	17.73	-13.535	17.73	-10.4965	17.73	-10.1601		17.73	-13.7709	17.73		17.73	-1.5883
17.7691	-8.92056	17.7691	-9.49581	17.7691	-8.53503	17.7691	-12.5163		17.7691	-7.7994	17.7691	-6.1813	17.7691	-5.90147	17.7691	-6.2113		17.7691	-14.0294	17.7691	-13.2244	17.7691	-10.444	17.7691	-10.1372		17.7691	-14.4306	17.7691		17.7691	-1.7983
17.8083	-8.91002	17.8083	-9.45617	17.8083	-8.59737	17.8083	-12.406		17.8083	-7.7532	17.8083	-6.197	17.8083	-5.97029	17.8083	-6.1766		17.8083	-13.9983	17.8083	-13.6695	17.8083	-10.5021	17.8083	-10.0148		17.8083	-14.3529	17.8083		17.8083	-2.0545
17.8474	-9.14362	17.8474	-9.27655	17.8474	-8.65951	17.8474	-12.4504		17.8474	-7.6833	17.8474	-6.02419	17.8474	-5.9118	17.8474	-6.2451		17.8474	-14.0854	17.8474	-13.9328	17.8474	-10.3793	17.8474	-10.2038		17.8474	-13.8277	17.8474		17.8474	-2.1026
17.8865	-8.91847	17.8865	-9.27232	17.8865	-8.4673	17.8865	-12.6053		17.8865	-7.6532	17.8865	-6.11545	17.8865	-5.90113	17.8865	-6.3413		17.8865	-14.1025	17.8865	-13.7055	17.8865	-10.2042	17.8865	-10.2769		17.8865	-14.3182	17.8865		17.8865	-1.9593
17.9257	-8.96228	17.9257	-9.3125	17.9257	-8.72219	17.9257	-12.4097		17.9257	-7.7093	17.9257	-6.40784	17.9257	-5.78806	17.9257	-6.2676		17.9257	-14.0684	17.9257	-13.8922	17.9257	-10.5512	17.9257	-9.9052		17.9257	-13.6499	17.9257		17.9257	-1.8942
17.9648	-8.99719	17.9648	-9.2855	17.9648	-8.67141	17.9648	-12.439		17.9648	-7.7863	17.9648	-6.23486	17.9648	-5.95729	17.9648	-6.3374		17.9648	-13.7895	17.9648	-13.4627	17.9648	-10.4833	17.9648	-9.8689		17.9648	-13.8624	17.9648		17.9648	-1.993
18.004	-8.99338	18.004	-9.29448	18.004	-8.79289	18.004	-12.5155		18.004	-7.7963	18.004	-5.98372	18.004	-5.97978	18.004	-6.1105		18.004	-14.1207	18.004	-14.0861	18.004	-10.4545	18.004	-9.9444		18.004	-14.6659	18.004		18.004	-1.9263
18.0431	-9.09921	18.0431	-9.5007	18.0431	-8.73723	18.0431	-12.4334		18.0431	-7.884	18.0431	-5.94124	18.0431	-6.0053	18.0431	-6.0865		18.0431	-14.1123	18.0431	-13.997	18.0431	-10.5184	18.0431	-9.9445		18.0431	-13.6283	18.0431		18.0431	-1.6065
18.0822	-9.08525	18.0822	-9.57294	18.0822	-8.65119	18.0822	-12.4516		18.0822	-7.9425	18.0822	-6.23978	18.0822	-6.0011	18.0822	-6.1235		18.0822	-13.8481	18.0822	-13.7025	18.0822	-10.4139	18.0822	-9.621		18.0822	-14.0545	18.0822		18.0822	-1.294
18.1214	-8.88243	18.1214	-9.66064	18.1214	-8.55047	18.1214	-12.5354		18.1214	-8.0255	18.1214	-6.36233	18.1214	-5.98111	18.1214	-5.9412		18.1214	-13.8249	18.1214	-13.8409	18.1214	-10.8341	18.1214	-10.2549		18.1214	-14.1476	18.1214		18.1214	-1.2088
18.1605	-9.08787	18.1605	-9.53087	18.1605	-8.32421	18.1605	-12.4512		18.1605	-8.1266	18.1605	-6.55027	18.1605	-5.87507	18.1605	-6.2542		18.1605	-13.4541	18.1605	-13.5365	18.1605	-10.7125	18.1605	-10.1653		18.1605	-13.8001	18.1605		18.1605	-1.3316
18.1997	-9.11264	18.1997	-9.57041	18.1997	-8.09041	18.1997	-12.5066		18.1997	-8.0815	18.1997	-6.38294	18.1997	-6.0087	18.1997	-6.2732		18.1997	-13.8528	18.1997	-13.7912	18.1997	-10.4314	18.1997	-10.4153		18.1997	-14.1074	18.1997		18.1997	-1.725
18.2388	-8.89949	18.2388	-9.49539	18.2388	-7.74447	18.2388	-12.3767		18.2388	-8.0788	18.2388	-6.50832	18.2388	-6.0663	18.2388	-6.3685		18.2388	-13.9784	18.2388	-12.9564	18.2388	-10.4408	18.2388	-10.6027		18.2388	-14.6254	18.2388		18.2388	-1.9877
18.2779	-8.91736	18.2779	-9.45948	18.2779	-8.27429	18.2779	-12.2232		18.2779	-8.2745	18.2779	-6.54887	18.2779	-5.96597	18.2779	-6.4669		18.2779	-13.7079	18.2779	-14.1216	18.2779	-10.6885	18.2779	-10.7079		18.2779	-14.1604	18.2779		18.2779	-1.9596
18.3171	-8.76211	18.3171	-9.33936	18.3171	-8.73297	18.3171	-12.4223		18.3171	-8.1118	18.3171	-6.41851	18.3171	-5.97756	18.3171	-6.5037		18.3171	-13.5106	18.3171	-14.0774	18.3171	-10.702	18.3171	-10.513		18.3171	-13.6958	18.3171		18.3171	-1.7518
18.3562	-8.85408	18.3562	-9.39417	18.3562	-8.60027	18.3562	-12.5148		18.3562	-8.3743	18.3562	-6.59704	18.3562	-5.99232	18.3562	-6.4872		18.3562	-13.7803	18.3562	-14.0538	18.3562	-10.5524	18.3562	-10.5664		18.3562	-14.3498	18.3562		18.3562	-1.586
18.3954	-8.73316	18.3954	-9.41206	18.3954	-8.58251	18.3954	-12.6851		18.3954	-8.4662	18.3954	-6.47529	18.3954	-6.0487	18.3954	-6.5693		18.3954	-13.6462	18.3954	-13.6903	18.3954	-10.6613	18.3954	-10.4618		18.3954	-14.7222	18.3954		18.3954	-1.4587
18.4345	-8.75621	18.4345	-9.37805	18.4345	-8.66233	18.4345	-12.7431		18.4345	-8.2852	18.4345	-6.12648	18.4345	-5.99363	18.4345	-6.5474		18.4345	-13.8601	18.4345	-13.7941	18.4345	-10.553	18.4345	-10.1812		18.4345	-13.7934	18.4345		18.4345	-1.474
18.4736	-8.85343	18.4736	-9.31561	18.4736	-8.53444	18.4736	-12.6738		18.4736	-8.1341	18.4736	-6.25571	18.4736	-6.2077	18.4736	-6.6418		18.4736	-13.4709	18.4736	-14.2299	18.4736	-10.2707	18.4736	-10.5762		18.4736	-14.297	18.4736		18.4736	-1.6415
18.5128	-8.78288	18.5128	-9.23643	18.5128	-8.58536	18.5128	-12.7689		18.5128	-8.0723	18.5128	-6.33351	18.5128	-6.3582	18.5128	-6.5841		18.5128	-13.9182	18.5128	-13.9718	18.5128	-10.7481	18.5128	-10.0741		18.5128	-14.4591	18.5128		18.5128	-1.781
18.5519	-8.82795	18.5519	-9.28442	18.5519	-8.34408	18.5519	-12.6673		18.5519	-8.0421	18.5519	-6.33634	18.5519	-6.2134	18.5519	-6.5988		18.5519	-13.5773	18.5519	-14.0477	18.5519	-10.8988	18.5519	-10.1561		18.5519	-14.3192	18.5519		18.5519	-1.8535
18.5911	-8.91359	18.5911	-9.35719	18.5911	-8.18475	18.5911	-12.4507		18.5911	-8.1	18.5911	-6.59915	18.5911	-6.232	18.5911	-6.6963		18.5911	-13.8233	18.5911	-14.0153	18.5911	-10.7079	18.5911	-10.1813		18.5911	-14.0432	18.5911		18.5911	-1.9966
18.6302	-8.68628	18.6302	-9.32696	18.6302	-8.43808	18.6302	-12.4654		18.6302	-8.3903	18.6302	-6.27696	18.6302	-6.1328	18.6302	-6.6569		18.6302	-13.9185	18.6302	-14.0892	18.6302	-10.7263	18.6302	-9.9521		18.6302	-14.343	18.6302		18.6302	-2.0263
18.6693	-8.6385	18.6693	-9.53357	18.6693	-8.42548	18.6693	-12.2526		18.6693	-8.3311	18.6693	-6.37899	18.6693	-6.2397	18.6693	-6.6263		18.6693	-13.6597	18.6693	-14.1799	18.6693	-10.81	18.6693	-10.2505		18.6693	-13.882	18.6693		18.6693	-1.7016
18.7085	-8.99939	18.7085	-9.48307	18.7085	-8.57784	18.7085	-12.4398		18.7085	-8.4489	18.7085	-6.5146	18.7085	-6.1506	18.7085	-6.8446		18.7085	-13.863	18.7085	-13.9784	18.7085	-10.7221	18.7085	-10.363		18.7085	-13.8492	18.7085		18.7085	-1.1479
18.7476	-9.02661	18.7476	-9.38398	18.7476	-8.68654	18.7476	-12.4412		18.7476	-8.3165	18.7476	-6.25131	18.7476	-6.1257	18.7476	-6.8077		18.7476	-14.1072	18.7476	-13.87	18.7476	-10.7415	18.7476	-10.1672		18.7476	-14.5985	18.7476		18.7476	-0.9184
18.7867	-8.84623	18.7867	-9.36819	18.7867	-8.14165	18.7867	-12.2583		18.7867	-8.4105	18.7867	-6.3226	18.7867	-6.1135	18.7867	-6.8095		18.7867	-13.2619	18.7867	-13.9691	18.7867	-10.369	18.7867	-10.9051		18.7867	-13.9018	18.7867		18.7867	-1.3452
18.8259	-8.85841	18.8259	-9.49928	18.8259	-8.30826	18.8259	-12.4908		18.8259	-8.5941	18.8259	-6.36141	18.8259	-6.2505	18.8259	-6.8018		18.8259	-13.9357	18.8259	-13.837	18.8259	-10.1229	18.8259	-10.1963		18.8259	-14.6639	18.8259		18.8259	-2.1684
18.865	-9.08402	18.865	-9.58183	18.865	-8.03103	18.865	-12.5343		18.865	-8.5594	18.865	-6.386	18.865	-6.2309	18.865	-6.6351		18.865	-13.9732	18.865	-14.2819	18.865	-10.5875	18.865	-10.4267		18.865	-14.2614	18.865		18.865	-2.6777
18.9042	-9.04476	18.9042	-9.55203	18.9042	-8.1875	18.9042	-12.3259		18.9042	-8.5255	18.9042	-6.62108	18.9042	-6.2365	18.9042	-6.7109		18.9042	-13.7292	18.9042	-14.1034	18.9042	-10.5319	18.9042	-10.308		18.9042	-14.0388	18.9042		18.9042	-2.3142
18.9433	-9.12418	18.9433	-9.56344	18.9433	-8.11249	18.9433	-12.1947		18.9433	-8.4599	18.9433	-6.63747	18.9433	-6.3303	18.9433	-6.7077		18.9433	-13.7037	18.9433	-13.8284	18.9433	-10.7098	18.9433	-10.1334		18.9433	-13.9259	18.9433		18.9433	-1.8742
18.9824	-9.22847	18.9824	-9.52383	18.9824	-8.16044	18.9824	-12.4485		18.9824	-8.3898	18.9824	-6.31432	18.9824	-6.3745	18.9824	-6.6928		18.9824	-13.5106	18.9824	-13.9667	18.9824	-10.7592	18.9824	-10.3024		18.9824	-12.9208	18.9824		18.9824	-1.7356
19.0216	-9.31056	19.0216	-9.32259	19.0216	-8.32403	19.0216	-12.4349		19.0216	-8.4485	19.0216	-6.29954	19.0216	-6.3707	19.0216	-6.7548		19.0216	-13.791	19.0216	-14.1172	19.0216	-10.8654	19.0216	-10.0534		19.0216	-14.1564	19.0216		19.0216	-1.9116
19.0607	-9.19153	19.0607	-9.38557	19.0607	-8.81681	19.0607	-12.3322		19.0607	-8.3855	19.0607	-6.45906	19.0607	-6.5375	19.0607	-6.9007		19.0607	-13.7854	19.0607	-13.8661	19.0607	-10.6314	19.0607	-10.4444		19.0607	-13.2997	19.0607		19.0607	-1.8975
19.0999	-9.20327	19.0999	-9.3554	19.0999	-8.01576	19.0999	-12.4706		19.0999	-8.585	19.0999	-6.40064	19.0999	-6.4372	19.0999	-6.8176		19.0999	-13.9739	19.0999	-14.0437	19.0999	-10.5882	19.0999	-10.5437		19.0999	-12.9708	19.0999		19.0999	-1.7322
19.139	-9.19379	19.139	-9.37348	19.139	-8.12912	19.139	-12.3482		19.139	-8.575	19.139	-6.32806	19.139	-6.5199	19.139	-6.9507		19.139	-13.3994	19.139	-14.1781	19.139	-10.6453	19.139	-10.499		19.139	-14.0838	19.139		19.139	-1.7071
19.1781	-9.4008	19.1781	-9.32154	19.1781	-8.28968	19.1781	-12.3391		19.1781	-8.9161	19.1781	-6.46652	19.1781	-6.5012	19.1781	-6.7807		19.1781	-14.1439	19.1781	-14.1205	19.1781	-10.3731	19.1781	-10.3482		19.1781	-13.8793	19.1781		19.1781	-1.8849
19.2173	-9.28762	19.2173	-9.36748	19.2173	-8.26717	19.2173	-12.6188		19.2173	-8.8753	19.2173	-6.63626	19.2173	-6.3829	19.2173	-6.7676		19.2173	-13.6342	19.2173	-13.6065	19.2173	-10.4779	19.2173	-10.4326		19.2173	-14.3659	19.2173		19.2173	-2.0543
19.2564	-9.154	19.2564	-9.44293	19.2564	-8.37804	19.2564	-12.3872		19.2564	-8.5778	19.2564	-6.16621	19.2564	-6.4592	19.2564	-6.469		19.2564	-14.1791	19.2564	-14.0625	19.2564	-10.6882	19.2564	-10.3118		19.2564	-14.359	19.2564		19.2564	-1.9919
19.2956	-9.01696	19.2956	-9.47992	19.2956	-8.26534	19.2956	-12.6006		19.2956	-8.5602	19.2956	-6.29622	19.2956	-6.4942	19.2956	-6.3817		19.2956	-13.9031	19.2956	-13.8662	19.2956	-10.5311	19.2956	-10.4803		19.2956	-14.157	19.2956		19.2956	-1.7581
19.3347	-8.99092	19.3347	-9.37676	19.3347	-8.06033	19.3347	-12.4517		19.3347	-8.4778	19.3347	-6.10139	19.3347	-6.4101	19.3347	-6.3977		19.3347	-13.5471	19.3347	-14.0237	19.3347	-10.695	19.3347	-10.6482		19.3347	-14.1963	19.3347		19.3347	-1.3488
19.3738	-9.10934	19.3738	-9.37282	19.3738	-8.11836	19.3738	-12.1332		19.3738	-8.5494	19.3738	-5.83495	19.3738	-6.3369	19.3738	-6.4615		19.3738	-13.9605	19.3738	-14.1654	19.3738	-10.5922	19.3738	-10.7927		19.3738	-14.479	19.3738		19.3738	-0.9878
19.413	-9.13606	19.413	-9.59051	19.413	-8.14843	19.413	-12.2582		19.413	-8.6666	19.413	-6.40807	19.413	-6.4235	19.413	-6.5784		19.413	-13.2969	19.413	-14.3949	19.413	-10.843	19.413	-10.4594		19.413	-13.9448	19.413		19.413	-1.1666
19.4521	-8.89465	19.4521	-9.68936	19.4521	-8.18236	19.4521	-12.524		19.4521	-8.7097	19.4521	-6.61076	19.4521	-6.4929	19.4521	-6.7045		19.4521	-14.202	19.4521	-14.1046	19.4521	-11.1366	19.4521	-10.3497		19.4521	-14.0761	19.4521		19.4521	-1.5033
19.4913	-8.9677	19.4913	-9.61962	19.4913	-8.02159	19.4913	-12.3244		19.4913	-8.6926	19.4913	-6.41301	19.4913	-6.2908	19.4913	-6.5394		19.4913	-13.9506	19.4913	-14.094	19.4913	-10.8725	19.4913	-10.4456		19.4913	-14.8916	19.4913		19.4913	-1.565
19.5304	-9.10032	19.5304	-9.63454	19.5304	-8.13615	19.5304	-12.114		19.5304	-8.6823	19.5304	-6.70931	19.5304	-6.4925	19.5304	-6.5443		19.5304	-13.7718	19.5304	-14.3593	19.5304	-10.748	19.5304	-10.6343		19.5304	-13.3129	19.5304		19.5304	-1.7599
19.5695	-9.15233	19.5695	-9.41266	19.5695	-8.07344	19.5695	-12.0532		19.5695	-8.6488	19.5695	-6.57423	19.5695	-6.5175	19.5695	-6.4467		19.5695	-14.168	19.5695	-13.9317	19.5695	-10.914	19.5695	-10.8812		19.5695	-14.2049	19.5695		19.5695	-2.0115
19.6087	-9.06984	19.6087	-9.27908	19.6087	-8.08447	19.6087	-11.8615		19.6087	-8.7202	19.6087	-6.57984	19.6087	-6.5634	19.6087	-6.5945		19.6087	-13.8327	19.6087	-14.1508	19.6087	-10.9531	19.6087	-10.3402		19.6087	-14.5299	19.6087		19.6087	-2.0832
19.6478	-9.06991	19.6478	-9.3898	19.6478	-8.02482	19.6478	-11.6696		19.6478	-8.8528	19.6478	-6.44577	19.6478	-6.5245	19.6478	-6.5103		19.6478	-14.3193	19.6478	-13.9442	19.6478	-10.8578	19.6478	-10.6574		19.6478	-14.4611	19.6478		19.6478	-1.8536
19.6869	-9.21099	19.6869	-9.45181	19.6869	-8.0506	19.6869	-11.3789		19.6869	-8.6914	19.6869	-6.49624	19.6869	-6.3959	19.6869	-6.5726		19.6869	-13.125	19.6869	-14.231	19.6869	-11.369	19.6869	-10.7706		19.6869	-14.7913	19.6869		19.6869	-1.5531
19.7261	-9.24287	19.7261	-9.28606	19.7261	-8.12807	19.7261	-11.0623		19.7261	-8.5497	19.7261	-6.55765	19.7261	-6.2717	19.7261	-6.4905		19.7261	-14.0209	19.7261	-13.5947	19.7261	-11.331	19.7261	-10.549		19.7261	-14.4656	19.7261		19.7261	-1.4364
19.7652	-9.11197	19.7652	-9.27986	19.7652	-8.11903	19.7652	-11.8834		19.7652	-8.5749	19.7652	-6.52772	19.7652	-6.4592	19.7652	-6.3652		19.7652	-13.5004	19.7652	-14.1621	19.7652	-11.106	19.7652	-10.8316		19.7652	-14.7005	19.7652		19.7652	-1.5158
19.8044	-8.96061	19.8044	-9.37273	19.8044	-8.7646	19.8044	-11.7607		19.8044	-8.6757	19.8044	-6.36694	19.8044	-6.5611	19.8044	-6.4453		19.8044	-14.1263	19.8044	-13.7791	19.8044	-11.0064	19.8044	-10.854		19.8044	-14.2946	19.8044		19.8044	-1.6571
19.8435	-9.228	19.8435	-9.37585	19.8435	-8.31527	19.8435	-11.541		19.8435	-8.8744	19.8435	-6.5854	19.8435	-6.5462	19.8435	-6.6107		19.8435	-14.0239	19.8435	-14.1086	19.8435	-10.8347	19.8435	-10.9388		19.8435	-14.0326	19.8435		19.8435	-1.8426
19.8826	-9.18656	19.8826	-9.35302	19.8826	-8.98639	19.8826	-11.238		19.8826	-8.8577	19.8826	-6.79488	19.8826	-6.4333	19.8826	-6.646		19.8826	-13.8321	19.8826	-14.3148	19.8826	-10.8108	19.8826	-10.6329		19.8826	-13.8781	19.8826		19.8826	-2.0939
19.9218	-9.13326	19.9218	-9.4251	19.9218	-8.20914	19.9218	-11.9497		19.9218	-8.6659	19.9218	-6.94928	19.9218	-6.4266	19.9218	-6.6294		19.9218	-14.2797	19.9218	-13.9295	19.9218	-10.8812	19.9218	-10.8182		19.9218	-14.0409	19.9218		19.9218	-2.0229
19.9609	-9.13924	19.9609	-9.61218	19.9609	-8.24164	19.9609	-11.5727		19.9609	-8.8919	19.9609	-6.92545	19.9609	-6.4685	19.9609	-6.6542		19.9609	-13.5952	19.9609	-14.0856	19.9609	-10.8383	19.9609	-10.6343		19.9609	-14.279	19.9609		19.9609	-1.6629
20.0001	-9.25837	20.0001	-9.84737	20.0001	-8.30245	20.0001	-11.2839		20.0001	-8.4428	20.0001	-6.51206	20.0001	-6.5398	20.0001	-6.7209		20.0001	-13.9048	20.0001	-14.3166	20.0001	-10.8738	20.0001	-11.0834		20.0001	-14.7218	20.0001		20.0001	-1.6519
										-8.6816																						--
																																--
																																--
																																--
																																--
																																--
																																--

## Sheet: Supplementary Fig. 16
Supplementary Fig. 16
PdTe																																									PdTe2
Raman shift (cm-1)	Intensity(arb.units.)	Raman shift (cm-1)	Intensity(arb.units.)	Raman shift (cm-1)	Intensity(arb.units.)	Raman shift (cm-1)	Intensity(arb.units.)	Raman shift (cm-1)	Intensity(arb.units.)	Raman shift (cm-1)	Intensity(arb.units.)	Raman shift (cm-1)	Intensity(arb.units.)	Raman shift (cm-1)	Intensity(arb.units.)	Raman shift (cm-1)	Intensity(arb.units.)	Raman shift (cm-1)	Intensity(arb.units.)	Raman shift (cm-1)	Intensity(arb.units.)	Raman shift (cm-1)	Intensity(arb.units.)	Raman shift (cm-1)	Intensity(arb.units.)	Raman shift (cm-1)	Intensity(arb.units.)	Raman shift (cm-1)	Intensity(arb.units.)	Raman shift (cm-1)	Intensity(arb.units.)	Raman shift (cm-1)	Intensity(arb.units.)	Raman shift (cm-1)	Intensity(arb.units.)	Raman shift (cm-1)	Intensity(arb.units.)	Raman shift (cm-1)	Intensity(arb.units.)		Raman shift (cm-1)	Intensity(arb.units.)	Raman shift (cm-1)	Intensity(arb.units.)	Raman shift (cm-1)	Intensity(arb.units.)	Raman shift (cm-1)	Intensity(arb.units.)	Raman shift (cm-1)
35.7841	562	35.7841	607	35.7841	600	35.7841	581	35.7841	563	35.7841	623	35.7841	576	35.7841	644	35.7841	650	35.7841	636	35.7841	631	35.7841	615	35.7841	608	35.7841	611	35.7841	660	35.7841	685	35.7841	692	35.7841	658	35.7841	659	35.7841	644		21.2039	854	21.2039	783	21.2039	951	21.2039	750	21.2039
38.6973	553	38.6973	590	38.6973	594	38.6973	572	38.6973	554	38.6973	600	38.6973	571	38.6973	626	38.6973	625	38.6973	629	38.6973	622	38.6973	599	38.6973	589	38.6973	594	38.6973	646	38.6973	673	38.6973	695	38.6973	659	38.6973	628	38.6973	626		24.1219	788	24.1219	712	24.1219	797	24.1219	663	24.1219
41.6094	549	41.6094	605	41.6094	587	41.6094	558	41.6094	554	41.6094	616	41.6094	570	41.6094	614	41.6094	620	41.6094	616	41.6094	605	41.6094	601	41.6094	593	41.6094	612	41.6094	657	41.6094	657	41.6094	669	41.6094	650	41.6094	622	41.6094	632		27.0389	690	27.0389	661	27.0389	703	27.0389	630	27.0389
44.5207	548	44.5207	588	44.5207	588	44.5207	579	44.5207	573	44.5207	593	44.5207	575	44.5207	605	44.5207	610	44.5207	611	44.5207	608	44.5207	611	44.5207	600	44.5207	595	44.5207	644	44.5207	669	44.5207	668	44.5207	635	44.5207	615	44.5207	618		29.9549	651	29.9549	639	29.9549	648	29.9549	605	29.9549
47.4309	540	47.4309	588	47.4309	586	47.4309	567	47.4309	551	47.4309	586	47.4309	551	47.4309	606	47.4309	618	47.4309	602	47.4309	609	47.4309	587	47.4309	587	47.4309	590	47.4309	642	47.4309	630	47.4309	655	47.4309	622	47.4309	623	47.4309	629		32.87	628	32.87	607	32.87	624	32.87	592	32.87
50.3402	540	50.3402	596	50.3402	568	50.3402	564	50.3402	553	50.3402	592	50.3402	553	50.3402	603	50.3402	611	50.3402	600	50.3402	600	50.3402	588	50.3402	587	50.3402	580	50.3402	629	50.3402	646	50.3402	644	50.3402	620	50.3402	609	50.3402	604		35.7841	602	35.7841	608	35.7841	616	35.7841	606	35.7841
53.2485	539	53.2485	579	53.2485	577	53.2485	563	53.2485	541	53.2485	584	53.2485	571	53.2485	600	53.2485	597	53.2485	607	53.2485	602	53.2485	579	53.2485	581	53.2485	589	53.2485	625	53.2485	635	53.2485	636	53.2485	611	53.2485	603	53.2485	606		38.6973	618	38.6973	602	38.6973	608	38.6973	599	38.6973
56.1559	535	56.1559	569	56.1559	576	56.1559	569	56.1559	542	56.1559	586	56.1559	564	56.1559	599	56.1559	603	56.1559	606	56.1559	589	56.1559	592	56.1559	576	56.1559	592	56.1559	629	56.1559	636	56.1559	675	56.1559	616	56.1559	606	56.1559	601		41.6094	617	41.6094	607	41.6094	597	41.6094	595	41.6094
59.0623	537	59.0623	589	59.0623	573	59.0623	563	59.0623	547	59.0623	587	59.0623	556	59.0623	617	59.0623	608	59.0623	601	59.0623	596	59.0623	570	59.0623	585	59.0623	589	59.0623	617	59.0623	636	59.0623	654	59.0623	626	59.0623	602	59.0623	600		44.5207	627	44.5207	627	44.5207	622	44.5207	602	44.5207
61.9677	534	61.9677	570	61.9677	574	61.9677	564	61.9677	543	61.9677	573	61.9677	567	61.9677	603	61.9677	600	61.9677	598	61.9677	607	61.9677	579	61.9677	570	61.9677	590	61.9677	627	61.9677	620	61.9677	672	61.9677	623	61.9677	607	61.9677	612		47.4309	622	47.4309	600	47.4309	613	47.4309	609	47.4309
64.8722	530	64.8722	586	64.8722	552	64.8722	564	64.8722	544	64.8722	584	64.8722	551	64.8722	597	64.8722	598	64.8722	590	64.8722	601	64.8722	563	64.8722	577	64.8722	569	64.8722	632	64.8722	615	64.8722	647	64.8722	615	64.8722	593	64.8722	599		50.3402	642	50.3402	611	50.3402	619	50.3402	611	50.3402
67.7757	537	67.7757	571	67.7757	563	67.7757	558	67.7757	540	67.7757	576	67.7757	554	67.7757	604	67.7757	588	67.7757	595	67.7757	602	67.7757	570	67.7757	563	67.7757	564	67.7757	632	67.7757	632	67.7757	669	67.7757	628	67.7757	608	67.7757	588		53.2485	637	53.2485	636	53.2485	644	53.2485	617	53.2485
70.6783	542	70.6783	601	70.6783	569	70.6783	564	70.6783	528	70.6783	583	70.6783	549	70.6783	609	70.6783	606	70.6783	606	70.6783	593	70.6783	575	70.6783	580	70.6783	580	70.6783	629	70.6783	640	70.6783	656	70.6783	614	70.6783	597	70.6783	606		56.1559	668	56.1559	653	56.1559	671	56.1559	673	56.1559
73.5799	534	73.5799	586	73.5799	573	73.5799	560	73.5799	550	73.5799	591	73.5799	561	73.5799	600	73.5799	612	73.5799	603	73.5799	611	73.5799	581	73.5799	575	73.5799	590	73.5799	636	73.5799	634	73.5799	650	73.5799	624	73.5799	607	73.5799	608		59.0623	707	59.0623	714	59.0623	696	59.0623	677	59.0623
76.4805	539	76.4805	596	76.4805	575	76.4805	556	76.4805	541	76.4805	585	76.4805	560	76.4805	602	76.4805	600	76.4805	597	76.4805	611	76.4805	581	76.4805	589	76.4805	586	76.4805	634	76.4805	631	76.4805	633	76.4805	619	76.4805	610	76.4805	612		61.9677	768	61.9677	789	61.9677	765	61.9677	729	61.9677
79.3802	559	79.3802	590	79.3802	580	79.3802	571	79.3802	559	79.3802	596	79.3802	570	79.3802	610	79.3802	617	79.3802	603	79.3802	603	79.3802	584	79.3802	579	79.3802	606	79.3802	646	79.3802	637	79.3802	647	79.3802	618	79.3802	630	79.3802	606		64.8722	971	64.8722	931	64.8722	911	64.8722	865	64.8722
82.2789	555	82.2789	612	82.2789	578	82.2789	569	82.2789	556	82.2789	603	82.2789	572	82.2789	618	82.2789	621	82.2789	631	82.2789	624	82.2789	591	82.2789	589	82.2789	605	82.2789	643	82.2789	650	82.2789	652	82.2789	643	82.2789	635	82.2789	630		67.7757	1148	67.7757	1205	67.7757	1156	67.7757	1078	67.7757
85.1767	563	85.1767	626	85.1767	600	85.1767	588	85.1767	567	85.1767	618	85.1767	580	85.1767	645	85.1767	661	85.1767	653	85.1767	652	85.1767	609	85.1767	610	85.1767	617	85.1767	671	85.1767	695	85.1767	680	85.1767	690	85.1767	660	85.1767	676		70.6783	1339	70.6783	1425	70.6783	1400	70.6783	1303	70.6783
88.0735	571	88.0735	653	88.0735	641	88.0735	625	88.0735	587	88.0735	678	88.0735	629	88.0735	710	88.0735	730	88.0735	701	88.0735	722	88.0735	664	88.0735	662	88.0735	681	88.0735	742	88.0735	763	88.0735	739	88.0735	754	88.0735	733	88.0735	739		73.5799	1333	73.5799	1382	73.5799	1403	73.5799	1349	73.5799
90.9694	627	90.9694	746	90.9694	721	90.9694	692	90.9694	640	90.9694	765	90.9694	694	90.9694	778	90.9694	802	90.9694	787	90.9694	786	90.9694	743	90.9694	726	90.9694	721	90.9694	817	90.9694	905	90.9694	799	90.9694	861	90.9694	818	90.9694	803		76.4805	1158	76.4805	1116	76.4805	1136	76.4805	1112	76.4805
93.8642	661	93.8642	821	93.8642	729	93.8642	737	93.8642	660	93.8642	801	93.8642	722	93.8642	851	93.8642	853	93.8642	862	93.8642	855	93.8642	794	93.8642	784	93.8642	822	93.8642	908	93.8642	951	93.8642	846	93.8642	948	93.8642	865	93.8642	879		79.3802	886	79.3802	885	79.3802	908	79.3802	901	79.3802
96.7582	642	96.7582	792	96.7582	757	96.7582	740	96.7582	665	96.7582	790	96.7582	728	96.7582	865	96.7582	888	96.7582	867	96.7582	873	96.7582	775	96.7582	785	96.7582	798	96.7582	897	96.7582	975	96.7582	837	96.7582	932	96.7582	897	96.7582	864		82.2789	722	82.2789	712	82.2789	736	82.2789	728	82.2789
99.6512	618	99.6512	741	99.6512	685	99.6512	683	99.6512	618	99.6512	732	99.6512	656	99.6512	814	99.6512	793	99.6512	831	99.6512	795	99.6512	704	99.6512	719	99.6512	738	99.6512	839	99.6512	870	99.6512	793	99.6512	832	99.6512	774	99.6512	787		85.1767	670	85.1767	649	85.1767	668	85.1767	635	85.1767
102.543	591	102.543	662	102.543	654	102.543	631	102.543	593	102.543	669	102.543	605	102.543	706	102.543	711	102.543	717	102.543	718	102.543	652	102.543	657	102.543	672	102.543	737	102.543	749	102.543	729	102.543	704	102.543	734	102.543	687		88.0735	605	88.0735	610	88.0735	622	88.0735	599	88.0735
105.434	574	105.434	640	105.434	605	105.434	592	105.434	565	105.434	618	105.434	586	105.434	652	105.434	651	105.434	663	105.434	657	105.434	606	105.434	613	105.434	631	105.434	701	105.434	711	105.434	700	105.434	684	105.434	652	105.434	666		90.9694	595	90.9694	585	90.9694	590	90.9694	576	90.9694
108.324	544	108.324	597	108.324	588	108.324	573	108.324	541	108.324	601	108.324	569	108.324	621	108.324	620	108.324	634	108.324	610	108.324	580	108.324	578	108.324	602	108.324	630	108.324	661	108.324	661	108.324	634	108.324	615	108.324	616		93.8642	572	93.8642	556	93.8642	569	93.8642	563	93.8642
111.214	535	111.214	579	111.214	565	111.214	555	111.214	542	111.214	586	111.214	554	111.214	585	111.214	600	111.214	587	111.214	583	111.214	571	111.214	567	111.214	577	111.214	623	111.214	615	111.214	622	111.214	607	111.214	587	111.214	603		96.7582	556	96.7582	562	96.7582	556	96.7582	568	96.7582
114.102	534	114.102	576	114.102	556	114.102	552	114.102	538	114.102	568	114.102	547	114.102	576	114.102	590	114.102	585	114.102	579	114.102	555	114.102	565	114.102	566	114.102	608	114.102	611	114.102	639	114.102	592	114.102	576	114.102	585		99.6512	556	99.6512	559	99.6512	549	99.6512	545	99.6512
116.989	529	116.989	562	116.989	551	116.989	550	116.989	528	116.989	557	116.989	549	116.989	579	116.989	589	116.989	576	116.989	577	116.989	561	116.989	564	116.989	558	116.989	604	116.989	618	116.989	618	116.989	589	116.989	579	116.989	591		102.543	545	102.543	554	102.543	546	102.543	548	102.543
119.875	525	119.875	557	119.875	549	119.875	547	119.875	532	119.875	560	119.875	535	119.875	576	119.875	567	119.875	581	119.875	586	119.875	547	119.875	556	119.875	558	119.875	582	119.875	589	119.875	611	119.875	583	119.875	579	119.875	588		105.434	542	105.434	568	105.434	551	105.434	537	105.434
122.761	526	122.761	547	122.761	539	122.761	540	122.761	525	122.761	551	122.761	539	122.761	561	122.761	561	122.761	553	122.761	583	122.761	553	122.761	553	122.761	559	122.761	602	122.761	592	122.761	595	122.761	566	122.761	589	122.761	585		108.324	549	108.324	544	108.324	549	108.324	536	108.324
125.645	521	125.645	558	125.645	544	125.645	545	125.645	528	125.645	559	125.645	531	125.645	576	125.645	556	125.645	559	125.645	574	125.645	552	125.645	552	125.645	553	125.645	587	125.645	583	125.645	590	125.645	580	125.645	573	125.645	583		111.214	538	111.214	539	111.214	544	111.214	542	111.214
128.529	526	128.529	557	128.529	547	128.529	541	128.529	527	128.529	554	128.529	536	128.529	556	128.529	569	128.529	567	128.529	567	128.529	545	128.529	544	128.529	564	128.529	587	128.529	582	128.529	592	128.529	577	128.529	560	128.529	565		114.102	546	114.102	546	114.102	544	114.102	541	114.102
131.411	517	131.411	552	131.411	552	131.411	537	131.411	525	131.411	563	131.411	531	131.411	559	131.411	571	131.411	561	131.411	564	131.411	544	131.411	539	131.411	548	131.411	572	131.411	591	131.411	594	131.411	580	131.411	567	131.411	574		116.989	546	116.989	535	116.989	558	116.989	547	116.989
134.293	513	134.293	546	134.293	530	134.293	538	134.293	518	134.293	540	134.293	531	134.293	550	134.293	559	134.293	556	134.293	568	134.293	539	134.293	538	134.293	542	134.293	580	134.293	578	134.293	579	134.293	569	134.293	567	134.293	572		119.875	550	119.875	560	119.875	558	119.875	566	119.875
137.173	519	137.173	539	137.173	528	137.173	530	137.173	524	137.173	544	137.173	530	137.173	567	137.173	562	137.173	570	137.173	556	137.173	548	137.173	541	137.173	545	137.173	579	137.173	588	137.173	592	137.173	574	137.173	567	137.173	552		122.761	581	122.761	585	122.761	576	122.761	571	122.761
140.053	523	140.053	550	140.053	538	140.053	540	140.053	521	140.053	548	140.053	529	140.053	556	140.053	560	140.053	553	140.053	563	140.053	540	140.053	543	140.053	535	140.053	582	140.053	576	140.053	584	140.053	561	140.053	557	140.053	560		125.645	602	125.645	605	125.645	603	125.645	592	125.645
142.932	514	142.932	546	142.932	536	142.932	528	142.932	525	142.932	552	142.932	534	142.932	558	142.932	561	142.932	559	142.932	557	142.932	538	142.932	539	142.932	543	142.932	578	142.932	565	142.932	590	142.932	575	142.932	568	142.932	556		128.529	659	128.529	642	128.529	657	128.529	654	128.529
145.809	517	145.809	542	145.809	534	145.809	536	145.809	518	145.809	551	145.809	522	145.809	549	145.809	558	145.809	551	145.809	563	145.809	529	145.809	545	145.809	542	145.809	588	145.809	573	145.809	598	145.809	567	145.809	565	145.809	565		131.411	680	131.411	664	131.411	697	131.411	659	131.411
148.686	518	148.686	537	148.686	537	148.686	530	148.686	520	148.686	551	148.686	525	148.686	557	148.686	546	148.686	550	148.686	553	148.686	530	148.686	532	148.686	545	148.686	577	148.686	575	148.686	588	148.686	558	148.686	552	148.686	559		134.293	672	134.293	632	134.293	649	134.293	623	134.293
151.562	517	151.562	532	151.562	536	151.562	528	151.562	521	151.562	539	151.562	532	151.562	557	151.562	558	151.562	550	151.562	550	151.562	538	151.562	548	151.562	540	151.562	565	151.562	557	151.562	595	151.562	557	151.562	553	151.562	556		137.173	592	137.173	585	137.173	602	137.173	594	137.173
154.437	512	154.437	542	154.437	538	154.437	530	154.437	518	154.437	540	154.437	535	154.437	551	154.437	549	154.437	552	154.437	551	154.437	535	154.437	543	154.437	536	154.437	570	154.437	557	154.437	581	154.437	560	154.437	546	154.437	550		140.053	568	140.053	556	140.053	563	140.053	561	140.053
157.311	520	157.311	533	157.311	536	157.311	532	157.311	523	157.311	543	157.311	529	157.311	542	157.311	553	157.311	558	157.311	552	157.311	539	157.311	528	157.311	542	157.311	572	157.311	566	157.311	573	157.311	560	157.311	561	157.311	557		142.932	556	142.932	562	142.932	559	142.932	539	142.932
160.184	514	160.184	543	160.184	534	160.184	527	160.184	512	160.184	545	160.184	525	160.184	552	160.184	559	160.184	546	160.184	547	160.184	542	160.184	528	160.184	534	160.184	570	160.184	547	160.184	573	160.184	552	160.184	552	160.184	558		145.809	537	145.809	545	145.809	544	145.809	539	145.809
163.056	517	163.056	543	163.056	529	163.056	522	163.056	524	163.056	540	163.056	523	163.056	548	163.056	552	163.056	556	163.056	548	163.056	534	163.056	543	163.056	536	163.056	568	163.056	555	163.056	577	163.056	543	163.056	541	163.056	545		148.686	551	148.686	546	148.686	552	148.686	547	148.686
165.927	516	165.927	534	165.927	524	165.927	526	165.927	512	165.927	543	165.927	517	165.927	551	165.927	538	165.927	542	165.927	541	165.927	524	165.927	529	165.927	532	165.927	564	165.927	559	165.927	585	165.927	552	165.927	558	165.927	551		151.562	551	151.562	536	151.562	552	151.562	539	151.562
168.797	516	168.797	532	168.797	526	168.797	530	168.797	510	168.797	540	168.797	515	168.797	537	168.797	548	168.797	539	168.797	548	168.797	528	168.797	527	168.797	532	168.797	555	168.797	559	168.797	593	168.797	553	168.797	548	168.797	546		154.437	545	154.437	553	154.437	548	154.437	537	154.437
171.667	513	171.667	530	171.667	528	171.667	522	171.667	515	171.667	533	171.667	522	171.667	541	171.667	538	171.667	545	171.667	539	171.667	538	171.667	534	171.667	525	171.667	553	171.667	549	171.667	586	171.667	560	171.667	537	171.667	557		157.311	547	157.311	534	157.311	547	157.311	549	157.311
174.535	515	174.535	529	174.535	532	174.535	520	174.535	514	174.535	537	174.535	526	174.535	548	174.535	545	174.535	546	174.535	554	174.535	527	174.535	528	174.535	525	174.535	560	174.535	549	174.535	582	174.535	543	174.535	540	174.535	546		160.184	528	160.184	538	160.184	546	160.184	537	160.184
177.402	508	177.402	530	177.402	538	177.402	507	177.402	514	177.402	525	177.402	522	177.402	534	177.402	545	177.402	551	177.402	545	177.402	531	177.402	529	177.402	526	177.402	557	177.402	551	177.402	570	177.402	549	177.402	544	177.402	545		163.056	546	163.056	545	163.056	536	163.056	541	163.056
180.269	517	180.269	527	180.269	534	180.269	525	180.269	516	180.269	545	180.269	512	180.269	537	180.269	545	180.269	538	180.269	537	180.269	529	180.269	529	180.269	521	180.269	565	180.269	554	180.269	569	180.269	544	180.269	547	180.269	542		165.927	535	165.927	538	165.927	531	165.927	535	165.927
183.134	512	183.134	532	183.134	528	183.134	527	183.134	518	183.134	526	183.134	514	183.134	540	183.134	534	183.134	537	183.134	533	183.134	530	183.134	529	183.134	526	183.134	565	183.134	550	183.134	572	183.134	549	183.134	550	183.134	549		168.797	538	168.797	528	168.797	536	168.797	529	168.797
185.999	510	185.999	530	185.999	537	185.999	524	185.999	513	185.999	538	185.999	519	185.999	541	185.999	541	185.999	537	185.999	536	185.999	531	185.999	523	185.999	531	185.999	551	185.999	542	185.999	560	185.999	548	185.999	536	185.999	538		171.667	533	171.667	539	171.667	536	171.667	543	171.667
188.862	513	188.862	534	188.862	522	188.862	514	188.862	508	188.862	528	188.862	516	188.862	539	188.862	532	188.862	540	188.862	528	188.862	525	188.862	531	188.862	528	188.862	551	188.862	552	188.862	556	188.862	552	188.862	536	188.862	548		174.535	533	174.535	526	174.535	529	174.535	534	174.535
191.725	515	191.725	535	191.725	527	191.725	519	191.725	518	191.725	529	191.725	515	191.725	549	191.725	535	191.725	543	191.725	536	191.725	520	191.725	519	191.725	533	191.725	554	191.725	544	191.725	575	191.725	538	191.725	533	191.725	540		177.402	524	177.402	532	177.402	524	177.402	525	177.402
194.587	514	194.587	529	194.587	523	194.587	526	194.587	519	194.587	525	194.587	522	194.587	540	194.587	543	194.587	528	194.587	535	194.587	527	194.587	527	194.587	531	194.587	543	194.587	544	194.587	571	194.587	552	194.587	542	194.587	542		180.269	530	180.269	526	180.269	533	180.269	529	180.269
197.447	514	197.447	531	197.447	520	197.447	519	197.447	513	197.447	528	197.447	515	197.447	539	197.447	543	197.447	531	197.447	542	197.447	529	197.447	523	197.447	520	197.447	549	197.447	549	197.447	570	197.447	548	197.447	542	197.447	532		183.134	533	183.134	527	183.134	528	183.134	536	183.134
200.307	505	200.307	525	200.307	525	200.307	518	200.307	515	200.307	535	200.307	513	200.307	536	200.307	535	200.307	527	200.307	537	200.307	526	200.307	531	200.307	522	200.307	547	200.307	551	200.307	558	200.307	542	200.307	544	200.307	533		185.999	539	185.999	531	185.999	527	185.999	527	185.999
203.166	511	203.166	528	203.166	528	203.166	514	203.166	509	203.166	532	203.166	518	203.166	539	203.166	534	203.166	533	203.166	540	203.166	530	203.166	529	203.166	523	203.166	553	203.166	543	203.166	552	203.166	541	203.166	540	203.166	532		188.862	526	188.862	528	188.862	525	188.862	526	188.862
206.024	512	206.024	524	206.024	524	206.024	517	206.024	509	206.024	528	206.024	513	206.024	533	206.024	538	206.024	535	206.024	536	206.024	521	206.024	530	206.024	527	206.024	552	206.024	538	206.024	568	206.024	538	206.024	536	206.024	548		191.725	530	191.725	521	191.725	535	191.725	518	191.725
208.881	512	208.881	527	208.881	512	208.881	522	208.881	511	208.881	526	208.881	513	208.881	531	208.881	525	208.881	537	208.881	543	208.881	527	208.881	526	208.881	524	208.881	545	208.881	539	208.881	560	208.881	535	208.881	536	208.881	540		194.587	520	194.587	518	194.587	526	194.587	532	194.587
211.737	506	211.737	521	211.737	524	211.737	518	211.737	513	211.737	532	211.737	507	211.737	526	211.737	528	211.737	537	211.737	524	211.737	522	211.737	531	211.737	527	211.737	549	211.737	540	211.737	566	211.737	540	211.737	537	211.737	530		197.447	529	197.447	529	197.447	531	197.447	520	197.447
214.592	511	214.592	526	214.592	517	214.592	519	214.592	506	214.592	529	214.592	518	214.592	537	214.592	531	214.592	534	214.592	528	214.592	524	214.592	522	214.592	523	214.592	543	214.592	540	214.592	565	214.592	536	214.592	550	214.592	536		200.307	523	200.307	522	200.307	524	200.307	525	200.307
217.446	509	217.446	527	217.446	520	217.446	517	217.446	507	217.446	522	217.446	521	217.446	532	217.446	530	217.446	524	217.446	534	217.446	519	217.446	521	217.446	529	217.446	554	217.446	539	217.446	560	217.446	543	217.446	531	217.446	521		203.166	529	203.166	527	203.166	516	203.166	519	203.166
220.3	509	220.3	527	220.3	520	220.3	516	220.3	511	220.3	523	220.3	512	220.3	533	220.3	529	220.3	523	220.3	531	220.3	519	220.3	529	220.3	531	220.3	547	220.3	537	220.3	556	220.3	540	220.3	537	220.3	537		206.024	518	206.024	522	206.024	518	206.024	521	206.024
223.152	510	223.152	515	223.152	522	223.152	517	223.152	515	223.152	529	223.152	519	223.152	526	223.152	525	223.152	528	223.152	529	223.152	523	223.152	526	223.152	526	223.152	542	223.152	541	223.152	548	223.152	539	223.152	539	223.152	526		208.881	528	208.881	523	208.881	522	208.881	521	208.881
226.003	509	226.003	520	226.003	520	226.003	512	226.003	510	226.003	519	226.003	517	226.003	526	226.003	526	226.003	531	226.003	524	226.003	528	226.003	520	226.003	524	226.003	535	226.003	539	226.003	546	226.003	544	226.003	523	226.003	535		211.737	524	211.737	525	211.737	520	211.737	517	211.737
228.854	506	228.854	526	228.854	524	228.854	515	228.854	513	228.854	515	228.854	516	228.854	537	228.854	531	228.854	521	228.854	531	228.854	526	228.854	522	228.854	520	228.854	545	228.854	537	228.854	555	228.854	542	228.854	530	228.854	535		214.592	512	214.592	517	214.592	520	214.592	510	214.592
231.703	508	231.703	524	231.703	515	231.703	518	231.703	505	231.703	514	231.703	515	231.703	529	231.703	532	231.703	529	231.703	525	231.703	516	231.703	520	231.703	522	231.703	546	231.703	540	231.703	554	231.703	533	231.703	527	231.703	531		217.446	517	217.446	518	217.446	516	217.446	524	217.446
234.552	510	234.552	521	234.552	511	234.552	512	234.552	499	234.552	525	234.552	513	234.552	534	234.552	532	234.552	537	234.552	524	234.552	516	234.552	529	234.552	528	234.552	543	234.552	538	234.552	555	234.552	541	234.552	529	234.552	530		220.3	526	220.3	529	220.3	523	220.3	511	220.3
237.4	512	237.4	516	237.4	521	237.4	515	237.4	511	237.4	531	237.4	506	237.4	529	237.4	526	237.4	529	237.4	531	237.4	522	237.4	523	237.4	520	237.4	536	237.4	544	237.4	556	237.4	539	237.4	533	237.4	538		223.152	533	223.152	521	223.152	523	223.152	516	223.152
240.246	512	240.246	522	240.246	514	240.246	517	240.246	511	240.246	530	240.246	515	240.246	528	240.246	529	240.246	531	240.246	531	240.246	516	240.246	518	240.246	524	240.246	546	240.246	531	240.246	560	240.246	535	240.246	532	240.246	531		226.003	518	226.003	524	226.003	520	226.003	516	226.003
243.092	503	243.092	516	243.092	521	243.092	514	243.092	510	243.092	521	243.092	512	243.092	525	243.092	534	243.092	520	243.092	529	243.092	521	243.092	520	243.092	519	243.092	542	243.092	535	243.092	555	243.092	535	243.092	524	243.092	523		228.854	523	228.854	520	228.854	525	228.854	518	228.854
245.937	507	245.937	518	245.937	519	245.937	517	245.937	508	245.937	526	245.937	510	245.937	523	245.937	526	245.937	527	245.937	542	245.937	515	245.937	516	245.937	522	245.937	544	245.937	531	245.937	563	245.937	533	245.937	526	245.937	531		231.703	528	231.703	526	231.703	527	231.703	518	231.703
248.781	508	248.781	525	248.781	518	248.781	505	248.781	509	248.781	531	248.781	516	248.781	529	248.781	521	248.781	531	248.781	529	248.781	522	248.781	516	248.781	525	248.781	536	248.781	538	248.781	559	248.781	537	248.781	531	248.781	530		234.552	513	234.552	517	234.552	513	234.552	515	234.552
251.624	502	251.624	522	251.624	518	251.624	509	251.624	512	251.624	521	251.624	513	251.624	522	251.624	523	251.624	522	251.624	521	251.624	514	251.624	525	251.624	513	251.624	538	251.624	531	251.624	551	251.624	531	251.624	532	251.624	525		237.4	514	237.4	523	237.4	521	237.4	517	237.4
254.466	508	254.466	524	254.466	511	254.466	509	254.466	508	254.466	522	254.466	515	254.466	520	254.466	523	254.466	529	254.466	527	254.466	527	254.466	519	254.466	524	254.466	533	254.466	535	254.466	563	254.466	538	254.466	531	254.466	534		240.246	528	240.246	520	240.246	516	240.246	514	240.246
257.307	505	257.307	521	257.307	518	257.307	515	257.307	505	257.307	517	257.307	513	257.307	527	257.307	535	257.307	528	257.307	528	257.307	518	257.307	509	257.307	519	257.307	543	257.307	538	257.307	553	257.307	538	257.307	531	257.307	531		243.092	519	243.092	521	243.092	519	243.092	519	243.092
260.147	512	260.147	530	260.147	512	260.147	509	260.147	506	260.147	522	260.147	515	260.147	535	260.147	528	260.147	524	260.147	528	260.147	518	260.147	514	260.147	529	260.147	536	260.147	539	260.147	543	260.147	542	260.147	525	260.147	529		245.937	523	245.937	517	245.937	522	245.937	512	245.937
262.986	511	262.986	518	262.986	518	262.986	512	262.986	507	262.986	529	262.986	518	262.986	521	262.986	523	262.986	530	262.986	525	262.986	519	262.986	519	262.986	522	262.986	539	262.986	534	262.986	555	262.986	531	262.986	534	262.986	521		248.781	516	248.781	523	248.781	524	248.781	517	248.781
265.825	509	265.825	520	265.825	516	265.825	514	265.825	507	265.825	529	265.825	507	265.825	533	265.825	522	265.825	534	265.825	524	265.825	521	265.825	518	265.825	525	265.825	536	265.825	543	265.825	546	265.825	533	265.825	532	265.825	529		251.624	517	251.624	523	251.624	517	251.624	509	251.624
268.662	506	268.662	518	268.662	512	268.662	517	268.662	506	268.662	525	268.662	519	268.662	528	268.662	527	268.662	531	268.662	526	268.662	513	268.662	528	268.662	519	268.662	547	268.662	534	268.662	558	268.662	532	268.662	533	268.662	535		254.466	521	254.466	522	254.466	522	254.466	513	254.466
271.499	506	271.499	513	271.499	514	271.499	518	271.499	507	271.499	520	271.499	508	271.499	532	271.499	520	271.499	525	271.499	527	271.499	522	271.499	515	271.499	515	271.499	542	271.499	531	271.499	557	271.499	528	271.499	530	271.499	536		257.307	523	257.307	520	257.307	523	257.307	516	257.307
274.334	513	274.334	521	274.334	517	274.334	509	274.334	506	274.334	526	274.334	520	274.334	525	274.334	526	274.334	530	274.334	527	274.334	510	274.334	520	274.334	527	274.334	535	274.334	547	274.334	544	274.334	528	274.334	533	274.334	526		260.147	523	260.147	525	260.147	516	260.147	531	260.147
277.169	512	277.169	521	277.169	519	277.169	513	277.169	510	277.169	523	277.169	504	277.169	533	277.169	524	277.169	530	277.169	530	277.169	526	277.169	530	277.169	516	277.169	532	277.169	523	277.169	557	277.169	544	277.169	526	277.169	527		262.986	521	262.986	515	262.986	519	262.986	519	262.986
280.002	509	280.002	525	280.002	519	280.002	516	280.002	509	280.002	514	280.002	516	280.002	532	280.002	525	280.002	528	280.002	516	280.002	515	280.002	525	280.002	513	280.002	543	280.002	539	280.002	544	280.002	537	280.002	526	280.002	535		265.825	523	265.825	516	265.825	519	265.825	524	265.825
282.835	504	282.835	521	282.835	518	282.835	510	282.835	508	282.835	524	282.835	516	282.835	535	282.835	522	282.835	525	282.835	524	282.835	525	282.835	522	282.835	521	282.835	538	282.835	536	282.835	552	282.835	541	282.835	522	282.835	538		268.662	519	268.662	514	268.662	517	268.662	521	268.662
285.667	509	285.667	528	285.667	515	285.667	510	285.667	505	285.667	522	285.667	513	285.667	538	285.667	528	285.667	523	285.667	532	285.667	514	285.667	515	285.667	520	285.667	554	285.667	541	285.667	548	285.667	536	285.667	536	285.667	528		271.499	516	271.499	518	271.499	524	271.499	515	271.499
288.498	505	288.498	520	288.498	521	288.498	519	288.498	509	288.498	529	288.498	516	288.498	531	288.498	530	288.498	531	288.498	533	288.498	517	288.498	518	288.498	523	288.498	532	288.498	526	288.498	543	288.498	533	288.498	534	288.498	532		274.334	515	274.334	527	274.334	518	274.334	511	274.334
291.328	512	291.328	525	291.328	518	291.328	514	291.328	507	291.328	524	291.328	510	291.328	527	291.328	523	291.328	533	291.328	533	291.328	519	291.328	519	291.328	529	291.328	541	291.328	532	291.328	551	291.328	537	291.328	524	291.328	526		277.169	513	277.169	513	277.169	522	277.169	511	277.169
294.157	507	294.157	522	294.157	515	294.157	520	294.157	510	294.157	523	294.157	515	294.157	532	294.157	517	294.157	523	294.157	535	294.157	520	294.157	525	294.157	517	294.157	548	294.157	538	294.157	564	294.157	536	294.157	534	294.157	534		280.002	524	280.002	516	280.002	530	280.002	510	280.002
296.985	509	296.985	522	296.985	515	296.985	513	296.985	504	296.985	523	296.985	514	296.985	523	296.985	535	296.985	530	296.985	525	296.985	517	296.985	521	296.985	512	296.985	533	296.985	527	296.985	541	296.985	532	296.985	533	296.985	532		282.835	519	282.835	520	282.835	522	282.835	518	282.835
299.812	506	299.812	517	299.812	525	299.812	514	299.812	509	299.812	512	299.812	515	299.812	531	299.812	525	299.812	527	299.812	531	299.812	522	299.812	523	299.812	524	299.812	537	299.812	536	299.812	552	299.812	537	299.812	523	299.812	539		285.667	515	285.667	513	285.667	516	285.667	520	285.667
302.639	508	302.639	517	302.639	513	302.639	510	302.639	508	302.639	522	302.639	514	302.639	519	302.639	523	302.639	536	302.639	529	302.639	516	302.639	522	302.639	523	302.639	531	302.639	541	302.639	549	302.639	535	302.639	531	302.639	532		288.498	515	288.498	512	288.498	512	288.498	523	288.498
305.464	504	305.464	520	305.464	518	305.464	513	305.464	508	305.464	526	305.464	516	305.464	527	305.464	528	305.464	529	305.464	536	305.464	516	305.464	523	305.464	524	305.464	534	305.464	533	305.464	557	305.464	531	305.464	529	305.464	531		291.328	521	291.328	523	291.328	505	291.328	520	291.328
308.288	509	308.288	520	308.288	524	308.288	516	308.288	505	308.288	525	308.288	515	308.288	525	308.288	521	308.288	526	308.288	531	308.288	522	308.288	521	308.288	517	308.288	557	308.288	535	308.288	544	308.288	534	308.288	534	308.288	534		294.157	524	294.157	516	294.157	517	294.157	512	294.157
311.112	508	311.112	525	311.112	517	311.112	513	311.112	509	311.112	518	311.112	511	311.112	528	311.112	523	311.112	523	311.112	533	311.112	516	311.112	519	311.112	524	311.112	532	311.112	538	311.112	555	311.112	530	311.112	521	311.112	528		296.985	520	296.985	517	296.985	521	296.985	519	296.985
313.934	510	313.934	532	313.934	512	313.934	505	313.934	504	313.934	518	313.934	511	313.934	529	313.934	526	313.934	527	313.934	528	313.934	518	313.934	513	313.934	515	313.934	532	313.934	527	313.934	550	313.934	529	313.934	536	313.934	518		299.812	520	299.812	518	299.812	527	299.812	519	299.812
316.756	509	316.756	515	316.756	524	316.756	508	316.756	510	316.756	521	316.756	514	316.756	531	316.756	527	316.756	524	316.756	520	316.756	514	316.756	520	316.756	519	316.756	537	316.756	535	316.756	556	316.756	523	316.756	532	316.756	527		302.639	520	302.639	520	302.639	518	302.639	514	302.639
319.577	509	319.577	512	319.577	519	319.577	510	319.577	508	319.577	520	319.577	509	319.577	524	319.577	528	319.577	527	319.577	522	319.577	517	319.577	527	319.577	521	319.577	538	319.577	540	319.577	557	319.577	531	319.577	524	319.577	527		305.464	515	305.464	516	305.464	514	305.464	516	305.464
322.397	510	322.397	516	322.397	517	322.397	514	322.397	506	322.397	528	322.397	508	322.397	525	322.397	520	322.397	527	322.397	528	322.397	518	322.397	521	322.397	528	322.397	532	322.397	535	322.397	553	322.397	526	322.397	525	322.397	530		308.288	520	308.288	511	308.288	516	308.288	514	308.288
325.216	506	325.216	519	325.216	519	325.216	515	325.216	507	325.216	522	325.216	513	325.216	525	325.216	534	325.216	526	325.216	531	325.216	519	325.216	513	325.216	518	325.216	548	325.216	537	325.216	546	325.216	524	325.216	531	325.216	533		311.112	516	311.112	510	311.112	509	311.112	521	311.112
328.034	506	328.034	514	328.034	513	328.034	516	328.034	509	328.034	523	328.034	508	328.034	523	328.034	530	328.034	529	328.034	522	328.034	516	328.034	512	328.034	514	328.034	530	328.034	527	328.034	545	328.034	535	328.034	533	328.034	531		313.934	514	313.934	518	313.934	514	313.934	520	313.934
330.851	512	330.851	513	330.851	515	330.851	516	330.851	513	330.851	522	330.851	514	330.851	528	330.851	529	330.851	531	330.851	518	330.851	518	330.851	516	330.851	516	330.851	525	330.851	533	330.851	553	330.851	523	330.851	525	330.851	523		316.756	516	316.756	521	316.756	523	316.756	513	316.756
333.667	504	333.667	523	333.667	516	333.667	513	333.667	507	333.667	516	333.667	511	333.667	520	333.667	515	333.667	519	333.667	524	333.667	518	333.667	526	333.667	523	333.667	531	333.667	525	333.667	547	333.667	536	333.667	526	333.667	523		319.577	526	319.577	516	319.577	519	319.577	520	319.577
336.482	504	336.482	522	336.482	510	336.482	506	336.482	509	336.482	520	336.482	511	336.482	525	336.482	526	336.482	514	336.482	525	336.482	511	336.482	515	336.482	521	336.482	535	336.482	530	336.482	545	336.482	537	336.482	535	336.482	519		322.397	521	322.397	525	322.397	527	322.397	516	322.397
339.296	511	339.296	515	339.296	514	339.296	520	339.296	505	339.296	513	339.296	514	339.296	524	339.296	524	339.296	523	339.296	523	339.296	520	339.296	519	339.296	520	339.296	538	339.296	537	339.296	554	339.296	534	339.296	525	339.296	534		325.216	512	325.216	520	325.216	521	325.216	515	325.216
342.11	505	342.11	521	342.11	515	342.11	514	342.11	502	342.11	523	342.11	515	342.11	532	342.11	527	342.11	517	342.11	517	342.11	520	342.11	524	342.11	515	342.11	536	342.11	535	342.11	549	342.11	530	342.11	533	342.11	527		328.034	528	328.034	519	328.034	517	328.034	510	328.034
344.922	518	344.922	525	344.922	525	344.922	525	344.922	521	344.922	532	344.922	526	344.922	531	344.922	532	344.922	532	344.922	542	344.922	520	344.922	527	344.922	526	344.922	545	344.922	539	344.922	559	344.922	539	344.922	539	344.922	531		330.851	520	330.851	517	330.851	516	330.851	519	330.851
347.734	505	347.734	518	347.734	519	347.734	508	347.734	512	347.734	517	347.734	515	347.734	531	347.734	526	347.734	525	347.734	528	347.734	518	347.734	521	347.734	528	347.734	536	347.734	544	347.734	550	347.734	529	347.734	531	347.734	530		333.667	517	333.667	518	333.667	515	333.667	514	333.667
350.544	503	350.544	521	350.544	519	350.544	517	350.544	507	350.544	531	350.544	520	350.544	525	350.544	529	350.544	529	350.544	529	350.544	528	350.544	524	350.544	528	350.544	537	350.544	536	350.544	557	350.544	526	350.544	535	350.544	531		336.482	521	336.482	513	336.482	512	336.482	516	336.482
353.354	505	353.354	518	353.354	519	353.354	509	353.354	517	353.354	513	353.354	514	353.354	525	353.354	523	353.354	525	353.354	532	353.354	515	353.354	524	353.354	521	353.354	536	353.354	531	353.354	555	353.354	533	353.354	520	353.354	524		339.296	511	339.296	513	339.296	516	339.296	516	339.296
356.163	506	356.163	519	356.163	508	356.163	509	356.163	499	356.163	526	356.163	507	356.163	523	356.163	532	356.163	525	356.163	529	356.163	515	356.163	511	356.163	512	356.163	532	356.163	529	356.163	549	356.163	525	356.163	537	356.163	528		342.11	509	342.11	509	342.11	517	342.11	516	342.11
358.971	510	358.971	521	358.971	522	358.971	515	358.971	501	358.971	529	358.971	510	358.971	525	358.971	519	358.971	525	358.971	529	358.971	517	358.971	522	358.971	524	358.971	530	358.971	547	358.971	550	358.971	530	358.971	527	358.971	525		344.922	537	344.922	529	344.922	531	344.922	535	344.922
361.778	504	361.778	516	361.778	516	361.778	513	361.778	508	361.778	521	361.778	522	361.778	526	361.778	515	361.778	523	361.778	525	361.778	512	361.778	524	361.778	520	361.778	531	361.778	537	361.778	542	361.778	532	361.778	520	361.778	533		347.734	518	347.734	517	347.734	519	347.734	524	347.734
364.584	508	364.584	516	364.584	511	364.584	514	364.584	509	364.584	518	364.584	512	364.584	518	364.584	522	364.584	520	364.584	523	364.584	512	364.584	511	364.584	524	364.584	535	364.584	537	364.584	555	364.584	533	364.584	531	364.584	522		350.544	531	350.544	529	350.544	525	350.544	530	350.544
367.389	503	367.389	511	367.389	512	367.389	521	367.389	501	367.389	522	367.389	516	367.389	526	367.389	517	367.389	526	367.389	513	367.389	514	367.389	512	367.389	515	367.389	534	367.389	530	367.389	557	367.389	520	367.389	523	367.389	521		353.354	518	353.354	511	353.354	520	353.354	512	353.354
370.193	504	370.193	520	370.193	514	370.193	506	370.193	511	370.193	516	370.193	514	370.193	526	370.193	517	370.193	523	370.193	520	370.193	515	370.193	519	370.193	518	370.193	537	370.193	523	370.193	542	370.193	531	370.193	532	370.193	523		356.163	521	356.163	514	356.163	521	356.163	522	356.163
372.996	503	372.996	511	372.996	518	372.996	509	372.996	508	372.996	522	372.996	516	372.996	518	372.996	519	372.996	526	372.996	522	372.996	520	372.996	516	372.996	516	372.996	532	372.996	526	372.996	552	372.996	528	372.996	525	372.996	523		358.971	519	358.971	522	358.971	528	358.971	521	358.971
375.799	502	375.799	516	375.799	512	375.799	507	375.799	508	375.799	520	375.799	511	375.799	534	375.799	528	375.799	518	375.799	528	375.799	515	375.799	511	375.799	520	375.799	533	375.799	522	375.799	548	375.799	537	375.799	528	375.799	527		361.778	521	361.778	514	361.778	509	361.778	515	361.778
378.6	503	378.6	519	378.6	515	378.6	507	378.6	507	378.6	515	378.6	515	378.6	518	378.6	526	378.6	518	378.6	515	378.6	520	378.6	509	378.6	518	378.6	543	378.6	531	378.6	557	378.6	523	378.6	521	378.6	524		364.584	525	364.584	515	364.584	515	364.584	518	364.584
381.401	508	381.401	519	381.401	510	381.401	505	381.401	507	381.401	514	381.401	509	381.401	527	381.401	521	381.401	519	381.401	523	381.401	519	381.401	519	381.401	518	381.401	524	381.401	526	381.401	550	381.401	517	381.401	528	381.401	524		367.389	520	367.389	515	367.389	514	367.389	514	367.389
384.2	509	384.2	512	384.2	514	384.2	515	384.2	509	384.2	520	384.2	509	384.2	527	384.2	518	384.2	528	384.2	518	384.2	507	384.2	510	384.2	519	384.2	536	384.2	530	384.2	548	384.2	526	384.2	524	384.2	527		370.193	520	370.193	514	370.193	514	370.193	516	370.193
386.999	501	386.999	513	386.999	513	386.999	510	386.999	500	386.999	519	386.999	512	386.999	527	386.999	516	386.999	530	386.999	520	386.999	512	386.999	512	386.999	520	386.999	534	386.999	533	386.999	555	386.999	522	386.999	523	386.999	521		372.996	519	372.996	523	372.996	520	372.996	514	372.996
389.797	505	389.797	515	389.797	521	389.797	515	389.797	501	389.797	521	389.797	512	389.797	519	389.797	522	389.797	525	389.797	518	389.797	517	389.797	512	389.797	509	389.797	536	389.797	524	389.797	548	389.797	527	389.797	532	389.797	526		375.799	517	375.799	519	375.799	528	375.799	522	375.799
392.594	506	392.594	513	392.594	508	392.594	505	392.594	509	392.594	515	392.594	504	392.594	515	392.594	518	392.594	526	392.594	520	392.594	513	392.594	520	392.594	513	392.594	528	392.594	533	392.594	553	392.594	513	392.594	526	392.594	525		378.6	522	378.6	510	378.6	519	378.6	519	378.6
395.39	505	395.39	521	395.39	513	395.39	509	395.39	502	395.39	514	395.39	512	395.39	519	395.39	520	395.39	517	395.39	525	395.39	515	395.39	519	395.39	516	395.39	528	395.39	531	395.39	565	395.39	516	395.39	527	395.39	518		381.401	519	381.401	515	381.401	516	381.401	512	381.401
398.185	502	398.185	516	398.185	513	398.185	516	398.185	504	398.185	522	398.185	511	398.185	522	398.185	512	398.185	517	398.185	523	398.185	511	398.185	511	398.185	513	398.185	534	398.185	529	398.185	555	398.185	523	398.185	523	398.185	523		384.2	517	384.2	519	384.2	519	384.2	512	384.2
400.979	499	400.979	516	400.979	511	400.979	511	400.979	508	400.979	518	400.979	510	400.979	523	400.979	518	400.979	517	400.979	516	400.979	511	400.979	508	400.979	519	400.979	539	400.979	522	400.979	547	400.979	525	400.979	517	400.979	527		386.999	514	386.999	523	386.999	523	386.999	516	386.999
403.772	502	403.772	519	403.772	513	403.772	509	403.772	504	403.772	517	403.772	503	403.772	521	403.772	517	403.772	522	403.772	524	403.772	515	403.772	510	403.772	514	403.772	528	403.772	522	403.772	546	403.772	526	403.772	524	403.772	522		389.797	516	389.797	517	389.797	521	389.797	515	389.797
406.565	503	406.565	519	406.565	514	406.565	502	406.565	505	406.565	525	406.565	507	406.565	522	406.565	521	406.565	520	406.565	523	406.565	509	406.565	516	406.565	512	406.565	534	406.565	526	406.565	552	406.565	517	406.565	523	406.565	518		392.594	524	392.594	516	392.594	523	392.594	525	392.594
409.356	502	409.356	510	409.356	516	409.356	507	409.356	506	409.356	509	409.356	513	409.356	525	409.356	522	409.356	521	409.356	523	409.356	513	409.356	515	409.356	515	409.356	532	409.356	526	409.356	556	409.356	525	409.356	521	409.356	522		395.39	514	395.39	522	395.39	519	395.39	520	395.39
412.147	498	412.147	515	412.147	506	412.147	510	412.147	505	412.147	520	412.147	511	412.147	520	412.147	512	412.147	518	412.147	507	412.147	507	412.147	516	412.147	518	412.147	531	412.147	528	412.147	536	412.147	521	412.147	523	412.147	525		398.185	520	398.185	519	398.185	517	398.185	513	398.185
414.936	507	414.936	517	414.936	516	414.936	508	414.936	501	414.936	517	414.936	507	414.936	520	414.936	517	414.936	516	414.936	525	414.936	518	414.936	513	414.936	517	414.936	535	414.936	528	414.936	535	414.936	524	414.936	518	414.936	526		400.979	522	400.979	525	400.979	520	400.979	514	400.979
417.725	508	417.725	514	417.725	506	417.725	516	417.725	504	417.725	521	417.725	508	417.725	521	417.725	521	417.725	519	417.725	528	417.725	518	417.725	514	417.725	510	417.725	533	417.725	522	417.725	549	417.725	520	417.725	521	417.725	533		403.772	523	403.772	518	403.772	515	403.772	517	403.772
420.513	503	420.513	519	420.513	509	420.513	512	420.513	504	420.513	511	420.513	504	420.513	518	420.513	519	420.513	517	420.513	534	420.513	508	420.513	517	420.513	518	420.513	534	420.513	523	420.513	543	420.513	523	420.513	524	420.513	526		406.565	522	406.565	521	406.565	519	406.565	519	406.565
423.3	504	423.3	519	423.3	512	423.3	506	423.3	503	423.3	514	423.3	507	423.3	517	423.3	516	423.3	524	423.3	516	423.3	521	423.3	513	423.3	512	423.3	527	423.3	526	423.3	550	423.3	535	423.3	520	423.3	526		409.356	512	409.356	518	409.356	524	409.356	507	409.356
426.086	501	426.086	513	426.086	512	426.086	513	426.086	501	426.086	519	426.086	515	426.086	521	426.086	514	426.086	517	426.086	514	426.086	518	426.086	515	426.086	511	426.086	530	426.086	526	426.086	552	426.086	530	426.086	533	426.086	524		412.147	516	412.147	528	412.147	518	412.147	517	412.147
428.871	505	428.871	509	428.871	509	428.871	516	428.871	498	428.871	515	428.871	507	428.871	517	428.871	520	428.871	515	428.871	523	428.871	510	428.871	512	428.871	518	428.871	527	428.871	526	428.871	554	428.871	533	428.871	529	428.871	517		414.936	525	414.936	522	414.936	518	414.936	513	414.936
431.655	500	431.655	518	431.655	515	431.655	511	431.655	509	431.655	519	431.655	501	431.655	519	431.655	521	431.655	519	431.655	521	431.655	505	431.655	513	431.655	504	431.655	535	431.655	525	431.655	550	431.655	532	431.655	520	431.655	527		417.725	515	417.725	524	417.725	519	417.725	524	417.725
434.439	499	434.439	513	434.439	515	434.439	506	434.439	502	434.439	519	434.439	504	434.439	511	434.439	521	434.439	520	434.439	521	434.439	511	434.439	511	434.439	510	434.439	536	434.439	528	434.439	540	434.439	523	434.439	517	434.439	523		420.513	514	420.513	526	420.513	518	420.513	520	420.513
437.221	509	437.221	519	437.221	515	437.221	511	437.221	501	437.221	513	437.221	514	437.221	515	437.221	524	437.221	530	437.221	531	437.221	518	437.221	504	437.221	514	437.221	541	437.221	533	437.221	546	437.221	529	437.221	519	437.221	525		423.3	516	423.3	518	423.3	520	423.3	517	423.3
440.003	504	440.003	517	440.003	502	440.003	516	440.003	508	440.003	523	440.003	505	440.003	527	440.003	526	440.003	520	440.003	526	440.003	513	440.003	515	440.003	521	440.003	528	440.003	534	440.003	553	440.003	541	440.003	525	440.003	523		426.086	520	426.086	516	426.086	519	426.086	513	426.086
442.783	501	442.783	517	442.783	515	442.783	513	442.783	510	442.783	509	442.783	505	442.783	524	442.783	521	442.783	521	442.783	516	442.783	514	442.783	516	442.783	504	442.783	529	442.783	525	442.783	556	442.783	525	442.783	525	442.783	522		428.871	526	428.871	522	428.871	520	428.871	511	428.871
445.563	506	445.563	517	445.563	512	445.563	506	445.563	511	445.563	515	445.563	507	445.563	531	445.563	525	445.563	524	445.563	519	445.563	510	445.563	515	445.563	522	445.563	531	445.563	536	445.563	558	445.563	531	445.563	524	445.563	528		431.655	515	431.655	516	431.655	523	431.655	520	431.655
448.342	507	448.342	517	448.342	516	448.342	521	448.342	502	448.342	523	448.342	503	448.342	528	448.342	522	448.342	522	448.342	519	448.342	515	448.342	509	448.342	517	448.342	533	448.342	529	448.342	563	448.342	532	448.342	528	448.342	529		434.439	514	434.439	519	434.439	524	434.439	517	434.439
451.12	504	451.12	521	451.12	518	451.12	513	451.12	512	451.12	517	451.12	517	451.12	523	451.12	525	451.12	527	451.12	527	451.12	509	451.12	512	451.12	522	451.12	539	451.12	536	451.12	552	451.12	531	451.12	527	451.12	527		437.221	518	437.221	522	437.221	521	437.221	523	437.221
453.897	508	453.897	515	453.897	519	453.897	512	453.897	512	453.897	521	453.897	511	453.897	531	453.897	523	453.897	533	453.897	526	453.897	516	453.897	514	453.897	514	453.897	536	453.897	536	453.897	549	453.897	530	453.897	528	453.897	521		440.003	518	440.003	516	440.003	525	440.003	517	440.003
456.673	505	456.673	520	456.673	518	456.673	511	456.673	512	456.673	517	456.673	514	456.673	518	456.673	526	456.673	528	456.673	526	456.673	514	456.673	520	456.673	516	456.673	539	456.673	531	456.673	550	456.673	535	456.673	526	456.673	538		442.783	519	442.783	515	442.783	526	442.783	515	442.783
459.448	505	459.448	515	459.448	512	459.448	511	459.448	512	459.448	518	459.448	516	459.448	525	459.448	525	459.448	527	459.448	530	459.448	514	459.448	514	459.448	522	459.448	545	459.448	533	459.448	548	459.448	530	459.448	525	459.448	524		445.563	527	445.563	518	445.563	521	445.563	518	445.563
462.222	506	462.222	518	462.222	508	462.222	522	462.222	504	462.222	524	462.222	510	462.222	533	462.222	528	462.222	526	462.222	518	462.222	518	462.222	525	462.222	523	462.222	540	462.222	531	462.222	550	462.222	533	462.222	531	462.222	535		448.342	522	448.342	521	448.342	514	448.342	520	448.342
464.995	511	464.995	520	464.995	515	464.995	508	464.995	509	464.995	517	464.995	506	464.995	528	464.995	526	464.995	527	464.995	534	464.995	519	464.995	519	464.995	519	464.995	539	464.995	526	464.995	560	464.995	532	464.995	528	464.995	534		451.12	519	451.12	516	451.12	522	451.12	514	451.12
467.768	501	467.768	522	467.768	519	467.768	514	467.768	511	467.768	522	467.768	513	467.768	521	467.768	521	467.768	533	467.768	523	467.768	520	467.768	515	467.768	519	467.768	539	467.768	530	467.768	564	467.768	529	467.768	524	467.768	533		453.897	508	453.897	521	453.897	519	453.897	518	453.897
470.54	507	470.54	521	470.54	519	470.54	511	470.54	513	470.54	521	470.54	509	470.54	524	470.54	524	470.54	527	470.54	527	470.54	523	470.54	513	470.54	518	470.54	538	470.54	535	470.54	550	470.54	537	470.54	532	470.54	531		456.673	518	456.673	517	456.673	516	456.673	514	456.673
473.31	503	473.31	519	473.31	518	473.31	512	473.31	509	473.31	518	473.31	516	473.31	525	473.31	527	473.31	530	473.31	534	473.31	515	473.31	516	473.31	511	473.31	534	473.31	526	473.31	543	473.31	525	473.31	524	473.31	524		459.448	524	459.448	522	459.448	516	459.448	514	459.448
476.08	514	476.08	527	476.08	512	476.08	520	476.08	507	476.08	518	476.08	507	476.08	519	476.08	532	476.08	526	476.08	530	476.08	520	476.08	513	476.08	519	476.08	538	476.08	529	476.08	548	476.08	530	476.08	532	476.08	532		462.222	522	462.222	525	462.222	528	462.222	522	462.222
478.849	505	478.849	526	478.849	518	478.849	511	478.849	508	478.849	524	478.849	513	478.849	521	478.849	520	478.849	523	478.849	526	478.849	518	478.849	517	478.849	518	478.849	541	478.849	527	478.849	561	478.849	524	478.849	529	478.849	525		464.995	519	464.995	525	464.995	524	464.995	519	464.995
481.617	508	481.617	519	481.617	518	481.617	505	481.617	509	481.617	526	481.617	514	481.617	530	481.617	531	481.617	523	481.617	525	481.617	513	481.617	523	481.617	515	481.617	528	481.617	524	481.617	558	481.617	532	481.617	528	481.617	528		467.768	523	467.768	523	467.768	517	467.768	522	467.768
484.384	507	484.384	519	484.384	516	484.384	513	484.384	504	484.384	516	484.384	513	484.384	528	484.384	525	484.384	518	484.384	531	484.384	511	484.384	521	484.384	519	484.384	535	484.384	532	484.384	554	484.384	523	484.384	526	484.384	525		470.54	519	470.54	522	470.54	513	470.54	521	470.54
487.15	501	487.15	522	487.15	522	487.15	510	487.15	510	487.15	518	487.15	506	487.15	529	487.15	522	487.15	526	487.15	526	487.15	510	487.15	506	487.15	513	487.15	538	487.15	521	487.15	563	487.15	525	487.15	528	487.15	519		473.31	518	473.31	516	473.31	518	473.31	519	473.31
489.915	505	489.915	512	489.915	516	489.915	513	489.915	509	489.915	525	489.915	507	489.915	520	489.915	518	489.915	526	489.915	520	489.915	513	489.915	517	489.915	511	489.915	535	489.915	529	489.915	543	489.915	536	489.915	523	489.915	529		476.08	510	476.08	518	476.08	522	476.08	514	476.08
492.68	504	492.68	517	492.68	515	492.68	508	492.68	508	492.68	519	492.68	509	492.68	516	492.68	524	492.68	522	492.68	519	492.68	520	492.68	515	492.68	509	492.68	536	492.68	529	492.68	554	492.68	531	492.68	528	492.68	518		478.849	516	478.849	517	478.849	528	478.849	510	478.849
495.443	506	495.443	518	495.443	507	495.443	514	495.443	512	495.443	517	495.443	510	495.443	525	495.443	516	495.443	521	495.443	511	495.443	512	495.443	517	495.443	517	495.443	540	495.443	523	495.443	554	495.443	524	495.443	528	495.443	525		481.617	520	481.617	520	481.617	524	481.617	524	481.617
498.206	506	498.206	516	498.206	509	498.206	510	498.206	511	498.206	526	498.206	505	498.206	514	498.206	523	498.206	522	498.206	515	498.206	512	498.206	518	498.206	514	498.206	528	498.206	531	498.206	546	498.206	526	498.206	520	498.206	522		484.384	520	484.384	517	484.384	518	484.384	523	484.384
500.968	500	500.968	519	500.968	524	500.968	506	500.968	504	500.968	510	500.968	510	500.968	517	500.968	512	500.968	522	500.968	515	500.968	517	500.968	516	500.968	519	500.968	539	500.968	523	500.968	555	500.968	526	500.968	513	500.968	523		487.15	517	487.15	515	487.15	520	487.15	517	487.15
503.729	502	503.729	517	503.729	516	503.729	518	503.729	501	503.729	513	503.729	515	503.729	523	503.729	523	503.729	519	503.729	524	503.729	519	503.729	509	503.729	515	503.729	527	503.729	527	503.729	556	503.729	525	503.729	531	503.729	524		489.915	523	489.915	516	489.915	522	489.915	514	489.915
506.488	497	506.488	513	506.488	514	506.488	510	506.488	504	506.488	513	506.488	510	506.488	517	506.488	515	506.488	519	506.488	520	506.488	513	506.488	512	506.488	509	506.488	527	506.488	525	506.488	548	506.488	534	506.488	524	506.488	523		492.68	526	492.68	525	492.68	519	492.68	514	492.68
509.248	502	509.248	521	509.248	515	509.248	509	509.248	503	509.248	511	509.248	509	509.248	528	509.248	511	509.248	523	509.248	519	509.248	509	509.248	517	509.248	512	509.248	538	509.248	523	509.248	552	509.248	522	509.248	529	509.248	513		495.443	521	495.443	519	495.443	517	495.443	517	495.443
512.006	504	512.006	522	512.006	513	512.006	516	512.006	505	512.006	520	512.006	511	512.006	520	512.006	516	512.006	518	512.006	516	512.006	515	512.006	516	512.006	518	512.006	535	512.006	526	512.006	553	512.006	522	512.006	519	512.006	518		498.206	518	498.206	519	498.206	518	498.206	517	498.206
514.763	503	514.763	522	514.763	513	514.763	513	514.763	506	514.763	519	514.763	518	514.763	525	514.763	521	514.763	523	514.763	536	514.763	516	514.763	517	514.763	525	514.763	541	514.763	531	514.763	557	514.763	530	514.763	516	514.763	524		500.968	524	500.968	515	500.968	526	500.968	520	500.968
517.519	505	517.519	531	517.519	518	517.519	524	517.519	509	517.519	528	517.519	512	517.519	537	517.519	532	517.519	527	517.519	544	517.519	531	517.519	522	517.519	529	517.519	554	517.519	541	517.519	555	517.519	535	517.519	534	517.519	528		503.729	529	503.729	524	503.729	529	503.729	516	503.729
520.275	519	520.275	544	520.275	533	520.275	522	520.275	514	520.275	534	520.275	517	520.275	540	520.275	554	520.275	537	520.275	543	520.275	525	520.275	533	520.275	538	520.275	565	520.275	553	520.275	566	520.275	541	520.275	545	520.275	543		506.488	525	506.488	515	506.488	517	506.488	518	506.488
523.029	509	523.029	531	523.029	523	523.029	516	523.029	520	523.029	533	523.029	511	523.029	536	523.029	541	523.029	545	523.029	539	523.029	521	523.029	524	523.029	534	523.029	564	523.029	540	523.029	562	523.029	534	523.029	536	523.029	543		509.248	523	509.248	521	509.248	519	509.248	517	509.248
525.783	508	525.783	520	525.783	521	525.783	515	525.783	512	525.783	521	525.783	511	525.783	524	525.783	531	525.783	537	525.783	528	525.783	517	525.783	516	525.783	525	525.783	559	525.783	536	525.783	564	525.783	533	525.783	536	525.783	523		512.006	526	512.006	520	512.006	519	512.006	513	512.006
528.536	498	528.536	519	528.536	520	528.536	504	528.536	510	528.536	519	528.536	507	528.536	524	528.536	526	528.536	519	528.536	526	528.536	514	528.536	512	528.536	518	528.536	532	528.536	527	528.536	557	528.536	533	528.536	524	528.536	530		514.763	526	514.763	519	514.763	523	514.763	522	514.763
531.288	504	531.288	516	531.288	511	531.288	513	531.288	501	531.288	514	531.288	516	531.288	517	531.288	523	531.288	521	531.288	512	531.288	520	531.288	508	531.288	511	531.288	538	531.288	531	531.288	562	531.288	524	531.288	516	531.288	524		517.519	525	517.519	525	517.519	523	517.519	516	517.519
534.039	503	534.039	518	534.039	510	534.039	505	534.039	507	534.039	520	534.039	504	534.039	514	534.039	523	534.039	515	534.039	520	534.039	516	534.039	516	534.039	505	534.039	534	534.039	530	534.039	540	534.039	521	534.039	519	534.039	520		520.275	526	520.275	516	520.275	522	520.275	519	520.275
536.789	506	536.789	516	536.789	510	536.789	514	536.789	507	536.789	515	536.789	509	536.789	522	536.789	518	536.789	511	536.789	527	536.789	506	536.789	511	536.789	513	536.789	531	536.789	522	536.789	550	536.789	528	536.789	519	536.789	521		523.029	526	523.029	529	523.029	530	523.029	532	523.029
539.538	507	539.538	519	539.538	505	539.538	512	539.538	504	539.538	517	539.538	507	539.538	516	539.538	512	539.538	520	539.538	518	539.538	515	539.538	510	539.538	515	539.538	535	539.538	521	539.538	551	539.538	531	539.538	517	539.538	524		525.783	524	525.783	530	525.783	525	525.783	515	525.783
542.286	506	542.286	512	542.286	512	542.286	515	542.286	509	542.286	515	542.286	510	542.286	516	542.286	523	542.286	513	542.286	519	542.286	508	542.286	512	542.286	510	542.286	529	542.286	523	542.286	550	542.286	534	542.286	529	542.286	523		528.536	522	528.536	520	528.536	524	528.536	517	528.536
545.034	497	545.034	525	545.034	513	545.034	512	545.034	506	545.034	515	545.034	513	545.034	523	545.034	524	545.034	517	545.034	518	545.034	515	545.034	509	545.034	518	545.034	531	545.034	525	545.034	565	545.034	533	545.034	522	545.034	526		531.288	526	531.288	515	531.288	524	531.288	523	531.288
547.78	506	547.78	513	547.78	509	547.78	508	547.78	507	547.78	517	547.78	510	547.78	516	547.78	529	547.78	520	547.78	515	547.78	521	547.78	512	547.78	516	547.78	530	547.78	524	547.78	557	547.78	532	547.78	518	547.78	531		534.039	518	534.039	519	534.039	523	534.039	525	534.039
550.526	506	550.526	510	550.526	507	550.526	508	550.526	500	550.526	513	550.526	515	550.526	521	550.526	519	550.526	517	550.526	517	550.526	515	550.526	519	550.526	517	550.526	536	550.526	524	550.526	555	550.526	528	550.526	514	550.526	524		536.789	534	536.789	522	536.789	517	536.789	519	536.789
553.271	499	553.271	513	553.271	515	553.271	514	553.271	514	553.271	507	553.271	511	553.271	512	553.271	513	553.271	518	553.271	518	553.271	510	553.271	515	553.271	516	553.271	542	553.271	520	553.271	561	553.271	521	553.271	531	553.271	520		539.538	525	539.538	515	539.538	521	539.538	527	539.538
556.015	506	556.015	512	556.015	516	556.015	506	556.015	505	556.015	519	556.015	505	556.015	516	556.015	521	556.015	517	556.015	514	556.015	509	556.015	508	556.015	516	556.015	532	556.015	520	556.015	563	556.015	525	556.015	525	556.015	522		542.286	527	542.286	525	542.286	524	542.286	524	542.286
558.758	503	558.758	509	558.758	513	558.758	509	558.758	506	558.758	518	558.758	507	558.758	515	558.758	519	558.758	519	558.758	519	558.758	514	558.758	514	558.758	513	558.758	537	558.758	520	558.758	550	558.758	527	558.758	524	558.758	524		545.034	521	545.034	525	545.034	530	545.034	515	545.034
561.5	500	561.5	516	561.5	504	561.5	502	561.5	501	561.5	516	561.5	509	561.5	515	561.5	517	561.5	525	561.5	521	561.5	512	561.5	513	561.5	508	561.5	536	561.5	526	561.5	563	561.5	520	561.5	522	561.5	522		547.78	524	547.78	516	547.78	525	547.78	517	547.78
564.241	500	564.241	515	564.241	513	564.241	509	564.241	504	564.241	517	564.241	505	564.241	533	564.241	522	564.241	517	564.241	526	564.241	510	564.241	515	564.241	510	564.241	533	564.241	521	564.241	553	564.241	523	564.241	522	564.241	527		550.526	527	550.526	522	550.526	523	550.526	520	550.526
566.982	503	566.982	517	566.982	508	566.982	509	566.982	500	566.982	514	566.982	509	566.982	512	566.982	520	566.982	519	566.982	523	566.982	512	566.982	512	566.982	515	566.982	540	566.982	523	566.982	544	566.982	525	566.982	519	566.982	522		553.271	514	553.271	518	553.271	520	553.271	513	553.271
569.721	507	569.721	520	569.721	510	569.721	507	569.721	510	569.721	520	569.721	505	569.721	518	569.721	522	569.721	519	569.721	518	569.721	509	569.721	511	569.721	520	569.721	532	569.721	527	569.721	547	569.721	521	569.721	524	569.721	519		556.015	510	556.015	520	556.015	527	556.015	518	556.015
572.46	498	572.46	514	572.46	509	572.46	510	572.46	502	572.46	519	572.46	509	572.46	517	572.46	522	572.46	519	572.46	524	572.46	519	572.46	513	572.46	514	572.46	534	572.46	526	572.46	553	572.46	522	572.46	529	572.46	521		558.758	519	558.758	524	558.758	514	558.758	519	558.758
575.197	509	575.197	517	575.197	517	575.197	511	575.197	500	575.197	521	575.197	513	575.197	522	575.197	525	575.197	508	575.197	529	575.197	513	575.197	511	575.197	529	575.197	536	575.197	519	575.197	558	575.197	528	575.197	522	575.197	522		561.5	526	561.5	523	561.5	524	561.5	520	561.5
577.934	505	577.934	516	577.934	514	577.934	512	577.934	502	577.934	508	577.934	511	577.934	519	577.934	512	577.934	517	577.934	521	577.934	505	577.934	514	577.934	524	577.934	539	577.934	527	577.934	547	577.934	518	577.934	520	577.934	522		564.241	519	564.241	522	564.241	520	564.241	526	564.241
580.67	507	580.67	517	580.67	509	580.67	507	580.67	509	580.67	514	580.67	503	580.67	518	580.67	517	580.67	521	580.67	513	580.67	517	580.67	513	580.67	512	580.67	545	580.67	527	580.67	551	580.67	521	580.67	524	580.67	524		566.982	525	566.982	531	566.982	529	566.982	521	566.982
583.405	503	583.405	514	583.405	517	583.405	505	583.405	504	583.405	510	583.405	502	583.405	516	583.405	520	583.405	526	583.405	519	583.405	514	583.405	516	583.405	514	583.405	540	583.405	524	583.405	545	583.405	520	583.405	520	583.405	527
586.14	507	586.14	512	586.14	510	586.14	507	586.14	504	586.14	510	586.14	505	586.14	520	586.14	524	586.14	523	586.14	513	586.14	512	586.14	514	586.14	515	586.14	539	586.14	532	586.14	556	586.14	525	586.14	522	586.14	523
588.873	502	588.873	513	588.873	512	588.873	515	588.873	510	588.873	515	588.873	513	588.873	521	588.873	521	588.873	515	588.873	520	588.873	512	588.873	518	588.873	511	588.873	534	588.873	522	588.873	561	588.873	522	588.873	516	588.873	524
591.605	507	591.605	510	591.605	513	591.605	504	591.605	503	591.605	511	591.605	511	591.605	524	591.605	520	591.605	517	591.605	517	591.605	515	591.605	511	591.605	513	591.605	545	591.605	526	591.605	558	591.605	525	591.605	523	591.605	525
594.337	507	594.337	517	594.337	514	594.337	509	594.337	506	594.337	521	594.337	508	594.337	524	594.337	514	594.337	513	594.337	519	594.337	517	594.337	516	594.337	519	594.337	540	594.337	527	594.337	554	594.337	527	594.337	526	594.337	520
597.067	506	597.067	512	597.067	514	597.067	506	597.067	513	597.067	518	597.067	513	597.067	525	597.067	523	597.067	514	597.067	517	597.067	514	597.067	515	597.067	516	597.067	528	597.067	528	597.067	558	597.067	523	597.067	517	597.067	527
599.797	506	599.797	519	599.797	517	599.797	514	599.797	502	599.797	516	599.797	502	599.797	518	599.797	522	599.797	516	599.797	517	599.797	513	599.797	515	599.797	518	599.797	527	599.797	530	599.797	562	599.797	524	599.797	519	599.797	522
602.526	503	602.526	518	602.526	519	602.526	513	602.526	501	602.526	512	602.526	507	602.526	524	602.526	515	602.526	511	602.526	522	602.526	511	602.526	511	602.526	508	602.526	530	602.526	526	602.526	556	602.526	522	602.526	524	602.526	524
605.254	494	605.254	512	605.254	516	605.254	511	605.254	504	605.254	518	605.254	504	605.254	520	605.254	523	605.254	512	605.254	517	605.254	515	605.254	518	605.254	513	605.254	527	605.254	519	605.254	550	605.254	527	605.254	528	605.254	520
[truncated: 31 more columns]

## Sheet: Supplementary Fig. 17
Supplementary Fig. 17
	PdTe2	PdTe
2ϴ	Intensity(arb.units.)	Intensity(arb.units.)
10.0027	289	346
10.0357	278.14	298.608
10.0687	271.178	277.531
10.1017	308.522	258.721
10.1347	270.124	297.877
10.1677	301.725	307.495
10.2007	270.731	272.883
10.2337	282.585	278.204
10.2667	283.993	281.689
10.2997	293.749	262.504
10.3327	306.357	264.368
10.3657	269.259	288.246
10.3987	268.938	281.821
10.4317	288.385	283.343
10.4647	290.355	273.301
10.4977	276.224	278.294
10.5307	276.192	289.573
10.5637	277.001	294.356
10.5967	263.096	288.049
10.6297	265.079	295.118
10.6627	288.668	274.091
10.6957	280.576	266
10.7287	290.152	278.986
10.7617	271.178	269.107
10.7947	267.966	269.966
10.8277	302.462	269.581
10.8607	310.288	282.098
10.8937	288.558	266.606
10.9267	288.045	273.735
10.9597	272.733	271.966
10.9927	268.449	275.553
11.0257	286.987	276.528
11.0587	300.169	258.114
11.0917	303.583	271.313
11.1247	278.343	281.729
11.1577	266.248	254.699
11.1907	275.807	263.692
11.2237	291.774	273.759
11.2567	294.687	281.186
11.2897	276.862	283.806
11.3227	248.217	266.54
11.3557	245.377	279.859
11.3887	274.257	284.868
11.4217	285.175	252.202
11.4547	278.563	252.744
11.4877	274.294	278.707
11.5207	287.299	272.816
11.5537	296.913	270.653
11.5867	272.273	266.171
11.6197	263.222	258.611
11.6527	289.104	268.057
11.6857	281.401	272.94
11.7187	270.51	279.353
11.7517	283.33	267.889
11.7847	288.76	283.337
11.8177	297.782	267.173
11.8507	286.24	265.629
11.8837	265.28	272
11.9167	268.935	266.666
11.9497	276.746	261.148
11.9827	275.276	275.203
12.0157	267.28	244.611
12.0487	255.135	270.731
12.0817	283.647	249.222
12.1147	297.246	250.755
12.1477	299.228	239.489
12.1807	250.465	253.484
12.2137	278.459	268.601
12.2467	279.597	279.352
12.2797	271.767	257
12.3127	276.54	256.425
12.3457	277.404	253.639
12.3787	312.321	266.116
12.4117	273.844	247.54
12.4447	260.323	255.483
12.4777	265.674	275.135
12.5107	277.334	241.628
12.5437	261.266	256.31
12.5767	271.07	231.167
12.6097	275.993	243.018
12.6427	275.993	262.766
12.6757	273.073	236.649
12.7087	263.367	241.78
12.7417	292.472	241.05
12.7747	260.231	257.885
12.8077	265.404	260.851
12.8407	257.786	251.873
12.8737	266.002	261.802
12.9067	301.612	269.213
12.9397	249.136	239.381
12.9727	291.008	263.453
13.0057	266.717	256.956
13.0387	258.49	245.794
13.0717	278.608	233.285
13.1047	239.977	243.168
13.1377	272.346	264.377
13.1707	293.223	245.411
13.2037	276.658	239
13.2367	276.328	243.567
13.2697	268.271	267.453
13.3027	272.358	244.098
13.3357	277.17	240.955
13.3687	280.132	246.842
13.4017	277.511	251.49
13.4347	281.482	264.649
13.4677	265.841	263.275
13.5007	277.458	259.341
13.5337	299.652	250.586
13.5667	285.05	232.667
13.5997	271.135	241.794
13.6327	277.922	245.298
13.6657	272.857	249.354
13.6987	257.24	246.824
13.7317	265.857	244.429
13.7647	275.883	233.59
13.7977	278.277	242.115
13.8307	275.666	255.333
13.8637	269.438	253
13.8967	297.477	261.132
13.9297	296.266	255.62
13.9627	273.728	256.489
13.9957	275.416	267.768
14.0287	278.069	248.356
14.0617	291.772	226.544
14.0947	284.489	238.294
14.1277	273.679	258.063
14.1607	289.027	253.186
14.1937	292.618	255.55
14.2267	276.255	263.291
14.2597	281.725	276.229
14.2927	274.566	274.888
14.3257	276.53	247.783
14.3587	272.969	251.357
14.3917	287.779	250.372
14.4247	288.822	254.21
14.4577	280.613	238.16
14.4907	305.387	250.755
14.5237	290.188	243.386
14.5567	284.936	235.17
14.5897	276.729	234.68
14.6227	276.01	265.7
14.6557	273.176	259.74
14.6887	294.7	270.711
14.7217	279.154	285.158
14.7547	286.693	264.692
14.7877	297.165	250.173
14.8207	285.533	269.986
14.8537	275.682	239.124
14.8867	294.777	252.774
14.9197	276.374	255.093
14.9527	300.342	234.452
14.9857	287.448	249.087
15.0187	300.042	271.724
15.0517	277.592	289.372
15.0847	288.071	252.478
15.1177	323.909	261.284
15.1507	298.501	268.529
15.1837	315.5	286.728
15.2167	283.043	269.031
15.2497	299.829	280.879
15.2827	275.57	301.522
15.3157	287.54	249.912
15.3487	286.097	241.337
15.3817	315.119	263.544
15.4147	273.447	255.734
15.4477	323.015	281.507
15.4807	307.26	299.316
15.5137	300.557	292.113
15.5467	303.505	266.47
15.5797	341.992	269.045
15.6127	327.581	272.553
15.6457	362.556	274.677
15.6787	324.597	277.477
15.7117	354.019	285.317
15.7447	371.803	255.791
15.7777	346.435	266.115
15.8107	342.875	277.975
15.8437	340.189	261.705
15.8767	353.994	266.496
15.9097	342.786	287.69
15.9427	350.03	265.017
15.9757	362.118	272.506
16.0087	344.727	269.514
16.0417	354.535	279.416
16.0747	359.632	274.546
16.1077	350.067	282.885
16.1407	372.591	297.783
16.1737	352.027	303.908
16.2067	356.931	288.173
16.2397	378.107	293.877
16.2727	361.072	288.453
16.3057	360.463	287.951
16.3387	380.882	309.318
16.3717	385.08	304.319
16.4047	392.402	300.759
16.4377	402.605	299.444
16.4707	419.665	275.815
16.5037	454.89	278.323
16.5367	487.919	296.491
16.5697	512.622	296.548
16.6027	528.774	285.569
16.6357	527.035	289.227
16.6687	502.122	305.091
16.7017	479.134	288.825
16.7347	488.104	288.785
16.7677	499.959	310.693
16.8007	522.72	294.692
16.8337	548.595	305.365
16.8667	547.372	331.519
16.8997	587.367	299.122
16.9327	578.02	293.256
16.9657	561.617	314.364
16.9987	629.786	306.033
17.0317	696.838	329.707
17.0647	758.896	308.644
17.0977	911.804	314.559
17.1307	1085.4	344.539
17.1637	1463.49	338.815
17.1967	2135.47	311.413
17.2297	3154.89	292.157
17.2627	4572.85	298.406
17.2957	6104.55	310.916
17.3287	7421.71	327.741
17.3617	7784	331.927
17.3947	6897.84	313.965
17.4277	5436	300.376
17.4607	3958	332.715
17.4937	2767.57	322.517
17.5267	1956.28	343.884
17.5597	1369.42	327.896
17.5927	1062.18	330.487
17.6257	846.22	360.224
17.6587	703.305	309.019
17.6917	609.458	363.317
17.7247	597.583	334.834
17.7577	541.391	353.856
17.7907	520.558	348.312
17.8237	494.261	307.114
17.8567	562.388	336.734
17.8897	550.281	388.86
17.9227	489.153	353.299
17.9557	446.013	348.188
17.9887	491.969	348.001
18.0217	464.38	363.775
18.0547	464.747	389.713
18.0877	483.054	333.329
18.1207	452.961	346.581
18.1537	454.265	347.246
18.1867	470.566	358.242
18.2197	455.959	346.368
18.2527	444.606	356.592
18.2857	457.057	391.246
18.3187	456.744	382.532
18.3517	460.81	369.382
18.3847	435.968	385.934
18.4177	460.05	375.476
18.4507	494.2	372.528
18.4837	438.921	382.012
18.5167	436.459	385.739
18.5497	458.966	404.868
18.5827	482.799	429.089
18.6157	452.883	382.075
18.6487	428.061	387.196
18.6817	464.504	380.424
18.7147	474.727	391.536
18.7477	462.204	406.549
18.7807	476.478	389.887
18.8137	485.752	432.707
18.8467	483.165	423.395
18.8797	474.211	411.981
18.9127	457.269	419.654
18.9457	467.941	408.244
18.9787	488.736	404.93
19.0117	499.488	415.133
19.0447	528.122	424.217
19.0777	505.038	426.478
19.1107	481.344	419.361
19.1437	500.488	415.491
19.1767	517.108	416.545
19.2097	521.545	411.691
19.2427	498.576	423.647
19.2757	489.819	429.47
19.3087	497.871	432.266
19.3417	499.001	461.913
19.3747	496.134	458.532
19.4077	498.75	432.077
19.4407	512.076	434.68
19.4737	512.169	452.222
19.5067	524.435	430.386
19.5397	545.761	421.923
19.5727	524.677	435.02
19.6057	543.212	469.322
19.6387	557.404	458.281
19.6717	565.719	447.974
19.7047	546.284	471.277
19.7377	548.083	435.894
19.7707	545.07	444.095
19.8037	529.227	453.001
19.8367	530.443	455.792
19.8697	522.881	472.479
19.9027	531.598	491.538
19.9357	543.073	469.036
19.9687	516.381	488.722
20.0017	579.138	470.76
20.0347	571.412	498.217
20.0677	584.045	490.11
20.1007	614.264	474.1
20.1337	609.822	518.981
20.1667	560.178	506.974
20.1997	533.053	529.849
20.2327	579.736	509.486
20.2657	558.029	511.315
20.2987	608.551	463.894
20.3317	533.818	511.153
20.3647	551.758	471.215
20.3977	544.532	510.019
20.4307	574.109	510.997
20.4637	601.755	515.934
20.4967	530.481	516.981
20.5297	599.598	494.758
20.5627	568.596	517.862
20.5957	563.234	486.98
20.6287	554.639	481.284
20.6617	628.24	469.086
20.6947	567.21	504.156
20.7277	628.627	514.24
20.7607	596.586	507.972
20.7937	596.197	534.712
20.8267	589.321	522.788
20.8597	586.32	555.31
20.8927	569.44	514.803
20.9257	585.571	486.247
20.9587	591.607	523.745
20.9917	577.779	513.458
21.0247	556.896	516.553
21.0577	570.357	492.232
21.0907	569.984	514.841
21.1237	625.687	513.168
21.1567	590.028	487.193
21.1897	549.716	506.858
21.2227	555.332	506.073
21.2557	608.542	484.465
21.2887	597.536	529.757
21.3217	587.975	545.045
21.3547	614.44	521.12
21.3877	634.024	526.324
21.4207	587.905	538.725
21.4537	555.549	517.703
21.4867	604.44	521.615
21.5197	620.367	532.238
21.5527	627.557	518.347
21.5857	627.375	533.19
21.6187	630.299	518.457
21.6517	644.688	518.938
21.6847	617.623	521.492
21.7177	594.073	503.025
21.7507	612.481	512.49
21.7837	604.64	521.974
21.8167	602.756	538.645
21.8497	633.538	533.853
21.8827	616.665	501.718
21.9157	586.693	501.415
21.9487	580.343	511.848
21.9817	567.017	524.094
22.0147	560.187	516.108
22.0477	550.349	485.785
22.0807	559.819	516.258
22.1137	599.869	529.663
22.1467	568.829	503.212
22.1797	562.676	521.971
22.2127	563.1	516.771
22.2457	571.868	528.523
22.2787	601.139	522.407
22.3117	583.183	513.605
22.3447	551.186	501.223
22.3777	535.625	506.859
22.4107	575.121	482.395
22.4437	601.598	498.454
22.4767	598.771	482.973
22.5097	594.99	500.038
22.5427	559.548	483.825
22.5757	558.638	481.017
22.6087	521.14	482.322
22.6417	588.003	454.639
22.6747	597.024	499.315
22.7077	549.631	465.044
22.7407	517.247	496.68
22.7737	580.596	482.489
22.8067	546.466	451.921
22.8397	569.508	514.058
22.8727	563.445	470.627
22.9057	554.75	478.774
22.9387	536.744	476.372
22.9717	594.295	505.717
23.0047	541.281	496.717
23.0377	504.405	481.875
23.0707	567.596	462.128
23.1037	564.077	467.887
23.1367	516.55	476.716
23.1697	531.249	437.815
23.2027	498.992	466.18
23.2357	543.524	420.547
23.2687	559.851	462.892
23.3017	533.846	457.044
23.3347	564.885	414.028
23.3677	526.768	443.315
23.4007	518.399	442.798
23.4337	508.601	423.2
23.4667	515.42	463.781
23.4997	507.05	479.464
23.5327	517.251	446.702
23.5657	511.961	459.905
23.5987	485.469	460.253
23.6317	486.788	451.992
23.6647	521.177	436.211
23.6977	496.342	487.002
23.7307	497.595	470.183
23.7637	558.798	461.642
23.7967	517.75	473.018
23.8297	495.11	455.212
23.8627	511.877	468.089
23.8957	500.028	471.225
23.9287	485.016	493.27
23.9617	504.18	481.865
23.9947	526.876	456.847
24.0277	491.616	439.341
24.0607	480.518	460.035
24.0937	492.01	468.576
24.1267	519.333	440.614
24.1597	510.483	444.601
24.1927	484.799	448.852
24.2257	483.859	431.63
24.2587	477.819	430.977
24.2917	466.32	425.432
24.3247	474.292	426.292
24.3577	459.972	421.483
24.3907	439.88	426.495
24.4237	458.785	438.019
24.4567	481.404	414.046
24.4897	490.001	394.501
24.5227	478.192	399.061
24.5557	446.436	408.178
24.5887	433.067	414.128
24.6217	455.588	428.004
24.6547	468.454	418.425
24.6877	452.156	404.633
24.7207	434.786	407.678
24.7537	441.512	427.885
24.7867	429.621	421.197
24.8197	425.473	396.473
24.8527	436.202	401.604
24.8857	439.846	370.769
24.9187	462.144	358.857
24.9517	458.089	401.001
24.9847	448.313	399.438
25.0177	436.983	390.788
25.0507	432.185	379.176
25.0837	404.566	383.891
25.1167	431.211	389.729
25.1497	425.69	394.479
25.1827	406.252	374.563
25.2157	427.985	382.219
25.2487	407.122	364.956
25.2817	447.362	372.2
25.3147	430.393	380.848
25.3477	419.394	358.247
25.3807	417.935	386.936
25.4137	440.752	371.153
25.4467	428.584	378.498
25.4797	423.93	340.708
25.5127	422.071	352.093
25.5457	405	385.591
25.5787	365.562	376.902
25.6117	439.123	373.476
25.6447	348.152	348.046
25.6777	367.899	353.97
25.7107	413.185	371.682
25.7437	359.701	367.153
25.7767	387.668	332.549
25.8097	400.333	317.78
25.8427	403.796	345.884
25.8757	412.272	364.544
25.9087	371.305	341.527
25.9417	384.877	359.558
25.9747	386.12	318.824
26.0077	398.16	314.738
26.0407	346.081	370.632
26.0737	344.59	331.937
26.1067	348.493	340.443
26.1397	362.906	330.913
26.1727	382.89	342.476
26.2057	354.504	356.305
26.2387	364.72	330.922
26.2717	356.956	348.323
26.3047	370.359	352.227
26.3377	393.068	338.386
26.3707	366.907	334.001
26.4037	380.805	312.498
26.4367	380.439	309.634
26.4697	368.394	328.596
26.5027	350.066	326.497
26.5357	325.013	318.003
26.5687	361.097	322.536
26.6017	343.34	317.028
26.6347	332.566	320.797
26.6677	356.623	327.232
26.7007	351.925	313.528
26.7337	334.326	301.049
26.7667	346.91	311.133
26.7997	353.785	310.959
26.8327	332.427	308.973
26.8657	343.292	296.806
26.8987	357.148	322.538
26.9317	337.623	337.934
26.9647	340.057	302.94
26.9977	349.13	306.57
27.0307	340.618	317.945
27.0637	348.208	315.424
27.0967	355.467	310.444
27.1297	342.983	296.632
27.1627	329.315	297.871
27.1957	333.334	295.414
27.2287	341.189	297.203
27.2617	330.224	303.657
27.2947	343.267	320.011
27.3277	358.657	323.754
27.3607	341.2	314.855
27.3937	348.488	316.438
27.4267	358.707	284.549
27.4597	322.444	283.073
27.4927	308.001	269.786
27.5257	315.461	294.427
27.5587	327.966	298.761
27.5917	312.786	300.132
27.6247	318.736	264.487
27.6577	327.637	284.219
27.6907	320.672	313.553
27.7237	322.156	305.245
27.7567	313.444	280.001
27.7897	300.849	276.284
27.8227	339.498	269.352
27.8557	322.977	304.689
27.8887	340.866	256.444
27.9217	297.517	260.894
27.9547	319.142	276.066
27.9877	311.021	301.41
28.0207	298.797	327.248
28.0537	333.474	310.221
28.0867	324.76	301.569
28.1197	284.9	295.941
28.1527	315.561	292.664
28.1857	327.035	246.602
28.2187	327.1	292.129
28.2517	286.353	297.604
28.2847	325.847	253.173
28.3177	326.001	270.704
28.3507	294.933	270.03
28.3837	316.998	292.04
28.4167	318.001	291.109
28.4497	300.274	276.073
28.4827	320.168	289.726
28.5157	286.601	292.816
28.5487	283.896	270.625
28.5817	315.767	256.529
28.6147	296.517	241.084
28.6477	318.714	264.714
28.6807	316.245	281.668
28.7137	296.7	264.036
28.7467	293.001	255.085
28.7797	267.191	283.036
28.8127	288.788	272.534
28.8457	303.813	247.687
28.8787	292.165	276.589
28.9117	282.709	288.513
28.9447	330.805	289.001
28.9777	295.389	261.233
29.0107	276.703	259.602
29.0437	269.947	259.474
29.0767	273.928	273.241
29.1097	289.922	248.036
29.1427	300.005	273.715
29.1757	281.046	288.762
29.2087	277.065	271.231
29.2417	274.076	264.26
29.2747	284.806	258.215
29.3077	284.937	260.043
29.3407	270.126	250.985
29.3737	279.054	246.053
29.4067	291.7	252.965
29.4397	293.001	247.695
29.4727	273.523	248.034
29.5057	274.966	260.341
29.5387	274.496	264.453
29.5717	261.013	267.026
29.6047	263.981	271.981
29.6377	257.355	259.621
29.6707	261.096	259.887
29.7037	268.665	257.54
29.7367	263.64	254.237
29.7697	271.701	281.71
29.8027	275.098	270.317
29.8357	282.659	251.403
29.8687	291.045	261.735
29.9017	280.391	273.233
29.9347	283.072	250.24
29.9677	267.459	238.921
30.0007	269.003	261.838
30.0337	303.805	236.131
30.0667	286.612	234.031
30.0997	267.374	258.407
30.1327	250.188	262.848
30.1657	261.623	259.174
30.1987	261.418	254.634
30.2317	271	245.248
30.2647	265.06	237.951
30.2977	248.025	247.975
30.3307	255.85	273.487
30.3637	261.597	275.006
30.3967	269.195	261.994
30.4297	254.733	269.593
30.4627	248.369	242.383
30.4957	268.763	236.834
30.5287	257.093	255.594
30.5617	261.771	269.152
30.5947	246.668	244.329
30.6277	253.184	208.972
30.6607	262.625	228.376
30.6937	250.786	241.388
30.7267	285.151	221.364
30.7597	271.28	226.136
30.7927	256.717	210.345
30.8257	248.159	246.546
30.8587	212.667	227.536
30.8917	277.833	279.866
30.9247	256.32	220.899
30.9577	269.61	219.028
30.9907	261.365	261.218
31.0237	272.363	256.373
31.0567	246.843	218.632
31.0897	272.647	213.236
31.1227	240.462	243.904
31.1557	271.955	230.867
31.1887	275.117	213.095
31.2217	252.355	217.097
31.2547	273.893	225.726
31.2877	259.395	245.606
31.3207	241.838	239.004
31.3537	264.434	260.793
31.3867	256.268	241.767
31.4197	247.434	236
31.4527	245.218	226.61
31.4857	283.495	248.637
31.5187	291.214	230.254
31.5517	289.256	227.213
31.5847	294.124	241.444
31.6177	301.036	238.807
31.6507	285.334	246.601
31.6837	262.732	251
31.7167	258.726	214.886
31.7497	257.994	228.763
31.7827	265.53	224.973
31.8157	255.844	224.653
31.8487	260.602	248.28
31.8817	267.382	250.347
31.9147	257.313	232.891
31.9477	258.115	235.672
31.9807	256.618	225.014
32.0137	245.757	231.866
32.0467	233.244	242.256
32.0797	231.326	243.714
32.1127	229.717	250.129
32.1457	233.26	233.129
32.1787	244.041	222.509
32.2117	249.937	225.922
32.2447	254.452	228.576
32.2777	237.328	231.186
32.3107	228.693	232.357
32.3437	258.132	231.984
32.3767	273.414	236.13
32.4097	257.539	233.766
32.4427	252.083	230.778
32.4757	263.375	221.592
32.5087	253.742	223.593
32.5417	256.111	248.572
32.5747	262.217	248.754
32.6077	261.175	238.634
32.6407	242.677	232.35
32.6737	241.588	233.106
32.7067	237.435	237.758
32.7397	231.014	225.119
32.7727	251.619	235.426
32.8057	249.546	265.164
32.8387	279.42	234.821
32.8717	251.838	275.777
32.9047	263.986	285.618
32.9377	262.947	386.328
32.9707	260.593	601.665
33.0037	266.262	494.426
33.0367	263.688	401.019
33.0697	260.166	406.162
33.1027	228.296	322.349
33.1357	251.7	246.743
33.1687	278.482	221.489
33.2017	258.652	234.264
33.2347	242.283	247.094
33.2677	261.243	202.989
33.3007	243.834	205.845
33.3337	252.935	239.873
33.3667	237.852	223.26
33.3997	255.412	227.585
33.4327	292.993	217.373
33.4657	291.928	232.089
33.4987	286.991	240.975
33.5317	260.393	218.335
33.5647	294.054	236.482
33.5977	310.39	231.249
33.6307	290.125	221.506
33.6637	278.726	207.916
33.6967	283.522	218.062
33.7297	280.376	204.449
33.7627	290.755	187.731
33.7957	258.389	211.674
33.8287	253.114	221.966
33.8617	265.05	193.785
33.8947	267.832	205.082
33.9277	262.175	200.503
33.9607	250.304	203.097
33.9937	244.778	189.448
34.0267	263.897	204.06
34.0597	253.339	198.444
34.0927	228.937	211.098
34.1257	251.079	217.288
34.1587	254.765	178.458
34.1917	244.949	203.873
34.2247	265.765	188.445
34.2577	262.951	205.305
34.2907	281.655	202.412
34.3237	278.332	194.624
34.3567	263.306	186.641
34.3897	281.991	177.732
34.4227	305.622	181.458
34.4557	303.135	206.479
34.4887	294.301	192.996
34.5217	305.332	169.103
34.5547	322.337	175.299
34.5877	334.378	183.571
34.6207	340.158	181.735
34.6537	339.313	186.664
34.6867	376.615	190.381
34.7197	409.508	168.284
34.7527	443.197	171.26
34.7857	517.457	197.057
34.8187	615.746	204.491
34.8517	781.04	193.98
34.8847	1045.87	181.946
34.9177	1484.69	176.619
34.9507	2150.26	177.859
34.9837	2973.11	188.99
35.0167	3814.78	185.256
35.0497	4471.91	175.136
35.0827	4695.1	186.43
35.1157	4345.77	211.196
35.1487	3767.16	194.013
35.1817	3075.59	181.361
35.2147	2323.03	193.331
35.2477	1738.64	183.166
35.2807	1300.96	171.734
35.3137	956.97	195.922
35.3467	720.635	189.85
35.3797	548.54	174.46
35.4127	417.848	190.767
35.4457	384.112	201.989
35.4787	392.61	191.187
35.5117	331.506	174.19
35.5447	288.769	173.147
35.5777	288.624	192.82
35.6107	293.259	192.008
35.6437	294.523	177.311
35.6767	250.715	190.947
35.7097	232.806	199.641
35.7427	250.372	167.327
35.7757	230.415	184.977
35.8087	246.759	165.697
35.8417	240.059	180.224
35.8747	195.989	188.16
35.9077	197.453	161.664
35.9407	215.62	191.905
35.9737	223.344	161.06
36.0067	193.315	197.027
36.0397	226.71	197.304
36.0727	214.862	170.066
36.1057	204.99	175.992
36.1387	192.154	163.156
36.1717	199.809	193.224
36.2047	198.065	181.484
36.2377	199.911	193.353
36.2707	193.432	189.306
36.3037	196.708	155.743
36.3367	186.052	173.954
36.3697	195.797	180.505
36.4027	184.583	175.673
36.4357	190.873	171.516
36.4687	155.834	169.269
36.5017	176.305	198.699
36.5347	179.319	193.126
36.5677	177.365	186.896
36.6007	188.334	168.163
36.6337	198.191	140.876
36.6667	183.504	154.618
36.6997	183.645	180.865
36.7327	185.75	166.477
36.7657	183.022	145.814
36.7987	184.193	169.636
36.8317	183.567	188.673
36.8647	184.408	162.913
36.8977	168.989	153.795
36.9307	166.778	165.934
36.9637	166.325	146.172
36.9967	175.529	159.02
37.0297	179.719	159.736
37.0627	182.157	166.925
37.0957	192.679	152.648
37.1287	179.162	141.44
37.1617	186.042	151.327
37.1947	175.118	166.333
37.2277	161.412	169.57
37.2607	175.717	161.993
37.2937	171.915	152.543
37.3267	163.138	161.846
37.3597	163.432	180.744
37.3927	159.982	175.352
37.4257	157.497	152.624
37.4587	175.312	142.453
37.4917	196.396	145.399
37.5247	185.69	147.921
37.5577	159.012	154.759
37.5907	156.941	164.165
37.6237	170.225	160.297
37.6567	162.575	163.589
37.6897	156.633	172.949
37.7227	155.292	160.151
37.7557	163.773	153.531
37.7887	175.207	141.495
37.8217	176.194	155.241
37.8547	159.421	166.081
37.8877	145.896	150.088
37.9207	152.751	151.188
37.9537	161.911	155.107
37.9867	169.289	140.199
38.0197	163.056	156.059
38.0527	147.548	163.132
38.0857	157.526	142.043
38.1187	154.39	144.253
38.1517	155.925	159.848
38.1847	175.294	153.416
38.2177	153.773	153.284
38.2507	157.348	133.269
38.2837	156.029	150.36
38.3167	145.732	141.885
38.3497	168.222	166.625
38.3827	146.013	151.354
38.4157	156.23	148.849
38.4487	176.079	161.252
38.4817	136.328	144.932
38.5147	169.143	133.53
38.5477	157.978	130.586
38.5807	144.027	167.68
38.6137	162.814	161.344
38.6467	158.124	145.336
38.6797	162.801	157.815
38.7127	147.987	144.011
38.7457	144.038	159.809
38.7787	176.216	139.514
38.8117	142.312	120.69
38.8447	136.255	143.774
38.8777	136.93	165.628
38.9107	140.71	138.322
38.9437	149.207	130.516
38.9767	145.492	129.993
39.0097	137.022	142.432
39.0427	130.744	121.249
39.0757	137.767	157.666
39.1087	144.089	148.701
39.1417	134.129	150.193
39.1747	142.707	136.981
39.2077	143.385	148.617
39.2407	141.394	136.014
39.2737	132.359	124.931
39.3067	126.898	140.786
39.3397	150.36	127.744
39.3727	152.753	151.927
39.4057	147.33	150.238
39.4387	154.669	153.222
39.4717	154.457	148.905
39.5047	148.107	165.53
39.5377	135.046	126.047
39.5707	145.46	126.859
39.6037	141.791	143.287
39.6367	136.64	127.223
39.6697	138.277	122.719
39.7027	154.541	132.212
39.7357	134.152	126.258
39.7687	144.826	128.943
39.8017	148.656	137.344
39.8347	136.421	137.85
39.8677	145.507	138.126
39.9007	143.708	136.808
39.9337	134.392	133.392
39.9667	136.654	135.133
39.9997	138.468	145.106
40.0327	135.026	149.531
40.0657	136.373	153.269
40.0987	130.603	153.426
40.1317	123.196	140.044
40.1647	131.902	127.223
40.1977	136.696	113.077
40.2307	135.847	111.561
40.2637	136.585	131.354
40.2967	137.98	140.67
40.3297	135.648	134.756
40.3627	123.685	136.377
40.3957	122.271	142.695
40.4287	132.415	146.476
40.4617	138.979	139.953
40.4947	148.424	152.327
40.5277	149.286	149.015
40.5607	127.06	131.503
40.5937	133.957	117.447
40.6267	145.172	131.864
40.6597	149.481	127.014
40.6927	119.075	128.309
40.7257	137.532	123.683
40.7587	140.574	123.398
40.7917	155.968	116.041
40.8247	150.856	125.929
40.8577	144.197	132.018
40.8907	135.325	123.66
40.9237	134.783	127.316
40.9567	149.284	128.851
40.9897	142.302	129.683
41.0227	124.342	141.573
41.0557	129.184	144.247
41.0887	148.174	129.72
41.1217	151.106	136.695
41.1547	161.234	132.008
41.1877	122.697	118.962
41.2207	135.881	135.387
41.2537	156.787	121.563
41.2867	148.901	140.63
41.3197	142.986	117.084
41.3527	134.1	147.692
41.3857	149.627	127.472
41.4187	136.505	148.228
41.4517	140.752	140.425
41.4847	156.037	122.162
41.5177	169.037	133.039
41.5507	137.105	128.524
41.5837	165.539	126.19
41.6167	158.345	143.782
41.6497	140.347	126.719
41.6827	143.189	148.184
41.7157	140.589	146.036
41.7487	174.373	131.598
41.7817	151.273	141.375
41.8147	124.672	115.545
41.8477	132.01	124.21
41.8807	134.993	127.993
41.9137	129.584	117.934
41.9467	133.328	148.531
41.9797	147.752	134.271
42.0127	143.148	120.098
42.0457	149.425	139.013
42.0787	151.568	134.894
42.1117	140.523	132.105
42.1447	135.993	128.874
42.1777	140.725	111.51
42.2107	140.348	111.266
42.2437	142.899	133.165
42.2767	139.27	141.085
42.3097	150.342	135.022
42.3427	140.065	147.256
42.3757	122.028	137.277
42.4087	133.21	126.334
42.4417	143.436	129.153
42.4747	133.473	119.353
42.5077	142.977	124.691
42.5407	138.812	147.221
42.5737	133.972	148.133
42.6067	145.011	128.785
42.6397	141.537	123.969
42.6727	136.024	142.58
42.7057	130.292	140.92
42.7387	130.958	122.617
42.7717	128.177	119.655
42.8047	122.077	125.378
42.8377	120.734	132.467
42.8707	121.48	127.374
42.9037	139.014	126.18
42.9367	136.391	131.072
42.9697	137.733	126.735
43.0027	143.301	113.153
43.0357	139.261	126.309
43.0687	132.632	138.357
43.1017	159.834	126.673
43.1347	152.852	128.772
43.1677	151.985	131.753
43.2007	143.391	126.544
43.2337	148.223	127.878
43.2667	136.469	116.316
43.2997	133.456	123.481
43.3327	135.695	131.253
43.3657	125.588	148.494
43.3987	121.54	136.626
43.4317	139.959	136.672
43.4647	140.755	129.9
43.4977	125.993	139.463
43.5307	124.608	120.763
43.5637	118.564	114.422
43.5967	128.138	119.611
43.6297	131.343	135.7
43.6627	147.96	126.322
43.6957	138.9	128.255
43.7287	136.084	122.107
43.7617	115.48	134.472
43.7947	135.775	125.745
43.8277	132.466	104.798
43.8607	142.876	122.501
43.8937	138.975	106.744
43.9267	136.967	150.896
43.9597	130.055	125.225
43.9927	148.599	110.33
44.0257	113.258	151.522
44.0587	137.743	132.992
44.0917	130.528	140.457
44.1247	138.359	138.225
44.1577	137.162	147.144
44.1907	136.106	124.541
44.2237	136.882	115.764
44.2567	147.536	139.572
44.2897	155.909	128.293
44.3227	149.341	156.682
44.3557	125.329	154.437
44.3887	156.559	159.623
44.4217	196.554	165.876
44.4547	180.769	162.201
44.4877	146.594	143.637
44.5207	155.309	155.309
44.5537	150.829	149.302
44.5867	146.507	146.009
44.6197	127.536	115.724
44.6527	143.502	136.209
44.6857	132.029	138.01
44.7187	123.993	129.791
44.7517	135.01	122.506
44.7847	137.292	132.818
44.8177	136.67	131.059
44.8507	136.993	141.286
44.8837	135.097	126.073
44.9167	135.866	119.862
44.9497	142.515	132.573
44.9827	133.41	132.001
45.0157	129.7	126.834
45.0487	128.402	134.601
45.0817	119.395	142.131
45.1147	111.702	142.992
45.1477	119.19	139.792
45.1807	121.713	124.433
45.2137	127.753	121.689
45.2467	126.044	120.531
45.2797	125.628	122.657
45.3127	130.483	128.847
45.3457	112.724	124.768
45.3787	109.259	142.312
45.4117	126.574	155.661
45.4447	138.57	145.77
45.4777	128.588	128.13
45.5107	124.916	120.916
45.5437	141.161	135.239
45.5767	137.79	129.905
45.6097	125.763	131.607
45.6427	129.358	143.199
45.6757	143.322	128.319
45.7087	140.503	116.538
45.7417	142.591	122.143
45.7747	128.669	122.444
45.8077	130.746	132.143
45.8407	128.933	129.196
45.8737	148.867	126.22
45.9067	134.801	124.498
45.9397	132.876	124.598
45.9727	145.49	118.688
46.0057	131.957	116.688
46.0387	126.45	127.007
46.0717	122.905	124.81
46.1047	134.145	116.192
46.1377	124.366	124.187
46.1707	125.042	135.432
46.2037	145.181	131.336
46.2367	120.007	127.958
46.2697	119.675	134.462
46.3027	118.036	128.885
46.3357	127.185	118.317
46.3687	119.236	121.529
46.4017	135.993	115.049
46.4347	135.321	117.597
46.4677	120.357	152.023
46.5007	132.238	120.813
46.5337	144.782	110.164
46.5667	103.313	143.734
46.5997	113.77	113.623
46.6327	128.513	143.953
46.6657	132.81	141.174
46.6987	128.299	114.638
46.7317	125.206	133.434
46.7647	116.759	135.008
46.7977	104.244	125.051
46.8307	141.329	134.702
46.8637	128.421	121.936
46.8967	126.873	120.873
46.9297	132.113	124.406
46.9627	133.849	120.804
46.9957	137.304	112.542
47.0287	129.854	128.945
47.0617	119.966	122.558
47.0947	104.575	121.587
47.1277	135.978	118.106
47.1607	124.594	108.594
47.1937	134.54	124.045
47.2267	120.041	132.226
47.2597	123.897	126.451
47.2927	136.579	124.007
47.3257	128.066	130.307
47.3587	113.362	135.075
47.3917	119.814	146.137
47.4247	132.972	136.407
47.4577	136.993	115.322
47.4907	138.285	123.329
47.5237	130.858	137.624
47.5567	131.51	120.762
47.5897	124.2	115.212
47.6227	130.512	118.818
47.6557	135.407	124.909
47.6887	128.055	120.993
47.7217	133.805	118.406
47.7547	136.695	123.068
47.7877	127.237	122.958
47.8207	115.85	126.088
47.8537	122.49	131.506
47.8867	126.72	121.8
47.9197	123.221	122.806
47.9527	128.993	124.998
47.9857	139.329	111.007
48.0187	140.654	123.204
48.0517	129.819	130.115
48.0847	141.154	122.512
48.1177	153.194	129.008
48.1507	160.304	131.691
48.1837	160.653	139.364
48.2167	152.83	130.943
48.2497	144.837	114.35
48.2827	140.007	133.677
48.3157	150.522	138.429
48.3487	160.611	129.277
48.3817	152.206	122.195
48.4147	130.983	121.012
48.4477	138.166	112.896
48.4807	140.899	119.821
48.5137	131.007	123.022
48.5467	127.54	117.942
48.5797	122.676	122.32
48.6127	118.097	130.761
48.6457	144.6	136.375
48.6787	141.909	105.038
48.7117	138.186	123.505
48.7447	139.743	126.007
48.7777	117.139	127.155
48.8107	119.865	131.221
48.8437	129.833	114.434
48.8767	116.477	125.115
48.9097	137.182	125.425
48.9427	140.405	118.775
48.9757	153.978	105.48
49.0087	127.519	112.803
49.0417	135.683	126.346
49.0747	129.166	132.682
49.1077	134.03	92.5235
49.1407	135.851	120.089
49.1737	111.167	132.924
49.2067	156.118	124.164
49.2397	115.369	124.976
49.2727	134.063	100.146
49.3057	109.545	132.957
49.3387	141.488	118.246
49.3717	119.228	122.514
49.4047	141.432	113.037
49.4377	131.498	139.659
49.4707	122.969	137.73
49.5037	137.602	110.111
49.5367	128.045	107.715
49.5697	116.733	112.203
49.6027	129.104	119.641
49.6357	120.561	107.112
49.6687	126.047	120.086
49.7017	124.828	123.202
49.7347	113.105	141.696
49.7677	121.484	135.502
49.8007	128.774	118.446
49.8337	125.549	128.068
49.8667	128.376	123.542
49.8997	129.993	118.562
49.9327	129.305	124.333
49.9657	117.95	120.781
49.9987	127.914	119.362
50.0317	140.977	121.988
50.0647	131.615	121.703
50.0977	120.516	114.597
50.1307	124.277	109.752
50.1637	146.423	113.909
50.1967	140.559	122.423
50.2297	127.226	111.856
50.2627	131.196	112.959
50.2957	140.066	117.611
50.3287	126.371	116.66
50.3617	131.918	131.994
50.3947	141.631	132.425
50.4277	125.257	121.494
50.4607	123.001	112.985
50.4937	133.911	102.567
50.5267	135.616	109.499
50.5597	127.919	111.217
50.5927	123.343	109.543
50.6257	125.445	117.82
50.6587	123.87	118.391
50.6917	130.485	117.238
50.7247	134.407	108.595
50.7577	120.781	108.006
50.7907	127.231	99.0155
50.8237	136.008	106.781
50.8567	137.388	130.946
50.8897	135.301	106.05
50.9227	128.581	115.023
50.9557	137.118	113.94
50.9887	141.009	121.064
51.0217	131.437	122.723
51.0547	121.99	104.911
51.0877	120.517	128.351
51.1207	136.763	129.791
51.1537	128.362	119.415
51.1867	125.662	130.097
51.2197	144.661	110.203
51.2527	174.09	125.993
51.2857	145.808	124.333
51.3187	146.383	114.085
51.3517	145.352	102.859
51.3847	113.361	116.101
51.4177	161.456	107.538
51.4507	154.977	126.069
51.4837	134.296	139.146
51.5167	142.992	123.239
51.5497	123.66	116.16
51.5827	119.866	118.573
51.6157	119.212	125.413
51.6487	139.054	116.234
51.6817	139.534	120.6
51.7147	126.149	108.986
51.7477	132.993	107.979
51.7807	132.993	106.004
51.8137	132.026	124.669
51.8467	143.627	102.693
51.8797	134.439	111.576
51.9127	130.215	116.715
51.9457	155.163	106.758
51.9787	132.178	111.508
52.0117	121.85	128.322
52.0447	127.249	115.693
52.0777	129.77	114.007
52.1107	136.072	98.3619
52.1437	147.278	110.555
52.1767	137.188	114.68
52.2097	136.669	113.346
52.2427	131.267	113.812
52.2757	136.434	115.604
52.3087	133.253	104.91
52.3417	143.691	120.712
52.3747	143.939	107.592
52.4077	137.71	100.485
52.4407	141.202	115.589
52.4737	140.075	116.617
52.5067	143.309	117.157
52.5397	137.952	103.208
52.5727	146.071	107.378
52.6057	159.816	110.636
52.6387	142.692	108.674
52.6717	127.418	109.301
52.7047	146.798	109.366
52.7377	164.017	105.225
52.7707	158.391	101.159
52.8037	151.786	105.421
52.8367	145.105	113.139
52.8697	153.123	124.081
52.9027	156.359	122.662
52.9357	156.963	114.784
52.9687	167.487	112.467
53.0017	163.503	110.629
53.0347	158.611	120.724
53.0677	173.533	127.993
53.1007	189.414	121.648
53.1337	175.405	103.557
53.1667	178.207	105.852
53.1997	214.014	120.286
53.2327	218.409	106.468
53.2657	224.921	103.229
53.2987	257.798	114.101
53.3317	270.006	113.212
53.3647	286.981	119.157
53.3977	340.783	119.13
53.4307	383.017	114.906
53.4637	452.937	117.909
53.4967	580.783	118.895
53.5297	807.872	106.579
53.5627	1147.72	113.369
53.5957	1608.17	106.315
53.6287	2087.41	96.4373
53.6617	2505.34	104.183
53.6947	2744.44	104.349
53.7277	2642.34	114.244
53.7607	2491.74	124.23
53.7937	2388.78	121.875
53.8267	2131.93	113.948
53.8597	1828.5	120.245
53.8927	1555.84	99.3227
53.9257	1185.35	96.1614
53.9587	898.916	116.635
53.9917	736.694	118.824
54.0247	539.747	112.129
54.0577	424.624	114.355
54.0907	337.486	121.685
54.1237	289.611	102.033
54.1567	255.193	93.2488
54.1897	223.837	98.5841
54.2227	209.19	129.515
54.2557	210.309	90.3216
54.2887	174.716	97.6189
54.3217	138.206	114.951
54.3547	148.325	113.024
54.3877	183.87	114.999
54.4207	169.238	96.3083
54.4537	141.826	103.772
54.4867	163.03	88.6637
54.5197	142.261	114.481
54.5527	158.717	103.866
54.5857	161.85	126.014
54.6187	146.562	116.194
54.6517	136.058	128.432
54.6847	142.051	105.288
54.7177	149.966	128.968
54.7507	140.707	102.996
54.7837	134.786	108.984
54.8167	139.815	108.499
54.8497	136.912	112.921
54.8827	125.508	101.09
54.9157	156.351	96.418
54.9487	139.993	110.056
54.9817	140.694	106.321
55.0147	144.504	103.238
55.0477	133.858	126.049
55.0807	124.148	118.649
55.1137	130.609	98.635
55.1467	119.901	102.175
55.1797	116.764	115.691
55.2127	120.727	129.528
55.2457	144.017	110.634
55.2787	141.258	116.685
55.3117	125.003	111.225
55.3447	133.227	96.0814
55.3777	124.338	99.3967
55.4107	116.424	114.278
55.4437	120.36	116.853
55.4767	118.534	106.48
55.5097	134.114	114.585
55.5427	135.274	112.273
55.5757	138.518	110.109
55.6087	139.441	113.308
55.6417	120.71	104.321
55.6747	107.479	93.9747
55.7077	117.216	105.669
55.7407	123.885	110.584
55.7737	126.157	110.484
55.8067	132.673	128.723
55.8397	125.873	131.993
55.8727	124.444	125.171
55.9057	126.797	119.725
55.9387	124.154	122.997
55.9717	117.726	112.597
56.0047	135.645	130.124
56.0377	134.532	114.617
56.0707	123.939	104.94
56.1037	124.717	121.588
56.1367	122.168	110.668
56.1697	107.887	112.201
56.2027	111.092	119.099
56.2357	112.465	119.397
56.2687	120.718	109.647
56.3017	114.486	113.744
56.3347	103.498	110.242
56.3677	122.234	105.095
56.4007	133.819	111.17
56.4337	119.616	101.403
56.4667	131.994	110.001
56.4997	124.454	102.61
56.5327	112.655	135.633
56.5657	126.772	114.683
56.5987	112.379	113.143
56.6317	123.824	111.277
56.6647	110.118	98.0799
56.6977	113.453	124.338
56.7307	132.697	102.6
56.7637	128.805	100.638
56.7967	115.774	117.774
56.8297	112.885	115.128
56.8627	112.001	116.802
56.8957	131.194	113.431
56.9287	109.153	124.381
56.9617	115.846	98.2075
56.9947	100.048	117.955
57.0277	124.613	108.146
57.0607	112.356	86.609
57.0937	121.601	119.586
57.1267	120.1	104.898
57.1597	103.192	112.414
57.1927	122.267	108.386
57.2257	142.185	118.913
57.2587	127.86	126.267
57.2917	110.102	125.24
57.3247	115.832	118.897
57.3577	107.565	105.132
57.3907	124.598	110.605
57.4237	127.174	102.843
57.4567	126.173	101.815
57.4897	109.044	107.66
57.5227	113.74	102.633
57.5557	134.787	127.611
57.5887	128.445	121.136
57.6217	119.707	119.279
57.6547	122.461	126.694
57.6877	118.884	113.637
57.7207	124.905	120.94
57.7537	124.474	121.767
57.7867	104.95	119.993
57.8197	105.864	124.095
57.8527	112	127.33
57.8857	107.758	118.166
57.9187	119.149	114.281
57.9517	126.362	122.562
57.9847	124.771	126.389
58.0177	112.49	116.306
58.0507	115.677	103.485
58.0837	123.573	116.399
58.1167	118.899	111.413
58.1497	113.884	105.208
58.1827	121.683	111.549
58.2157	117.872	108.816
58.2487	111.625	114.278
58.2817	107.933	113.924
58.3147	104.448	108.957
58.3477	103.683	118.221
58.3807	106.002	118.477
58.4137	111.725	114.17
58.4467	122.682	121.536
58.4797	130.566	119.138
58.5127	117.591	112.086
58.5457	119.413	114.591
58.5787	115.195	115.569
58.6117	108.285	115.726
58.6447	112.258	109.815
58.6777	108.578	115.515
58.7107	118.027	130.968
58.7437	116.393	133.867
58.7767	115.616	143.287
58.8097	135.43	132.691
58.8427	144.535	134.034
58.8757	131.564	137.055
58.9087	118.673	136.218
58.9417	114.001	143.482
58.9747	113.382	130.948
59.0077	119.876	136.27
59.0407	118.129	144.633
59.0737	122.592	142.789
59.1067	111.629	123.169
59.1397	121.075	113.29
59.1727	113.46	122.364
59.2057	119.353	112.653
59.2387	110.958	108.023
59.2717	119.509	123.755
59.3047	135.756	102.793
59.3377	124.41	115.709
59.3707	111.301	105.127
59.4037	124.858	116.56
59.4367	122.251	111.55
59.4697	110.76	119.564
59.5027	106.067	110.921
59.5357	107.958	109.318
59.5687	106.332	121.802
59.6017	135.953	105.017
59.6347	118.259	110.922
59.6677	127.727	91.5269
59.7007	137.615	100.613
59.7337	128.512	128.488
59.7667	120.524	102.879
59.7997	131.99	115.759
59.8327	127.547	117.917
59.8657	109.94	124.276
59.8987	119.497	135.611
59.9317	131.474	94.2689
59.9647	117.521	120.657
59.9977	130.252	119.232
60.0307	129.656	123.833
60.0637	129.008	126.651
60.0967	118.476	117.285
60.1297	119.989	131.731
60.1627	122.561	110.915
60.1957	114.525	113.259
60.2287	120.336	119.027
60.2617	131.211	114.04
60.2947	131.06	129.589
60.3277	118.479	116.553
60.3607	115.409	114.657
60.3937	121.569	112.14
60.4267	119.215	125.693
60.4597	125.047	147.748
60.4927	113.218	135.273
60.5257	124.992	139.191
60.5587	124.616	130.56
60.5917	122.343	137.112
60.6247	118.926	134.857
60.6577	113.224	125.819
60.6907	125.367	120.923
60.7237	133.87	121.989
60.7567	123.538	133.892
60.7897	133.401	146.444
60.8227	136.843	135.065
60.8557	135.802	150.012
60.8887	133.897	166.393
60.9217	120.543	154.513
60.9547	118.928	157.332
60.9877	120.993	161.524
61.0207	138.299	170.11
61.0537	144.394	187.625
61.0867	133.743	201.169
61.1197	155.253	218.832
61.1527	158.067	227.947
61.1857	138.601	229.566
61.2187	141.042	235.776
61.2517	142.327	223.019
61.2847	133.531	225.413
61.3177	132.642	208.458
61.3507	136.381	194.969
61.3837	130.359	210.783
61.4167	137.796	225.34
61.4497	139.642	203.885
61.4827	137.684	194.573
61.5157	131.889	206.6
61.5487	136.069	213.157
61.5817	133.712	267.353
61.6147	133.605	220.633
61.6477	130.658	207.806
61.6807	133.129	287.206
61.7137	136.694	265.486
61.7467	132	217.719
61.7797	132.629	202.452
61.8127	131.008	282.033
61.8457	138.457	272.542
61.8787	133.861	247.956
61.9117	139.602	226.559
61.9447	135.817	220.463
61.9777	138.361	195.801
62.0107	149.324	173.066
62.0437	159.199	174.452
62.0767	171.335	180.99
62.1097	159.842	181.2
62.1427	179.933	185.587
62.1757	139.285	169.985
62.2087	161.007	168.01
62.2417	147.17	179.838
62.2747	176.248	159.543
62.3077	151.018	168.611
62.3407	149.06	149.073
62.3737	148.055	183.585
62.4067	157.25	164.757
62.4397	137.941	171.194
62.4727	165.669	168.415
62.5057	131.774	153.813
62.5387	155.834	158.124
62.5717	173.764	157.27
62.6047	140.384	179.064
62.6377	118.953	172.128
62.6707	165.385	169.187
62.7037	166.267	168.18
62.7367	142.457	190.323
62.7697	156.633	185.807
62.8027	168.942	178.356
62.8357	144.42	191.445
62.8687	131.51	188.519
62.9017	158.65	177.932
62.9347	165.382	197.364
62.9677	168.265	181.901
63.0007	155.365	160.847
63.0337	159.267	171.738
63.0667	170.031	172.278
63.0997	172.352	165.059
63.1327	158.427	185.597
63.1657	154.175	180.912
63.1987	156.612	173.473
63.2317	172.21	173.186
63.2647	184.967	155.321
63.2977	178.853	156.246
63.3307	158.739	174.682
63.3637	168.077	178.666
63.3967	189.982	180.893
63.4297	174.256	176.496
63.4627	155.472	176.783
63.4957	165.147	182.49
63.5287	172.025	193.345
63.5617	171.418	197.825
63.5947	184.776	169.295
63.6277	189.254	165.719
63.6607	187.532	187.99
63.6937	199.575	181.525
63.7267	200.92	183.469
63.7597	188.253	195.555
63.7927	181.479	195.156
63.8257	185.762	201.511
63.8587	178.792	198.495
63.8917	185.569	188.635
63.9247	187.464	191.436
63.9577	197.638	197
63.9907	212.406	196.892
64.0237	228.511	201.035
64.0567	208.696	200.989
64.0897	211.898	194.845
64.1227	217.989	190.986
64.1557	201.954	222.768
64.1887	194.473	214.643
64.2217	213.643	209.908
64.2547	203.093	235.451
64.2877	215.595	220.666
64.3207	203.699	225.843
64.3537	199.155	220.988
64.3867	221.83	219.995
64.4197	216.496	215.343
64.4527	224.038	221.758
64.4857	253.327	251.241
64.5187	241.183	250.459
64.5517	232.48	232.269
64.5847	212.411	240.833
64.6177	236.91	221.607
64.6507	235.601	254.015
64.6837	230.142	267.901
64.7167	233.823	247.886
64.7497	252.536	244.489
64.7827	236.221	262.889
64.8157	252.977	255.998
64.8487	245.079	266.859
64.8817	222.595	272.902
64.9147	274.004	244.087
64.9477	247.468	255.344
64.9807	254.427	270.992
65.0137	258.746	269.271
65.0467	256.248	264.422
65.0797	243.386	278.385
65.1127	226.903	291.519
65.1457	269.655	281.678
65.1787	241.499	298.089
65.2117	215.601	293.339
65.2447	259.683	323.78
65.2777	250.088	303.68
65.3107	264.653	338.562
65.3437	259.399	331.204
65.3767	255.413	348.995
65.4097	247.307	364.346
65.4427	246	380.678
65.4757	250.242	433.619
65.5087	250.892	478.664
65.5417	252.141	487.638
65.5747	256.588	545.941
65.6077	259.402	624.393
65.6407	258.088	697.973
65.6737	255.049	889.722
65.7067	254.138	1111.4
65.7397	251.571	1430.81
65.7727	257.157	1792.43
65.8057	258.106	2382.4
65.8387	257.413	3211.47
65.8717	250.827	4063.38
65.9047	250.861	4197.38
65.9377	251.452	3741.02
65.9707	254.241	3267.78
66.0037	256.652	2958.33
66.0367	256.637	2679.56
66.0697	255.861	2382.84
66.1027	259.39	2121.22
66.1357	252.45	1857.6
66.1687	251.014	1581.89
66.2017	254.17	1307.81
66.2347	251.272	1084
66.2677	259.743	904.745
66.3007	265.067	734.634
66.3337	260.249	627.119
66.3667	253.719	600.778
66.3997	275.94	597.067
66.4327	274.805	636.975
66.4657	286.648	617.913
66.4987	295.292	498.203
66.5317	309.178	467.861
66.5647	293.666	422.049
66.5977	295.034	384.056
66.6307	299.728	360.07
66.6637	284.861	374.855
66.6967	288.934	365.923
66.7297	274.378	387.549
66.7627	272.792	360.028
66.7957	287.602	344.406
66.8287	301.773	374.938
66.8617	283.375	339.937
66.8947	283.8	349.436
66.9277	257.616	356.564
66.9607	279.011	346.878
66.9937	267.651	347.312
67.0267	261.378	329.29
67.0597	291.617	334.314
67.0927	295.757	348.567
67.1257	300.286	314.539
67.1587	295.501	335.534
67.1917	299.142	348.332
67.2247	291.864	342.313
67.2577	313.392	357.193
67.2907	304.824	346.775
67.3237	302.578	362.964
67.3567	314.844	406.673
67.3897	309.923	360.679
67.4227	305.974	341.078
67.4557	302.024	381.56
67.4887	293.19	378.071
67.5217	325.846	385.782
67.5547	318.415	383.123
67.5877	329.252	354.804
67.6207	307.747	381.701
67.6537	293.257	373.099
67.6867	300.096	389.104
67.7197	295.652	389.201
67.7527	318.633	393.358
67.7857	312.558	384.57
67.8187	332.251	416.158
67.8517	308.326	433.709
67.8847	335.172	461.562
67.9177	330.679	446.759
67.9507	339.985	441.175
67.9837	331.169	419.714
68.0167	327.982	437.995
68.0497	329.581	465.66
68.0827	338.228	447.237
68.1157	323.295	443.397
68.1487	340.882	481.187
68.1817	365.007	521.421
68.2147	376.572	491.425
68.2477	378.979	487.701
68.2807	387.737	520.919
68.3137	400.002	555.912
68.3467	414.354	594.854
68.3797	429.514	618.868
68.4127	436.222	606.519
68.4457	452.846	652.124
68.4787	445.142	713.83
68.5117	465.749	739.738
68.5447	506.722	769.433
68.5777	544.604	811.03
68.6107	564.645	856.418
68.6437	615.228	929.28
68.6767	669.925	1082.52
68.7097	778.254	1315.37
68.7427	980.462	1689.18
68.7757	1201.25	2176.05
68.8087	1365.24	2570.41
68.8417	1491.99	2881.44
68.8747	1763.56	3442.51
68.9077	2389.66	4367.75
68.9407	3550.07	5275.74
68.9737	4969.28	6065.72
69.0067	6021.78	7711.15
69.0397	7472.32	12497.7
69.0727	14477.9	29492.6
69.1057	41664.5	94583.3
69.1387	74616.4	173627
69.1717	58796.6	131998
69.2047	21123.3	42591
69.2377	10280.6	19712.6
69.2707	11059.3	22932.9
69.3037	22305.2	52143.1
69.3367	36276.2	89660.6
69.3697	27088.2	64238.8
69.4027	9721.92	20765.2
69.4357	4234.85	8365.7
69.4687	2723.34	5263.03
69.5017	2100.96	4057.07
69.5347	1698.86	3258.54
69.5677	1250.39	2555.98
69.6007	893.734	1949.45
69.6337	756.346	1539.46
69.6667	698.127	1265.25
69.6997	592.026	1118.53
69.7327	554.445	999.543
69.7657	521.159	928.439
69.7987	463.803	796.969
69.8317	466.588	801.168
69.8647	402.175	732.094
69.8977	390.924	730.109
69.9307	388.566	661.759
69.9637	356.527	633.645
69.9967	371.374	616.968
70.0297	335.099	556.933
70.0627	366.694	547.059
70.0957	342.522	529.36
70.1287	323.708	525.228
70.1617	317.263	490.657
70.1947	336.732	458.878
70.2277	303.654	478.313
70.2607	326.68	422.419
70.2937	281.144	426.003
70.3267	301.792	410.958
70.3597	285.685	410.732
70.3927	286.442	394.552
70.4257	250.412	349.466
70.4587	275.042	339.463
70.4917	271.065	344.768
70.5247	271.427	347.609
70.5577	264.834	311.994
70.5907	253.52	303.772
70.6237	239.345	314.849
70.6567	239.041	301.188
70.6897	237.789	273.524
70.7227	228.128	275.582
70.7557	232.968	289.868
70.7887	225.295	276.876
70.8217	227.341	258.141
70.8547	218.297	258.487
70.8877	203.539	263.685
70.9207	196.34	250.416
70.9537	202.181	267.085
70.9867	216.182	246.218
71.0197	200.134	245.095
71.0527	188.213	250.481
71.0857	186.636	254.833
71.1187	203.173	250.601
71.1517	203.937	225.05
71.1847	186.011	237.362
71.2177	177.385	237.195
71.2507	180.278	215.7
71.2837	177.187	226.64
71.3167	183.245	232.328
71.3497	185.032	224.988
71.3827	173.089	227.466
71.4157	162.009	220.06
71.4487	159.812	206.228
71.4817	159.597	196.726
71.5147	156.723	199.469
71.5477	163.347	210.455
71.5807	162.724	199.209
71.6137	172.181	190.767
71.6467	172.493	195.418
71.6797	161.444	200.448
71.7127	146.274	206.194
71.7457	149.493	199.527
71.7787	166.704	185.024
71.8117	168.259	170.917
71.8447	147.018	178.382
71.8777	173.399	189.242
71.9107	165.8	195.618
71.9437	153.778	190.096
71.9767	163.218	183.701
72.0097	155.354	177.294
72.0427	140.35	172.751
72.0757	153.05	182.571
72.1087	170.991	180.414
72.1417	167.878	203.433
72.1747	157.537	191.898
72.2077	164.965	166.658
72.2407	147.029	159.065
72.2737	157.847	179.694
72.3067	154.235	172.516
72.3397	133.41	175.674
72.3727	118.131	171.505
72.4057	153.459	157.123
72.4387	158.153	140.929
72.4717	159.072	163.847
72.5047	145.881	174.768
72.5377	144.335	170.691
72.5707	151.781	163.961
72.6037	144.884	162.834
72.6367	137.186	152.026
72.6697	175.693	158.938
72.7027	182.848	195.238
72.7357	179.122	173.75
72.7687	153.26	149.168
72.8017	141.632	145.167
72.8347	169.793	171.935
72.8677	162.827	156.579
72.9007	151.181	160.45
72.9337	157.121	139.602
72.9667	170.29	146.656
72.9997	171.125	164.442
73.0327	164.203	149.109
73.0657	161.31	148.514
73.0987	162.647	149.82
73.1317	164.621	171.188
73.1647	174.622	152.716
73.1977	183.351	144.655
73.2307	171.774	155.653
73.2637	163.403	172.756
73.2967	186.055	165.71
73.3297	193.294	144.28
73.3627	209.706	142.353
73.3957	218.845	164.702
73.4287	196.841	154.753
73.4617	218.036	145.648
73.4947	234.692	144.992
73.5277	263.193	143.665
73.5607	269.825	161.867
73.5937	291.582	152.239
73.6267	309.737	169.775
73.6597	309.531	107.832
73.6927	351.205	142.599
73.7257	401.816	181.734
73.7587	469.315	136.943
73.7917	613.712	176.791
73.8247	763.031	133.257
73.8577	1014.79	147.904
73.8907	1341.31	159.501
73.9237	1776.2	123.269
73.9567	2222.61	115.535
73.9897	2524.29	184.33
74.0227	2720.26	102.979
74.0557	2775.47	198.671
74.0887	2665.91	149.672
74.1217	2510.04	114.773
74.1547	2383.89	180.421
74.1877	2211.01	129.5
74.2207	2039.33	130.409
74.2537	1822.28	108.109
74.2867	1623.83	181.948
74.3197	1407.71	159.136
74.3527	1131.69	114.307
74.3857	878.764	182.655
74.4187	740.663	176.552
74.4517	574.875	160.346
74.4847	449.097	152.961
74.5177	405.059	152.885
74.5507	351.746	141.274
74.5837	296.552	149.442
74.6167	240.001	130.413
74.6497	233.248	144.889
74.6827	216.614	138.688
74.7157	194.525	135.779
74.7487	167.641	117.364
74.7817	163.302	123.543
74.8147	188.227	127.899
74.8477	187.513	135.729
74.8807	152.846	125.942
74.9137	152.522	111.573
74.9467	155.306	135.143
74.9797	150.958	131.697
75.0127	156.813	98.9304
75.0457	136.566	126.255
75.0787	142.022	117.647
75.1117	129.932	113.645
75.1447	144.992	123.905
75.1777	144.08	122.213
75.2107	115.956	129.049
75.2437	114.164	131.879
75.2767	136.873	109.169
75.3097	135.031	106.051
75.3427	117.564	110.835
75.3757	142.793	106.216
75.4087	117.619	124.88
75.4417	134.601	99.9426
75.4747	129.569	97.0769
75.5077	131.708	103.329
75.5407	126.668	111.158
75.5737	135.671	119.912
75.6067	123.119	104.518
75.6397	109.886	101.994
75.6727	118.964	101.176
75.7057	133.432	108.458
75.7387	138.442	125.508
75.7717	126.131	125.778
75.8047	108.776	111.568
75.8377	115.117	123.568
75.8707	98.0777	115.737
[truncated: 427 more rows]

## Sheet: Supplementary Fig. 21
Supplementary Fig. 21
T(K)	R/R5K	T(K)	R/R5K
1.80009	2.99407e-05	1.79996	0.000111806
1.90011	0.000153099	1.90002	0
1.99996	0	2.00025	0.000160321
2.1	0.000196536	2.10043	0.000419034
2.2	5.18781e-05	2.20056	0.00092448
2.29998	4.46991e-05	2.30061	0.00138
2.40002	0.000231953	2.40062	0.00112
2.50016	0.000125263	2.50066	0.000737072
2.59997	0.00010839	2.60073	0.00213
2.69993	2.02458e-05	2.70074	0.00138
2.80007	3.33232e-05	2.80079	0.00151
2.89999	9.44712e-05	2.90071	0.00188
3.00007	4.00663e-05	3.00077	0.000317977
3.09993	1.01229e-05	3.10069	0.000856915
3.20006	6.32778e-06	3.20075	0.00201
3.30005	4.89252e-05	3.30086	0.000633401
3.39989	7.50676e-05	3.40078	0.000753166
3.50002	2.99442e-05	3.50083	0.000993179
3.60013	3.07845e-05	3.60093	0.00192
3.70022	0.000900917	3.70091	0.000472989
3.80014	0.00543	3.80094	0.000308574
3.90004	0.08189	3.90089	0.000590219
4.00021	0.14415	4.00092	0.000227679
4.10016	0.24803	4.10086	0.000640032
4.1999	0.3608	4.20096	0.00368
4.30009	0.53944	4.30104	0.00926
4.40009	0.78553	4.40116	0.17487
4.49988	0.99686	4.50095	0.99729
4.6	0.99714	4.60109	0.99865
4.69996	0.9976	4.70109	0.99921
4.80005	0.99746	4.80127	0.99876
4.89982	0.99778	4.90128	1
5.00008	0.99795	5.00126	0.99989
5.10015	0.99831
5.20002	0.99834
5.30002	0.99841
5.40021	0.99848
5.50003	0.99862
5.60013	0.99919
5.7	0.99922
5.80007	0.9994
5.9003	0.99954
6.00013	1

## Sheet: Supplementary Fig. 22
Supplementary Fig. 22
	Pd10Te3	Pd9Te4	PdTe2	PdTe
-0.50353	125.7	206.4	185.18	238.5
-0.49553	131	168.15	183.38	240.6
-0.48753	137.2	134.73	181.62	242.4
-0.47953	143.9	106.92	180	243.8
-0.47153	151.3	84.81	178.6	244.8
-0.46353	159	68.1	177.48	245.7
-0.45553	167.1	56.1	176.66	246.5
-0.44753	175.4	48.09	176.16	247.3
-0.44053	184.1	43.29	176	248.4
-0.43253	192.8	41.16	176.26	249.6
-0.42453	201.7	41.13	176.98	250.8
-0.41653	210.6	42.9	178.24	251.6
-0.40853	219.3	46.17	180.06	251.7
-0.40053	227.8	50.76	182.4	250.7
-0.39253	236	56.4	185.24	248.1
-0.38453	243.6	62.85	188.44	243.6
-0.37653	250.6	69.72	191.88	237.1
-0.36853	256.5	76.62	195.36	228.7
-0.36053	261.3	83.13	198.76	218.6
-0.35253	264.7	88.86	201.8	207.2
-0.34453	266.8	93.48	204.6	194.9
-0.33653	267.7	96.87	207	182.5
-0.32853	267.9	99	209	170.4
-0.32053	267.9	100.08	210.4	159.3
-0.31353	268.3	100.38	211.4	149.8
-0.30553	269.4	100.32	212	142.1
-0.29753	271.6	100.32	212.2	136.7
-0.28953	274.9	100.71	212	133.6
-0.28153	278.9	101.73	211.2	133.1
-0.27353	283.1	103.5	210.2	135.1
-0.26553	286.8	105.93	208.8	139.5
-0.25753	289.2	108.78	207.2	146.2
-0.24953	289.4	111.81	205.4	154.9
-0.24153	287	114.63	203.6	165.4
-0.23353	281.7	116.91	202	177.4
-0.22553	273.6	118.38	200.8	190.4
-0.21753	263.1	118.89	199.9	204
-0.20953	251	118.41	199.56	217.6
-0.20153	238.3	117.03	199.64	230.6
-0.19353	226	114.87	199.94	242.4
-0.18553	215.1	112.2	200.2	252.6
-0.17853	206	109.2	200.4	260.6
-0.17053	199.1	106.08	199.98	266.1
-0.16253	194.3	103.02	199.02	269.1
-0.15453	191.6	100.08	197.38	269.7
-0.14653	190.5	97.38	195.18	268.1
-0.13853	191	94.92	192.56	264.7
-0.13053	192.9	92.73	189.84	260.2
-0.12253	196.1	90.81	187.3	255
-0.11453	200.4	89.13	185.24	249.9
-0.10653	205.8	87.66	183.94	245.4
-0.09853	211.7	86.37	183.6	241.9
-0.09053	217.7	85.26	184.34	239.7
-0.08253	223.2	84.24	186.16	238.9
-0.07453	227.3	83.34	189.02	239.5
-0.06653	229.3	82.5	192.82	241.4
-0.05853	228.6	81.75	197.36	244.3
-0.05153	224.9	81.06	202.4	248
-0.04353	218.3	80.52	207.8	252
-0.03553	209.3	80.13	213.2	256.1
-0.02753	198.7	79.98	218.4	259.9
-0.01953	187.4	80.13	223.2	263
-0.01153	176.6	80.64	227.2	265.3
-0.00353	167.3	81.57	230.4	266.4
0.00447	160.1	82.92	232.8	266.2
0.01247	155.6	84.69	234.2	264.8
0.02047	153.7	86.88	234.8	262.1
0.02847	154.5	89.37	234.8	258.3
0.03647	157.7	92.07	234.2	253.5
0.04447	162.8	94.83	233.2	247.9
0.05247	169.3	97.53	232	241.8
0.06047	176.5	99.99	231	235.5
0.06847	183.6	102.06	229.8	229.1
0.07647	190	103.65	228.8	223
0.08347	194.7	104.76	227.8	217.4
0.09147	197.5	105.39	226.8	212.6
0.09947	197.8	105.6	225.4	208.6
0.10747	196	105.57	224	205.8
0.11547	192.6	105.39	222.2	204.2
0.12347	188.3	105.21	220.4	204
0.13147	184.3	105.15	218.6	205.2
0.13947	181.2	105.3	216.8	207.5
0.14747	179.8	105.63	215.6	210.9
0.15547	180.2	106.14	214.6	215
0.16347	182.1	106.74	214.4	219.5
0.17147	184.8	107.28	214.4	223.8
0.17947	187.4	107.64	214.8	227.6
0.18747	189.1	107.7	215.2	230.4
0.19547	189.3	107.34	215.2	232
0.20347	187.5	106.47	214.8	232.1
0.21147	183.8	105.09	213.6	230.7
0.21847	178.4	103.26	211.6	227.9
0.22647	171.9	101.04	208.6	224
0.23447	164.9	98.55	205	219.2
0.24247	157.9	96	201	213.9
0.25047	151.4	93.54	196.52	208.6
0.25847	145.6	91.29	192.1	203.7
0.26647	140.6	89.4	187.92	199.4
0.27447	136.5	87.9	184.12	196
0.28247	132.9	86.85	180.8	193.5
0.29047	129.9	86.22	178.04	191.8
0.29847	127.2	85.98	175.86	190.8
0.30647	124.9	86.04	174.26	190.2
0.31447	122.9	86.34	173.26	189.7
0.32247	121.2	86.73	172.86	189.3
0.33047	119.9	87.09	173.04	188.9
0.33847	119	87.33	173.76	188.5
0.34547	118.4	87.27	175	188.5
0.35347	117.9	86.85	176.68	189
0.36147	117.5	85.98	178.66	190.6
0.36947	117	84.66	180.86	193.3
0.37747	116.5	82.95	183.18	197.5
0.38547	115.8	80.91	185.5	203.1
0.39347	114.9	78.69	187.76	210.1
0.40147	114.1	76.41	189.9	218.1
0.40947	113.2	74.16	191.86	227
0.41747	112.6	72.12	193.56	236.2
0.42547	112.1	70.35	194.94	245.5
0.43347	112	68.91	195.9	254.6
0.44147	112.3	67.83	196.34	263
0.44947	112.9	67.11	196.2	270.7
0.45747	113.7	66.72	195.36	277.3
0.46547	114.7	66.72	193.8	282.8
0.47347	115.7	67.08	191.46	286.9
0.48047	116.6	67.8	188.4	289.4
0.48847	117.4	68.91	184.68	290.2
0.49647	118.1	70.44	180.44	289.4
0.50447	118.8	72.42	175.92	286.8

## Sheet: Supplementary Fig. 23
Figure 23
Pd10Te3																		PdTe										PdTe2
T(K)	R(Ω)	T(K)	R(Ω)	T(K)	R(Ω)	T(K)	R(Ω)	T(K)	R(Ω)	R(Ω)	R(Ω)	R(Ω)	R(Ω)	R(Ω)	R(Ω)	R(Ω)		T(K)	R(Ω)	R(Ω)	R(Ω)	R(Ω)	R(Ω)	R(Ω)	R(Ω)	R(Ω)		T(K)	R(Ω)	R(Ω)	R(Ω)	R(Ω)	R(Ω)	R(Ω)	R(Ω)	R(Ω)	R(Ω)	R(Ω)	R(Ω)
0.2	0.02392	0.35	0.0104	0.3	0.03475	0.25	0.04327	0.2	-0.02142	0.03288	0.000716403	0.03618	0.08076	1.914	4.91066	7.4262		1.79788	1.45761e-05	0.000204188	6.83416e-05	0.000101805	0.000239073	0.000189388	0.000159383	0.06658		1.4	4.96903e-05	0.000208307	0.000428725	0.000665104	0.0008716	0.001	0.00101	0.00085336	0.000481896	-0.000148667	-0.00108
0.2013	0.02578	0.36	0.01412	0.31	0.03029	0.26	0.03945	0.21	-0.00889	0.02077	0.00123	0.03578	0.09841	1.93349	4.94061	7.54975		1.89811	4.66275e-06	0.000131666	1.91476e-06	1.3501e-05	0.000243991	0.000223074	0.00355	0.07562		1.40183	6.12225e-05	0.000228283	0.00044296	0.000664054	0.000866505	0.000997213	0.00101	0.000860357	0.000465542	-0.000150264	-0.00108
0.2026	0.02889	0.37	0.01783	0.32	0.02583	0.27	0.03563	0.22	0.00364	0.00865	0.00173	0.03538	0.11607	1.95298	4.97056	7.6733		1.99864	1.88777e-05	0.000128923	3.89487e-05	6.96526e-05	0.000143025	8.75836e-05	0.01242	0.08216		1.40365	8.20723e-05	0.000250629	0.000456631	0.000661919	0.000853655	0.000978302	0.000987214	0.000848772	0.000447157	-0.000148846	-0.00105
0.2039	0.0331	0.38	0.02155	0.33	0.02137	0.28	0.03181	0.23	0.01618	-0.00346	0.00224	0.03497	0.13372	1.97248	5.00051	7.79684		2.09913	4.18165e-05	3.57278e-05	6.82254e-05	0.000107296	8.24394e-05	0.000160718	0.02513	0.08752		1.40548	0.000110257	0.000274728	0.000469723	0.000658937	0.000834832	0.000948647	0.000950781	0.000822109	0.000427116	-0.000144968	-0.00102
0.20521	0.03819	0.39	0.02526	0.34	0.01691	0.29	0.02799	0.24	0.02871	-0.01558	0.00275	0.03457	0.15138	1.99197	5.03046	7.92039		2.1994	8.66321e-05	9.99986e-05	5.7587e-05	5.65141e-05	4.76691e-05	0.00026858	0.04404	0.09048		1.40731	0.000143794	0.000299963	0.000482226	0.00065534	0.000811817	0.000911259	0.000903724	0.00078387	0.000405792	-0.000139187	-0.000965482
0.20651	0.04387	0.4	0.02898	0.35	0.01245	0.3	0.02417	0.25	0.04124	-0.02769	0.00326	0.03417	0.16903	2.01146	5.06041	8.04394		2.29966	0.000126772	0.000160468	8.00559e-06	5.01799e-05	0.000154618	0.000137406	0.06096	0.09186		1.40913	0.000180701	0.000325718	0.000494125	0.000651364	0.000786389	0.000869149	0.000850202	0.000737559	0.00038356	-0.000132057	-0.000906618
0.20781	0.04982	0.41	0.031	0.36	0.01971	0.31	0.02019	0.26	0.03192	-0.02125	0.00338	0.02945	0.25672	2.24249	5.30749	8.1155		2.39975	0.000103584	0.000163207	1.57712e-05	0.000124381	0.000178624	5.32932e-05	0.07434	0.09252		1.41096	0.000218995	0.000351378	0.000505409	0.000647244	0.00076033	0.000825326	0.000794376	0.000686679	0.000360794	-0.000124135	-0.000841942
0.20911	0.05574	0.42	0.03302	0.37	0.02697	0.32	0.01621	0.27	0.02259	-0.01481	0.0035	0.02473	0.34441	2.47353	5.55457	8.18706		2.5	7.00155e-05	0.000161077	0.000152206	3.83557e-05	0.000182099	0.00409	0.08387	0.09281		1.41279	0.000256693	0.000376325	0.000516066	0.000643214	0.000735421	0.000782803	0.000740405	0.000634733	0.000337867	-0.000115977	-0.000774398
0.21041	0.06139	0.43	0.03503	0.38	0.03422	0.33	0.01223	0.28	0.01327	-0.00837	0.00362	0.02002	0.4321	2.70456	5.80166	8.25863		2.6001	0.000193197	0.000170008	2.77277e-05	3.23768e-05	0.000201094	0.01709	0.08902	0.09296		1.41461	0.000291813	0.000399944	0.000526081	0.000639511	0.000713443	0.000744588	0.000692449	0.000585225	0.000315155	-0.000108138	-0.000706928
0.21171	0.06661	0.44	0.03705	0.39	0.04148	0.34	0.00825	0.29	0.00394	-0.00193	0.00374	0.0153	0.51979	2.9356	6.04874	8.33019		2.70014	0.000127235	0.000110158	5.93834e-05	0.000141217	0.000347788	0.04166	0.09126	0.09287		1.41644	0.000322372	0.000421618	0.000535444	0.000636367	0.000696176	0.000713694	0.000654667	0.000541657	0.00029303	-0.000101175	-0.000642473
0.21301	0.07131	0.45	0.03907	0.4	0.04874	0.35	0.00427	0.3	-0.00538	0.00451	0.00386	0.01058	0.60748	3.16663	6.29582	8.40175		2.80023	0.000138611	0.00018187	0.000224625	0.000147687	0.000343517	0.06494	0.09213	0.09301		1.41826	0.000346387	0.000440731	0.00054414	0.000634019	0.0006854	0.00069313	0.000631218	0.000507534	0.000271868	-9.56431e-05	-0.000583976
0.21431	0.0755	0.46	0.03131	0.41	0.03835	0.36	0.00267	0.31	-0.00315	0.00576	0.00539	0.00833	0.69357	3.43435	6.7659	8.59803		2.90047	0.000171338	0.000108488	0.000162138	0.000211515	0.000101679	0.08097	0.09228	0.09296		1.42009	0.000361886	0.000456671	0.000552157	0.0006327	0.000682887	0.000685889	0.000626236	0.00048635	0.00025205	-9.21001e-05	-0.000534399
0.21562	0.07919	0.47	0.02355	0.42	0.02796	0.37	0.00107	0.32	-0.000912	0.00702	0.00693	0.00608	0.77966	3.70206	7.23598	8.7943		3.00043	3.28563e-05	1.6728e-05	0.000124375	0.000107172	0.00242	0.08905	0.09231	0.09294		1.42192	0.000371221	0.000470163	0.000558866	0.000632376	0.000685186	0.000685972	0.000631051	0.000477462	0.000237235	-9.16685e-05	-0.000503592
0.21692	0.08243	0.48	0.01579	0.43	0.01757	0.38	-0.00053	0.33	0.00132	0.00827	0.00846	0.00383	0.86576	3.96978	7.70607	8.99058		3.10055	8.06414e-05	1.68482e-05	0.000125229	0.00017959	0.02196	0.09114	0.0923	0.09298		1.42374	0.000377755	0.000481907	0.000563828	0.000632775	0.000688345	0.000686888	0.000636283	0.000477128	0.000229334	-9.4588e-05	-0.000495071
0.21822	0.08522	0.49	0.00803	0.44	0.00718	0.39	-0.00213	0.34	0.00356	0.00953	0.01	0.00159	0.95185	4.23749	8.17615	9.18685		3.20046	0.000183165	0.000211127	3.82324e-06	0.000134411	0.05706	0.09167	0.09222	0.09297		1.42557	0.00038204	0.000491584	0.000567145	0.000633729	0.000692106	0.000688669	0.000641836	0.000483371	0.000227045	-0.000100293	-0.000504445
0.21952	0.08751	0.5	0.000270412	0.45	-0.00321	0.4	-0.00373	0.35	0.00579	0.01078	0.01153	-0.000662672	1.03794	4.50521	8.64623	9.38313		3.30071	6.08235e-05	0.000121648	2.25816e-05	0.000100247	0.0831	0.09149	0.09214	0.09297		1.4274	0.000384627	0.000498876	0.000568919	0.000635066	0.000696209	0.000691346	0.000647617	0.000494213	0.000229069	-0.000108217	-0.000527323
0.22082	0.08921	0.51	0.00475	0.46	0.00234	0.41	0.00237	0.36	0.01176	0.01426	0.0246	0.00688	1.30859	4.99641	8.74638	9.46223		3.40071	7.14425e-05	0.000137396	0.00010659	0.000101092	0.09001	0.09151	0.09229	0.09301		1.42922	0.000386067	0.000503466	0.000569252	0.000636617	0.000700396	0.000694951	0.000653532	0.000507676	0.000234103	-0.000117796	-0.000559313
0.22212	0.09021	0.52	0.00923	0.47	0.0079	0.42	0.00846	0.37	0.01773	0.01774	0.03766	0.01441	1.57923	5.4876	8.84652	9.54133		3.50074	9.27233e-05	5.67577e-05	0.000106102	0.01188	0.0909	0.09162	0.09229	0.09296		1.43105	0.000386913	0.000505035	0.000568246	0.000638211	0.00070441	0.000699517	0.000659488	0.000521782	0.000240847	-0.000128462	-0.000596025
0.22342	0.09044	0.53	0.01372	0.48	0.01345	0.43	0.01456	0.38	0.0237	0.02123	0.05073	0.02195	1.84988	5.9788	8.94667	9.62043		3.60085	0.000175022	3.36965e-05	0.000193436	0.06085	0.09075	0.09152	0.09239	0.09307		1.43288	0.000387717	0.000503264	0.000566003	0.000639678	0.000707991	0.000705074	0.000665391	0.000534555	0.000247999	-0.000139651	-0.000633066
0.22472	0.08986	0.54	0.0182	0.49	0.01901	0.44	0.02065	0.39	0.02967	0.02471	0.06379	0.02949	2.12052	6.46999	9.04681	9.69953		3.70077	4.66005e-05	0.000133714	4.28937e-05	0.08838	0.09086	0.09152	0.0923	0.09302		1.4347	0.000389028	0.000497835	0.000562624	0.000640849	0.000710881	0.000711656	0.000671147	0.000544016	0.000254258	-0.000150796	-0.000666046
0.22603	0.08852	0.55	0.02268	0.5	0.02456	0.45	0.02675	0.4	0.03564	0.02819	0.07686	0.03703	2.39117	6.96119	9.14696	9.77863		3.80097	3.20226e-05	4.65993e-05	0.000373401	0.08999	0.09094	0.09163	0.0924	0.09325		1.43653	0.000391401	0.000488431	0.000558211	0.000641552	0.000712821	0.000719294	0.000676662	0.000548188	0.000258324	-0.000161331	-0.000690572
0.22733	0.08658	0.56	0.02096	0.51	0.03317	0.46	0.03001	0.41	0.02033	0.02391	0.06826	0.07149	3.16361	7.43441	9.23846	9.82441		3.90105	5.69947e-05	0.00014255	0.02588	0.09008	0.09076	0.09169	0.09239	0.09325		1.43836	0.000395385	0.000474733	0.000552867	0.000641618	0.000713553	0.00072802	0.000681842	0.000545093	0.000258895	-0.000170692	-0.000702255
0.22863	0.08423	0.57	0.01924	0.52	0.04179	0.47	0.03327	0.42	0.00502	0.01962	0.05966	0.10595	3.93606	7.90763	9.32996	9.87018		4.00106	2.485e-05	0.000735809	0.08724	0.09006	0.0908	0.09169	0.09237	0.09312		1.44018	0.000401559	0.000456446	0.000546582	0.000640785	0.000712828	0.000737896	0.000686596	0.000532684	0.000254385	-0.000178134	-0.000693713
0.22993	0.08167	0.58	0.01753	0.53	0.0504	0.48	0.03653	0.43	-0.0103	0.01534	0.05106	0.14042	4.7085	8.38084	9.42147	9.91596		4.10089	6.14114e-05	0.000514506	0.08934	0.09013	0.09078	0.0916	0.09243	0.09315		1.44201	0.000413001	0.000436069	0.000527041	0.000628915	0.000711395	0.000752232	0.000690996	0.000502007	0.00021198	-0.000161211	-0.000317517
0.23123	0.07907	0.59	0.01581	0.54	0.05902	0.49	0.03979	0.44	-0.02561	0.01105	0.04246	0.17488	5.48095	8.85406	9.51297	9.96173		4.20113	0.000330963	0.02064	0.0894	0.09011	0.09088	0.09172	0.09238	0.09328		1.44384	0.000430565	0.000415482	0.000488756	0.000601517	0.000709875	0.000772304	0.000695129	0.000450861	0.00011635	-0.000100867	0.000631363
0.23253	0.07654	0.6	0.01409	0.55	0.06763	0.5	0.04305	0.45	-0.04092	0.00677	0.03386	0.20934	6.25339	9.32728	9.60447	10.0075		4.30119	0.000825288	0.08847	0.0894	0.09018	0.09092	0.09168	0.09241	0.09326		1.44566	0.000452824	0.000394729	0.000435865	0.000561901	0.000708263	0.000796758	0.000698995	0.000383555	-2.33378e-05	8.23699e-06	0.00211
0.23383	0.07408	0.61	0.01537	0.56	0.05975	0.51	0.03947	0.46	-0.03535	0.00407	0.02636	0.58678	6.84063	9.43895	9.67908	10.0221		4.40132	0.01551	0.08876	0.08945	0.09011	0.09098	0.09169	0.09251	0.09316		1.44749	0.000478352	0.000373853	0.000372506	0.000513375	0.000706554	0.000824237	0.000702594	0.000304394	-0.00019792	0.000171442	0.00407
0.23514	0.07165	0.62	0.01665	0.57	0.05187	0.52	0.03589	0.47	-0.02978	0.00137	0.01886	0.96422	7.42788	9.55062	9.75368	10.0367		4.50118	0.08843	0.08887	0.08942	0.09017	0.09097	0.09175	0.09248	0.09323		1.44932	0.000505723	0.000352899	0.000302817	0.000459245	0.000704743	0.00085339	0.000705924	0.000217686	-0.000398231	0.000394087	0.00648
0.23644	0.06914	0.63	0.01793	0.58	0.04398	0.53	0.03231	0.48	-0.0242	-0.00132	0.01136	1.34167	8.01512	9.6623	9.82829	10.0513		4.60126	0.08855	0.08891	0.08936	0.09017	0.09086	0.09173	0.09245	0.0933		1.45114	0.000533511	0.00033191	0.000230936	0.00040282	0.000702825	0.000882859	0.000708986	0.000127737	-0.000615105	0.000681512	0.00928
0.23774	0.06648	0.64	0.01921	0.59	0.0361	0.54	0.02873	0.49	-0.01863	-0.00402	0.00386	1.71911	8.60237	9.77397	9.90289	10.0659		4.70106	0.0886	0.08883	0.08948	0.09012	0.09097	0.09172	0.09254	0.0933		1.45297	0.00056029	0.000310931	0.000161001	0.000347407	0.000700797	0.000911293	0.000711777	3.88561e-05	-0.000839379	0.00104	0.01244
0.23904	0.06361	0.65	0.02049	0.6	0.02822	0.55	0.02515	0.5	-0.01306	-0.00672	-0.00364	2.09655	9.18961	9.88564	9.9775	10.0805		4.80134	0.08856	0.08887	0.08947	0.09026	0.09098	0.09171	0.09248	0.09327		1.45479	0.000584634	0.000290006	9.71492e-05	0.000296314	0.000698653	0.000937335	0.000714299	-4.46512e-05	-0.00106	0.00147	0.01591
0.24034	0.06057	0.66	0.02156	0.61	0.01965	0.56	0.02833	0.51	-0.00688	0.00122	-0.00694	3.26756	9.31639	9.93589	10.0024	10.0958		4.90144	0.08867	0.08879	0.08949	0.0902	0.09101	0.09177	0.09257	0.09332		1.45662	0.000605118	0.000269178	4.35191e-05	0.000252849	0.000696388	0.000959631	0.000716549	-0.000118477	-0.00127	0.00199	0.01965
0.24164	0.05744	0.67	0.02263	0.62	0.01109	0.57	0.03151	0.52	-0.000696	0.00916	-0.01023	4.43857	9.44316	9.98614	10.0273	10.1112		5.00142	0.08866	0.08889	0.08948	0.09023	0.09101	0.09181	0.09252	0.09337		1.45845	0.000620315	0.000248492	4.24843e-06	0.00022032	0.000693998	0.000976828	0.000718527	-0.000178316	-0.00146	0.00259	0.02361
0.24294	0.05432	0.68	0.02369	0.63	0.00252	0.58	0.0347	0.53	0.00549	0.01711	-0.01353	5.60957	9.56994	10.0364	10.0521	10.1266												1.46027	0.000628457	0.000227989	-1.65292e-05	0.00020218	0.000691483	0.000987401	0.000719978	-0.000219866	-0.00163	0.00329	0.02778
0.24424	0.05133	0.69	0.02476	0.64	-0.00604	0.59	0.03788	0.54	0.01167	0.02505	-0.01682	6.78058	9.69671	10.0866	10.077	10.142												1.4621	0.000610789	0.000207596	-1.66285e-05	0.000207841	0.00068912	0.00098162	0.000707366	-0.000240814	-0.00175	0.0047	0.03345
0.24555	0.0485	0.7	0.02583	0.65	-0.01461	0.6	0.04106	0.55	0.01785	0.03299	-0.02012	7.95159	9.82349	10.1369	10.1019	10.1574												1.46393	0.00056194	0.000187253	1.12038e-06	0.000237248	0.000686911	0.000956786	0.000675315	-0.000243455	-0.00181	0.00707	0.04104
0.24685	0.04585	0.71	0.02523	0.66	-0.01535	0.61	0.03447	0.56	0.02243	0.02839	0.18621	8.31507	9.85953	10.1577	10.1297	10.175												1.46575	0.000488492	0.000166958	3.30915e-05	0.000284571	0.000684649	0.000916166	0.000627031	-0.000230726	-0.0018	0.01027	0.05009
0.24815	0.04331	0.72	0.02463	0.67	-0.01609	0.62	0.02788	0.57	0.02702	0.0238	0.39254	8.67855	9.89557	10.1785	10.1574	10.1926												1.46758	0.000397029	0.00014671	7.56589e-05	0.000343978	0.000682126	0.000863026	0.00056572	-0.000205566	-0.00171	0.01419	0.06011
0.24945	0.0408	0.73	0.02402	0.68	-0.01684	0.63	0.0213	0.58	0.0316	0.0192	0.59888	9.04203	9.93162	10.1993	10.1852	10.2102												1.46941	0.000294135	0.000126505	0.000125196	0.00040964	0.000679135	0.000800635	0.00049459	-0.000170911	-0.00152	0.01871	0.07067
0.25075	0.03825	0.74	0.02342	0.69	-0.01758	0.64	0.01471	0.59	0.03619	0.01461	0.80521	9.40551	9.96766	10.2201	10.213	10.2278												1.47123	0.000186392	0.000106343	0.000178078	0.000475726	0.000675468	0.000732257	0.000416847	-0.0001297	-0.00122	0.02369	0.08128
0.25205	0.03562	0.75	0.02282	0.7	-0.01832	0.65	0.00812	0.6	0.04077	0.01001	1.01154	9.76899	10.0037	10.2409	10.2408	10.2454												1.47306	8.03849e-05	8.62197e-05	0.000230679	0.000536405	0.000670918	0.000661161	0.000335699	-8.48702e-05	-0.000794413	0.02902	0.09148
0.25335	0.03293	0.76	0.02138	0.71	-0.01136	0.66	0.00258	0.61	0.03911	0.02708	2.29289	9.81587	10.0422	10.2497	10.2572	10.2674												1.47489	-1.73033e-05	6.61343e-05	0.000279371	0.000585847	0.000665277	0.000590614	0.000254351	-3.93603e-05	-0.000230092	0.03457	0.10082
0.25465	0.03026	0.77	0.01993	0.72	-0.00441	0.67	-0.00295	0.62	0.03744	0.04416	3.57423	9.86275	10.0808	10.2586	10.2737	10.2894												1.47671	-0.000100089	4.60844e-05	0.00032053	0.000618222	0.000658338	0.000523881	0.00017601	3.89219e-06	0.000486357	0.04022	0.10882
0.25596	0.0277	0.78	0.01849	0.73	0.00255	0.68	-0.00849	0.63	0.03578	0.06123	4.85558	9.90963	10.1193	10.2674	10.2902	10.3114												1.47854	-0.000161389	2.60678e-05	0.000350529	0.000627698	0.000649893	0.000464231	0.000103884	4.19494e-05	0.00137	0.04585	0.11502
0.25726	0.02534	0.79	0.01704	0.74	0.0095	0.69	-0.01402	0.64	0.03411	0.07831	6.13692	9.95651	10.1578	10.2762	10.3066	10.3334												1.48037	-0.000194886	6.12203e-06	0.000365663	0.000609057	0.000639711	0.000415123	4.09097e-05	7.23968e-05	0.00245	0.05137	0.11901
0.25856	0.02322	0.8	0.0156	0.75	0.01646	0.7	-0.01956	0.65	0.03245	0.09538	7.41827	10.0034	10.1963	10.285	10.3231	10.3554												1.48219	-0.000205237	-1.23993e-05	0.000361547	0.000578142	0.000626962	0.000384754	-1.80742e-05	0.000110783	0.00431	0.05761	0.12205
0.25986	0.02131	0.81	0.01453	0.76	0.01157	0.71	-0.01043	0.66	0.03418	0.80739	7.85805	10.0454	10.2203	10.3376	10.3825	10.4349												1.48402	-0.000199196	-2.8683e-05	0.000340147	0.000544524	0.000611626	0.000373992	-7.21766e-05	0.000167073	0.00712	0.06479	0.12487
0.26116	0.01956	0.82	0.01346	0.77	0.00668	0.72	-0.0013	0.67	0.03591	1.5194	8.29783	10.0875	10.2442	10.3902	10.4418	10.5144												1.48584	-0.000180334	-4.2528e-05	0.00030551	0.000508665	0.000594128	0.000379941	-0.000115951	0.0002434	0.01076	0.07266	0.12747
0.26246	0.01786	0.83	0.01238	0.78	0.0018	0.73	0.00782	0.68	0.03765	2.23142	8.73761	10.1295	10.2681	10.4428	10.5012	10.594												1.48767	-0.000152222	-5.37334e-05	0.000261682	0.000471031	0.000574893	0.000399706	-0.000143949	0.000341896	0.0151	0.08092	0.12984
0.26376	0.01613	0.84	0.01131	0.79	-0.00309	0.74	0.01695	0.69	0.03938	2.94343	9.17739	10.1716	10.292	10.4953	10.5605	10.6735												1.4895	-0.000118429	-6.20981e-05	0.000212709	0.000432085	0.000554344	0.000430391	-0.000150726	0.000464693	0.02002	0.08933	0.13199
0.26507	0.0143	0.85	0.01024	0.8	-0.00798	0.75	0.02608	0.7	0.04111	3.65544	9.61717	10.2136	10.3159	10.5479	10.6199	10.753												1.49132	-8.25268e-05	-6.74211e-05	0.000162639	0.000392293	0.000532906	0.000469101	-0.000130832	0.000613925	0.02539	0.09759	0.13391
0.26637	0.0124	0.86	0.0206	0.81	-0.00327	0.76	0.05622	0.71	0.30948	4.85512	9.70222	10.2204	10.341	10.5506	10.6238	10.7496												1.49315	-4.80849e-05	-6.95012e-05	0.000115516	0.000352117	0.000511004	0.000512942	-7.88222e-05	0.000791724	0.03107	0.10545	0.13559
0.26767	0.01049	0.87	0.03096	0.82	0.00144	0.77	0.08635	0.72	0.57785	6.0548	9.78727	10.2273	10.3662	10.5534	10.6278	10.7463												1.49498	-1.86738e-05	-6.81376e-05	7.53888e-05	0.000312023	0.000489061	0.000559017	1.07514e-05	0.001	0.03695	0.11262	0.13704
0.26897	0.00866	0.88	0.04132	0.83	0.00616	0.78	0.11649	0.73	0.84622	7.25447	9.87231	10.2341	10.3913	10.5561	10.6317	10.7429												1.4968	2.13608e-06	-6.3129e-05	4.63026e-05	0.000272474	0.000467502	0.000604431	0.000143336	0.00124	0.0429	0.11885	0.13825
0.27027	0.00703	0.89	0.05168	0.84	0.01087	0.79	0.14662	0.74	1.11459	8.45415	9.95736	10.241	10.4164	10.5588	10.6357	10.7396												1.49863	1.07743e-05	-5.42745e-05	3.23042e-05	0.000233935	0.000446751	0.000646289	0.000324377	0.00152	0.04878	0.12384	0.13922
0.27157	0.00568	0.9	0.06204	0.85	0.01558	0.8	0.17676	0.75	1.38296	9.65383	10.0424	10.2478	10.4415	10.5616	10.6396	10.7362												1.50046	3.17175e-06	-4.12211e-05	3.79645e-05	0.000196893	0.000427067	0.000685025	0.000596631	0.00196	0.05453	0.12739	0.13996
0.27287	0.00468	0.91	0.04136	0.86	0.01383	0.81	0.86597	0.76	2.86304	9.65801	10.0587	10.3047	10.4746	10.6138	10.6793	10.7427												1.50228	-3.24079e-05	-2.08167e-05	7.63039e-05	0.000162127	0.000405452	0.000796369	0.00175	0.00527	0.06111	0.13019	0.14065
0.27417	0.00406	0.92	0.02068	0.87	0.01207	0.82	1.55517	0.77	4.34312	9.6622	10.075	10.3615	10.5076	10.6661	10.7191	10.7491												1.50411	-9.42484e-05	7.13846e-06	0.000147161	0.000129661	0.000381566	0.00103	0.00397	0.01197	0.06868	0.13264	0.14136
0.27548	0.00385	0.93	0	0.88	0.01032	0.83	2.24438	0.78	5.8232	9.66638	10.0913	10.4184	10.5406	10.7184	10.7588	10.7555												1.50594	-0.000175132	4.13346e-05	0.00024473	9.9245e-05	0.000356631	0.00139	0.00713	0.02132	0.07694	0.13474	0.14207
0.27678	0.00405	0.94	0.03737	0.89	0.46427	0.84	3.63037	0.79	7.31474	9.95337	10.1324	10.4268	10.6429	10.7646	10.7636	10.7729												1.50776	-0.000267843	8.04619e-05	0.000363206	7.06315e-05	0.000331868	0.00191	0.01106	0.03259	0.08558	0.13653	0.14277
0.27808	0.0047	0.95	0.08079	0.9	0.80495	0.85	4.5461	0.8	8.41363	10.0562	10.2064	10.5412	10.7599	10.7697	10.7255	10.7661												1.50959	-0.000365162	0.000123211	0.000496782	4.35716e-05	0.0003085	0.00261	0.01562	0.04505	0.09429	0.13804	0.14345
0.27938	0.00584	0.96	0.05498	0.91	2.07736	0.86	7.87054	0.81	9.59713	10.0201	10.2235	10.4644	10.731	10.8143	10.7606	10.7748												1.51142	-0.000459873	0.000168271	0.000639652	1.7817e-05	0.000287748	0.00349	0.02066	0.05796	0.10275	0.1393	0.14407
0.28068	0.00745	0.97	0.53044	0.92	3.15839	0.87	8.44281	0.82	9.66792	10.1191	10.271	10.5691	10.7301	10.7834	10.8352	10.7894												1.51324	-0.000544758	0.000214332	0.000786012	-6.88113e-06	0.000270835	0.00458	0.02603	0.0706	0.11065	0.14032	0.14465
0.28198	0.00948	0.98	1.49478	0.93	5.34496	0.88	9.28828	0.83	9.91907	10.1692	10.2384	10.5901	10.7737	10.7573	10.7954	10.8054												1.51507	-0.000612601	0.000260085	0.000930056	-3.07712e-05	0.00025898	0.00589	0.03157	0.08223	0.11769	0.14114	0.14514
0.28328	0.01175	0.99	3.47552	0.94	7.38732	0.89	9.58158	0.84	9.99881	10.1987	10.2719	10.6629	10.7786	10.7749	10.7797	10.7871												1.51689	-0.000656183	0.00030422	0.00107	-5.41017e-05	0.000253407	0.00745	0.03715	0.09213	0.12356	0.14179	0.14554
0.28458	0.014	1	5.45625	0.95	9.42968	0.9	9.87487	0.85	10.0785	10.2281	10.3054	10.7358	10.7836	10.7925	10.764	10.7689												1.51872	-0.000668287	0.000345428	0.00119	-7.71214e-05	0.000255337	0.00927	0.04261	0.09955	0.12794	0.14229	0.14584
0.28589	0.01587	1.01	6.32293	0.96	9.5072	0.91	9.92165	0.86	10.1077	10.2784	10.3792	10.7418	10.7915	10.7863	10.7858	10.7722												1.52055	-0.000642912	0.000382293	0.00129	-8.78594e-05	0.000340856	0.01146	0.04785	0.10394	0.13059	0.14267	0.14602
0.28719	0.01701	1.02	7.18961	0.97	9.58472	0.92	9.96843	0.87	10.1369	10.3288	10.4529	10.7479	10.7993	10.7801	10.8076	10.7755												1.52237	-0.000594583	0.000412589	0.00133	9.9164e-05	0.00163	0.01529	0.05363	0.10738	0.13254	0.14304	0.14617
0.28849	0.01711	1.03	8.05629	0.98	9.66224	0.93	10.0152	0.88	10.166	10.3792	10.5267	10.7539	10.8072	10.7738	10.8294	10.7788												1.5242	-0.000531073	0.000436792	0.00133	0.000527202	0.00432	0.0209	0.06006	0.1107	0.13418	0.14341	0.1463
0.28979	0.01601	1.04	8.92297	0.99	9.73976	0.94	10.062	0.89	10.1952	10.4295	10.6004	10.76	10.8151	10.7676	10.8512	10.7821												1.52603	-0.000454281	0.000456157	0.00128	0.00117	0.0082	0.02792	0.06694	0.11386	0.13557	0.14378	0.14643
0.29109	0.01377	1.05	9.78965	1	9.81728	0.95	10.1088	0.9	10.2244	10.4799	10.6742	10.766	10.823	10.7614	10.8729	10.7496												1.52785	-0.000366104	0.000471937	0.00119	0.00201	0.01303	0.03596	0.07407	0.11685	0.13673	0.14415	0.14655
0.29239	0.01065	1.06	9.88462	1.01	9.88742	0.96	10.1161	0.91	10.2466	10.5011	10.6953	10.769	10.818	10.7739	10.8559	10.7463												1.52968	-0.000268442	0.000485383	0.00109	0.003	0.0186	0.04466	0.08124	0.11964	0.1377	0.14451	0.14665
0.29369	0.00707	1.07	9.97959	1.02	9.95756	0.97	10.1233	0.92	10.2688	10.5223	10.7165	10.7719	10.8131	10.7864	10.839	10.7429												1.53151	-0.000163194	0.00049775	0.000984526	0.00414	0.02469	0.05363	0.08826	0.12219	0.1385	0.14485	0.14672
0.29499	0.00355	1.08	10.0746	1.03	10.0277	0.98	10.1306	0.93	10.291	10.5435	10.7376	10.7748	10.8081	10.7989	10.822	10.7396												1.53333	-5.22582e-05	0.00051029	0.000878998	0.0054	0.03106	0.06252	0.09492	0.12449	0.13916	0.14517	0.14677
0.2963	0.000592157	1.09	10.1695	1.04	10.0978	0.99	10.1379	0.94	10.3132	10.5648	10.7587	10.7777	10.8032	10.8114	10.805	10.7362												1.53516	6.24661e-05	0.000524257	0.000788686	0.00674	0.0375	0.07093	0.10102	0.1265	0.13972	0.14547	0.1468
0.2976	-0.00144	1.1	10.2645	1.05	10.168	1	10.1452	0.95	10.3354	10.586	10.7798	10.7806	10.7982	10.8239	10.788	10.7427												1.53699	0.00017908	0.000540903	0.000725179	0.00814	0.04377	0.07849	0.10636	0.12819	0.14022	0.14575	0.14679
0.2989	-0.00238			1.06	10.1777	1.01	10.2053	0.96	10.4178	10.614	10.7682	10.7767	10.7995	10.8277	10.7849	10.7491												1.53881	0.000295685	0.000561481	0.000700066	0.00959	0.04967	0.08484	0.11073	0.12955	0.14067	0.14598	0.14674
0.3002	-0.00228			1.07	10.1875	1.02	10.2655	0.97	10.5001	10.642	10.7565	10.7728	10.8009	10.8316	10.7817	10.7555												1.54064	0.000411284	0.000591342	0.000738796	0.01107	0.05504	0.0897	0.114	0.13057	0.14112	0.14618	0.14666
0.3015	-0.00134			1.08	10.1973	1.03	10.3256	0.98	10.5824	10.67	10.7449	10.7689	10.8022	10.8354	10.7785	10.7729												1.54247	0.000534714	0.000679314	0.00101	0.0129	0.06049	0.09417	0.11675	0.13151	0.14159	0.14639	0.1465
0.3028	0.000123701			1.09	10.2071	1.04	10.3858	0.99	10.6647	10.698	10.7332	10.765	10.8035	10.8393	10.7754	10.7661												1.54429	0.000667291	0.000837463	0.00156	0.01513	0.06618	0.09858	0.11922	0.13246	0.14209	0.14661	0.14627
0.3041	0.00181			1.1	10.2168	1.05	10.4459	1	10.7471	10.726	10.7216	10.7611	10.8048	10.8431	10.7722	10.7748												1.54612	0.000807227	0.00106	0.00237	0.01774	0.07202	0.10286	0.12142	0.13341	0.14259	0.14683	0.146
0.30541	0.00351			1.11	10.3226	1.06	10.5061	1.01	10.7486	10.7343	10.7206	10.7654	10.8005	10.8289	10.7584	10.7894												1.54795	0.000952735	0.00136	0.00344	0.02068	0.07793	0.10699	0.1234	0.13435	0.1431	0.14705	0.1457
0.30671	0.00514			1.12	10.4285	1.07	10.5664	1.02	10.7502	10.7427	10.7196	10.7697	10.7963	10.8148	10.7445	10.8054												1.54977	0.0011	0.00171	0.00476	0.02393	0.08384	0.1109	0.12517	0.13527	0.14359	0.14726	0.14539
0.30801	0.00678			1.13	10.5343	1.08	10.6266	1.03	10.7517	10.751	10.7187	10.774	10.792	10.8006	10.7306	10.7871												1.5516	0.00125	0.00213	0.00632	0.02745	0.08966	0.11456	0.12678	0.13617	0.14405	0.14745	0.14509
0.30931	0.00853			1.14	10.6401	1.09	10.6868	1.04	10.7533	10.7593	10.7177	10.7783	10.7878	10.7864	10.7167	10.7689												1.55342	0.0014	0.0026	0.00811	0.0312	0.09531	0.11792	0.12823	0.13703	0.14448	0.14761	0.14482
0.31061	0.01055			1.15	10.7459	1.1	10.7471	1.05	10.7549	10.7677	10.7168	10.7826	10.7835	10.7722	10.7028	10.7722												1.55525	0.00155	0.00313	0.01012	0.03517	0.1007	0.12092	0.12958	0.13786	0.14486	0.14774	0.1446
0.31191	0.01288			1.16	10.7401	1.11	10.7469	1.06	10.7533	10.7593	10.7177	10.7783	10.7878	10.7664	10.7167	10.7755												1.55708	0.0017	0.00371	0.01235	0.03931	0.10577	0.12353	0.13084	0.13864	0.14519	0.14782	0.14444
0.31321	0.01547			1.17	10.7343	1.12	10.7466	1.07	10.7517	10.751	10.7187	10.774	10.792	10.7606	10.7306	10.7427												1.5589	0.00184	0.00435	0.01479	0.04358	0.11042	0.1257	0.13204	0.13936	0.14544	0.14785	0.14437
0.31451	0.01813			1.18	10.7285	1.13	10.7464	1.08	10.7502	10.7427	10.7196	10.7697	10.7963	10.7548	10.7445	10.7491												1.56073	0.00197	0.00504	0.01746	0.04809	0.11457	0.12741	0.13323	0.14003	0.14562	0.14783	0.1444
0.31582	0.0206			1.19	10.7226	1.14	10.7461	1.09	10.7486	10.7343	10.7206	10.7654	10.7722	10.7489	10.7584	10.7555												1.56256	0.00202	0.00582	0.0207	0.05379	0.11812	0.12901	0.13444	0.14072	0.14578	0.14776	0.1445
0.31712	0.02258			1.2	10.7168	1.15	10.7459	1.1	10.7471	10.726	10.7216	10.7611	10.7861	10.7431	10.7722	10.7729												1.56438	0.002	0.00669	0.02449	0.06066	0.12112	0.13055	0.13569	0.14143	0.14594	0.14765	0.14466
0.31842	0.02388			1.21	10.711	1.16	10.7457	1.11	10.7455	10.7176	10.7225	10.7568	10.8	10.7373	10.7861	10.7661												1.56621	0.00191	0.00767	0.02871	0.06839	0.12364	0.13204	0.13695	0.14214	0.14609	0.14753	0.14486
0.31972	0.02442			1.22	10.7052	1.17	10.7454	1.12	10.744	10.7093	10.7235	10.7525	10.8139	10.7315	10.8	10.7748												1.56804	0.00179	0.00875	0.03323	0.07666	0.12573	0.13346	0.13819	0.14285	0.14623	0.14738	0.14509
0.32102	0.02431			1.23	10.6994	1.18	10.7452	1.13	10.7424	10.7009	10.7244	10.7483	10.7051	10.7256	10.8139	10.7894												1.56986	0.00164	0.00994	0.03794	0.08516	0.12746	0.13479	0.13938	0.14353	0.14636	0.14722	0.14533
0.32232	0.02376			1.24	10.6936	1.19	10.745	1.14	10.7409	10.6926	10.7254	10.744	10.7035	10.7198	10.7051	10.8054												1.57169	0.00149	0.01123	0.0427	0.09357	0.12891	0.13603	0.14052	0.14417	0.14647	0.14706	0.14557
0.32362	0.02312			1.25	10.6878	1.2	10.7447	1.15	10.7393	10.6842	10.7264	10.7397	10.702	10.714	10.7035	10.7871												1.57352	0.00136	0.01263	0.0474	0.10159	0.13013	0.13715	0.14157	0.14476	0.14656	0.1469	0.14581
0.32492	0.0227			1.26	10.682	1.21	10.7445	1.16	10.7377	10.6759	10.7273	10.7354	10.7004	10.7496	10.702	10.7689												1.57534	0.00125	0.01415	0.05192	0.1089	0.13119	0.13816	0.14251	0.14528	0.14663	0.14675	0.14602
0.32623	0.02275			1.27	10.6761	1.22	10.7443	1.17	10.7362	10.6675	10.7283	10.7311	10.6988	10.7463	10.7004	10.7722												1.57717	0.00119	0.01578	0.05613	0.11519	0.13216	0.13903	0.14332	0.14572	0.14667	0.14663	0.14619
0.32753	0.0234			1.28	10.6703	1.23	10.744	1.18	10.7346	10.6592	10.7292	10.7268	10.7722	10.7429	10.6988	10.7755												1.579	0.0012	0.01752	0.05992	0.12014	0.1331	0.13976	0.14398	0.14606	0.14669	0.14652	0.14632
0.32883	0.0246			1.29	10.6645	1.24	10.7438	1.19	10.7331	10.6508	10.7302	10.7225	10.7861	10.7396	10.6973	10.7496												1.58082	0.0013	0.01938	0.06317	0.1236	0.13407	0.14035	0.14447	0.1463	0.14668	0.14645	0.14639
0.33013	0.02618			1.3	10.6587	1.25	10.7436	1.2	10.7315	10.6425	10.7311	10.7182	10.8	10.7362	10.6957	10.7463												1.58265	0.00158	0.02127	0.06599	0.12657	0.13506	0.14092	0.1449	0.14649	0.14664	0.14638	0.14645
0.33143	0.02789			1.31	10.6529	1.26	10.7433	1.21	10.73	10.6341	10.7321	10.7139	10.8139	10.7427	10.6942	10.7429												1.58447	0.00204	0.02318	0.06847	0.12926	0.13604	0.1415	0.14529	0.14664	0.1466	0.14631	0.14652
0.33273	0.02946			1.32	10.6471	1.27	10.7431	1.22	10.7284	10.6258	10.7331	10.7096	10.7051	10.7491	10.6926	10.7396												1.5863	0.00269	0.0251	0.07071	0.1317	0.13702	0.14208	0.14563	0.14675	0.14655	0.14624	0.14658
0.33403	0.03069			1.33	10.6413	1.28	10.7429	1.23	10.7269	10.6174	10.734	10.7053	10.7035	10.7555	10.6911	10.7362												1.58813	0.00353	0.02703	0.07276	0.13389	0.13797	0.14264	0.14592	0.14683	0.14649	0.14618	0.14664
0.33534	0.03144			1.34	10.6354	1.29	10.7426	1.24	10.7253	10.6091	10.735	10.701	10.702	10.7729	10.6895	10.7427												1.58995	0.00455	0.02897	0.07473	0.13582	0.13889	0.14317	0.14617	0.14688	0.14644	0.14613	0.14669
0.33664	0.03171			1.35	10.6296	1.3	10.7424	1.25	10.7237	10.6007	10.7359	10.6967	10.7004	10.7661	10.688	10.7491												1.59178	0.00574	0.03092	0.07667	0.1375	0.13978	0.14366	0.14637	0.1469	0.14638	0.14608	0.14673
0.33794	0.03158			1.36	10.6238	1.31	10.7422	1.26	10.7222	10.5924	10.7369	10.6925	10.6988	10.7748	10.9943	10.7555												1.59361	0.00712	0.03286	0.07868	0.13894	0.14062	0.1441	0.14652	0.14691	0.14633	0.14603	0.14676
0.33924	0.03117			1.37	10.618	1.32	10.7419	1.27	10.7206	10.584	10.7379	10.6882	10.6973	10.7894	10.7051	10.7729												1.59543	0.00868	0.0348	0.08083	0.14015	0.1414	0.14447	0.14663	0.14689	0.1463	0.146	0.14678
0.34054	0.03061			1.38	10.6122	1.33	10.7417	1.28	10.7191	10.5757	10.7388	10.6839	10.7004	10.8054	10.7035	10.7661												1.59726	0.0104	0.03674	0.08321	0.14113	0.14212	0.14478	0.14669	0.14686	0.14627	0.14598	0.14678
0.34184	0.02996			1.39	10.6064	1.34	10.7415	1.29	10.7175	10.5673	10.7398	10.6796	10.6988	10.7871	10.702	10.7748												1.59909	0.01231	0.03866	0.08589	0.14188	0.14277	0.145	0.14669	0.14682	0.14627	0.14597	0.14676
0.34314	0.02922			1.4	10.6006	1.35	10.7412	1.3	10.716	10.559	10.7407	10.6753	10.6973	10.7689	10.7004	10.7894												1.60091	0.01437	0.04056	0.08906	0.14243	0.14335	0.14513	0.14665	0.14677	0.14628	0.14597	0.14672
0.34444	0.02832			1.41	10.5947	1.36	10.741	1.31	10.7144	10.5506	10.7417	10.671	10.7463	10.7722	10.6988	10.8054												1.60274	0.01657	0.04244	0.09335	0.14298	0.14391	0.14526	0.14657	0.14669	0.1463	0.14601	0.14667
0.34575	0.02712			1.42	10.5889	1.37	10.7408	1.32	10.7128	10.5423	10.7426	10.6667	10.7429	10.7755	10.6973	10.7871												1.60457	0.01887	0.0443	0.09861	0.14352	0.14446	0.14538	0.14645	0.1466	0.14632	0.14609	0.14662
0.34705	0.02551			1.43	10.5831	1.38	10.7405	1.33	10.7113	10.534	10.7436	10.6624	10.7396	10.6092	10.6957	10.7689												1.60639	0.02126	0.04614	0.10453	0.14406	0.145	0.14549	0.1463	0.14649	0.14635	0.14618	0.14656
0.34835	0.02339			1.44	10.5773	1.39	10.7403	1.34	10.7097	10.5256	10.7446	10.6581	10.7362	10.6034	10.6942	10.7722												1.60822	0.02371	0.04797	0.11082	0.14458	0.1455	0.1456	0.14614	0.14637	0.14637	0.14629	0.1465
0.34965	0.02081			1.45	10.5715	1.4	10.7401	1.35	10.7082	10.5173	10.7455	10.6538	10.7427	10.7496	10.6926	10.7755												1.61005	0.02621	0.04979	0.11719	0.14508	0.14596	0.1457	0.14598	0.14626	0.1464	0.1464	0.14644
0.35095	0.0179			1.46	10.5657	1.41	10.7398	1.36	10.7066	10.5089	10.7465	10.6495	10.7491	10.7463	10.6911	10.6911												1.61187	0.02872	0.05161	0.12334	0.14555	0.14637	0.14578	0.14583	0.14615	0.14643	0.14652	0.14638
0.35225	0.01495			1.47	10.5599	1.42	10.7396	1.37	10.7051	10.5006	10.7474	10.6453	10.7555	10.7429	10.6895	10.6895												1.6137	0.03124	0.05343	0.12898	0.14598	0.14672	0.14585	0.1457	0.14605	0.14645	0.14662	0.14633
0.35355	0.01229			1.48	10.5541	1.43	10.7394	1.38	10.7035	10.4922	10.7484	10.641	10.7729	10.7396	10.688	10.688												1.61553	0.03375	0.05527	0.13382	0.14635	0.147	0.14591	0.14559	0.14597	0.14647	0.14671	0.14628
0.35485	0.01033			1.49	10.5482	1.44	10.7391	1.39	10.702	10.4839	10.7493	10.6367	10.7661	10.7362	10.7051	10.6864												1.61735	0.03621	0.05712	0.13756	0.14667	0.14719	0.14595	0.14553	0.14592	0.14649	0.14676	0.14623
0.35616	0.00936			1.5	10.5424	1.45	10.7389	1.4	10.7004	10.4755	10.7503	10.6324	10.7748	10.7427	10.7035	10.6848												1.61918	0.03861	0.05899	0.1399	0.14692	0.1473	0.14596	0.14552	0.1459	0.1465	0.14679	0.14619
0.35746	0.00957			1.51	10.5366	1.46	10.7387	1.41	10.6988	10.4672	10.7513	10.6281	10.7894	10.7491	10.702	10.702												1.621	0.04093	0.06098	0.14083	0.1471	0.1473	0.14596	0.14556	0.14591	0.14651	0.14677	0.14616
0.35876	0.01096			1.52	10.5308	1.47	10.7384	1.42	10.6973	10.4588	10.7522	10.6238	10.8054	10.7555	10.7004	10.7004												1.62283	0.04309	0.0635	0.14148	0.14727	0.14718	0.14594	0.14565	0.14597	0.14652	0.14674	0.14612
0.36006	0.01335			1.53	10.525	1.48	10.7382	1.43	10.6957	10.4505	10.7532	10.6195	10.7871	10.7729	10.6988	10.6988												1.62466	0.04514	0.06656	0.14203	0.14745	0.14696	0.14592	0.14576	0.14605	0.14652	0.1467	0.14609
0.36136	0.01639			1.54	10.5192	1.49	10.7379	1.44	10.6942	10.4421	10.7541	10.6152	10.7689	10.7661	10.6973	10.6973												1.62648	0.04709	0.07007	0.14249	0.14761	0.14666	0.1459	0.14589	0.14615	0.14653	0.14665	0.14606
0.36266	0.01966			1.55	10.5134	1.5	10.7377	1.45	10.6926	10.4338	10.7551	10.6109	10.7722	10.7748	10.6957	10.6957												1.62831	0.04898	0.07397	0.14286	0.14776	0.14633	0.14587	0.14603	0.14626	0.14654	0.14659	0.14603
0.36396	0.0228			1.56	10.5075	1.51	10.7375	1.46	10.6911	10.4254	10.7561	10.6066	10.7755	10.7894	10.6942	10.6942												1.63014	0.05084	0.07821	0.14316	0.1479	0.14597	0.14584	0.14618	0.14638	0.14654	0.14654	0.14599
0.36527	0.02556			1.57	10.5017	1.52	10.7372	1.47	10.6895	10.4171	10.757	10.6023	10.7555	10.8054	10.6926	10.6926												1.63196	0.0527	0.0827	0.1434	0.14801	0.14562	0.14582	0.14632	0.1465	0.14655	0.14648	0.14596
0.36657	0.02787			1.58	10.4959	1.53	10.737	1.48	10.688	10.4087	10.758	10.598	10.7729	10.7871	10.6911	10.6911												1.63379	0.05458	0.08738	0.14358	0.14809	0.1453	0.1458	0.14644	0.14661	0.14656	0.14642	0.14593
0.36787	0.0299			1.59	10.4901	1.54	10.7368	1.49	10.6864	10.4004	10.7589	10.5937	10.7661	10.7689	10.6895	10.6895												1.63562	0.05653	0.09218	0.14372	0.14813	0.14504	0.14579	0.14655	0.1467	0.14656	0.14637	0.1459
0.36917	0.03197			1.6	10.4843	1.55	10.7365	1.5	10.6848	10.392	10.7599	10.5894	10.7748	10.7722	10.688	10.688												1.63744	0.05856	0.09704	0.14381	0.14814	0.14486	0.14578	0.14662	0.14676	0.14657	0.14633	0.14587
0.37047	0.03442												10.7894	10.7755	10.6864	10.6864												1.63927	0.06072	0.10189	0.14388	0.1481	0.1448	0.14579	0.14665	0.1468	0.14657	0.14631	0.14583
0.37177	0.03753												10.8054		10.6848	10.6848												1.6411	0.06355	0.1074	0.14393	0.148	0.14484	0.14581	0.14664	0.1468	0.14657	0.14629	0.1458
0.37307	0.04134												10.7871															1.64292	0.06896	0.1158	0.14396	0.14779	0.14491	0.14583	0.14663	0.14679	0.14658	0.14627	0.14577
0.37437	0.04563												10.7689															1.64475	0.07657	0.12557	0.14399	0.14749	0.14498	0.14586	0.14662	0.14679	0.14658	0.14626	0.14574
0.37568	0.04983												10.7722															1.64658	0.08578	0.13478	0.14401	0.14712	0.14505	0.14589	0.14661	0.14678	0.14658	0.14624	0.14571
0.37698	0.05319												10.7755															1.6484	0.09598	0.14154	0.14403	0.14671	0.14512	0.14592	0.14659	0.14677	0.14659	0.14623	0.14568
0.37828	0.05487																											1.65023	0.10654	0.14398	0.14405	0.1463	0.1452	0.14596	0.14658	0.14676	0.14659	0.14622	0.14564
0.37958	0.05415																											1.65205	0.11685	0.14429	0.14408	0.14589	0.14527	0.14599	0.14656	0.14675	0.14659	0.14621	0.14561
0.38088	0.05064																											1.65388	0.1263	0.14457	0.14411	0.14553	0.14534	0.14602	0.14654	0.14673	0.14659	0.1462	0.14558
0.38218	0.04433																											1.65571	0.13428	0.14481	0.14417	0.14523	0.14541	0.14605	0.14652	0.14671	0.14659	0.1462	0.14555
0.38348	0.03569																											1.65753	0.14018	0.14502	0.14424	0.14502	0.14547	0.14606	0.1465	0.14669	0.14659	0.1462	0.14552
0.38478	0.02558																											1.65936	0.14337	0.1452	0.14433	0.14494	0.14552	0.14608	0.14648	0.14666	0.14658	0.14621	0.14549
0.38609	0.01508																											1.66119	0.144	0.14535	0.14445	0.14496	0.14557	0.14608	0.14645	0.14663	0.14658	0.14622	0.14548
0.38739	0.00531																											1.66301	0.14438	0.14548	0.1446	0.14504	0.14562	0.14609	0.14642	0.1466	0.14657	0.14624	0.14552
0.38869	-0.00276																											1.66484	0.14471	0.14559	0.14477	0.14513	0.14568	0.14609	0.14639	0.14656	0.14655	0.14626	0.1456
0.38999	-0.00849																											1.66667	0.145	0.14568	0.14496	0.14525	0.14573	0.14609	0.14636	0.14651	0.14653	0.1463	0.14573
0.39129	-0.01159																											1.66849	0.14524	0.14575	0.14515	0.14538	0.14578	0.14609	0.14633	0.14647	0.1465	0.14633	0.14588
0.39259	-0.01215																											1.67032	0.14545	0.14581	0.14534	0.14551	0.14583	0.14609	0.1463	0.14642	0.14647	0.14637	0.14604
0.39389	-0.01051																											1.67215	0.14562	0.14586	0.14552	0.14565	0.14588	0.14609	0.14627	0.14638	0.14644	0.1464	0.1462
0.3952	-0.00716																											1.67397	0.14575	0.14589	0.14568	0.14577	0.14593	0.14609	0.14624	0.14634	0.14642	0.14643	0.14635
0.3965	-0.00261																											1.6758	0.14585	0.14592	0.14581	0.14587	0.14597	0.14609	0.14621	0.14631	0.14639	0.14645	0.14648
0.3978	0.00269																											1.67763	0.14593	0.14595	0.14592	0.14595	0.14601	0.14609	0.14619	0.14628	0.14637	0.14647	0.14657
0.3991	0.00842																											1.67945	0.14597	0.14597	0.14598	0.146	0.14604	0.1461	0.14617	0.14626	0.14636	0.14648	0.14662
0.4004	0.01431																											1.68128	0.146	0.14599	0.146	0.14602	0.14606	0.1461	0.14616	0.14625	0.14635	0.14648	0.14662
0.4017	0.02015																											1.68311	0.14603	0.14602	0.14602	0.14604	0.14608	0.14611	0.14615	0.14624	0.14635	0.14648	0.14662
0.403	0.02572																											1.68493	0.14606	0.14604	0.14604	0.14605	0.1461	0.14611	0.14615	0.14623	0.14634	0.14647	0.14661
0.4043	0.03077																											1.68676	0.14609	0.14607	0.14606	0.14607	0.14611	0.14612	0.14614	0.14622	0.14633	0.14647	0.14661
0.40561	0.03503																											1.68858	0.14612	0.14609	0.14608	0.14608	0.14611	0.14613	0.14615	0.14622	0.14633	0.14646	0.1466
0.40691	0.03823																											1.69041	0.14615	0.14612	0.1461	0.1461	0.14612	0.14613	0.14615	0.14622	0.14633	0.14645	0.1466
0.40821	0.04019																											1.69224	0.14617	0.14614	0.14612	0.14611	0.14613	0.14614	0.14616	0.14623	0.14632	0.14645	0.14659
0.40951	0.04085																											1.69406	0.1462	0.14616	0.14614	0.14613	0.14614	0.14615	0.14617	0.14623	0.14632	0.14644	0.14658
0.41081	0.04031																											1.69589	0.14622	0.14619	0.14616	0.14614	0.14615	0.14616	0.14619	0.14624	0.14633	0.14644	0.14657
0.41211	0.03879																											1.69772	0.14625	0.14621	0.14618	0.14616	0.14616	0.14618	0.1462	0.14625	0.14633	0.14643	0.14656
0.41341	0.03658																											1.69954	0.14626	0.14623	0.1462	0.14619	0.14618	0.14619	0.14622	0.14627	0.14634	0.14643	0.14655
0.41471	0.03399																											1.70137	0.14628	0.14625	0.14622	0.14621	0.14621	0.14621	0.14624	0.14628	0.14635	0.14643	0.14654
0.41602	0.03125																											1.7032	0.14629	0.14627	0.14625	0.14623	0.14623	0.14623	0.14626	0.1463	0.14636	0.14643	0.14653
0.41732	0.02851																											1.70502	0.14631	0.14629	0.14627	0.14626	0.14625	0.14626	0.14628	0.14632	0.14636	0.14643	0.14651
0.41862	0.02579																											1.70685	0.14632	0.1463	0.14629	0.14628	0.14628	0.14628	0.1463	0.14633	0.14637	0.14643	0.1465
0.41992	0.02304																											1.70868	0.14634	0.14632	0.14631	0.1463	0.1463	0.1463	0.14632	0.14635	0.14638	0.14643	0.14649
0.42122	0.02025																											1.7105	0.14635	0.14634	0.14633	0.14633	0.14633	0.14633	0.14635	0.14637	0.14639	0.14643	0.14647
0.42252	0.01743																											1.71233	0.14637	0.14636	0.14635	0.14635	0.14635	0.14635	0.14637	0.14638	0.1464	0.14643	0.14646
0.42382	0.01471																											1.71416	0.14638	0.14638	0.14638	0.14638	0.14638	0.14638	0.14639	0.1464	0.14641	0.14643	0.14645
0.42513	0.0123																											1.71598	0.1464	0.1464	0.1464	0.1464	0.1464	0.1464	0.14641	0.14642	0.14642	0.14643	0.14644
0.42643	0.01046																											1.71781	0.14641	0.14642	0.14642	0.14642	0.14643	0.14643	0.14643	0.14643	0.14643	0.14643	0.14642
0.42773	0.0094																											1.71963	0.14643	0.14644	0.14644	0.14645	0.14645	0.14645	0.14645	0.14645	0.14644	0.14643	0.14641
0.42903	0.00921																											1.72146	0.14644	0.14645	0.14646	0.14647	0.14647	0.14648	0.14647	0.14646	0.14645	0.14643	0.1464
0.43033	0.00982																											1.72329	0.14646	0.14647	0.14648	0.14649	0.1465	0.1465	0.14649	0.14648	0.14646	0.14643	0.14639
0.43163	0.01098																											1.72511	0.14647	0.14649	0.1465	0.14651	0.14652	0.14652	0.14651	0.1465	0.14647	0.14643	0.14638
0.43293	0.01232																											1.72694	0.14648	0.1465	0.14652	0.14653	0.14654	0.14654	0.14653	0.14651	0.14648	0.14643	0.14637
0.43423	0.01349																											1.72877	0.14649	0.14651	0.14653	0.14655	0.14656	0.14656	0.14655	0.14653	0.14649	0.14643	0.14636
0.43554	0.01422																											1.73059	0.1465	0.14653	0.14655	0.14657	0.14658	0.14658	0.14657	0.14654	0.1465	0.14644	0.14635
0.43684	0.01442																											1.73242	0.14651	0.14654	0.14657	0.14659	0.1466	0.1466	0.14659	0.14656	0.14651	0.14644	0.14635
0.43814	0.01427																											1.73425	0.14652	0.14656	0.14659	0.14661	0.14662	0.14662	0.14661	0.14658	0.14652	0.14645	0.14634
0.43944	0.01412																											1.73607	0.14653	0.14657	0.1466	0.14663	0.14664	0.14664	0.14663	0.14659	0.14654	0.14645	0.14634
0.44074	0.01446																											1.7379	0.14655	0.14659	0.14662	0.14665	0.14666	0.14666	0.14665	0.14661	0.14655	0.14646	0.14634
0.44204	0.01575																											1.73973	0.14656	0.1466	0.14664	0.14667	0.14669	0.14669	0.14667	0.14662	0.14656	0.14647	0.14634
0.44334	0.01829																											1.74155	0.14661	0.14666	0.1467	0.14673	0.14675	0.14675	0.14672	0.14668	0.14661	0.14651	0.14638
0.44464	0.02212																											1.74338	0.14676	0.14681	0.14685	0.14688	0.1469	0.1469	0.14688	0.14683	0.14676	0.14666	0.14651
0.44595	0.02698																											1.74521	0.14699	0.14703	0.14707	0.1471	0.14712	0.14712	0.1471	0.14705	0.14699	0.14688	0.14672
0.44725	0.03233																											1.74703	0.14727	0.14731	0.14735	0.14738	0.14739	0.14739	0.14737	0.14733	0.14727	0.14716	0.14698
0.44855	0.0375																											1.74886	0.14758	0.14762	0.14766	0.14768	0.1477	0.1477	0.14768	0.14764	0.14758	0.14748	0.14728
0.44985	0.04175																											1.75068	0.14791	0.14795	0.14798	0.148	0.14802	0.14802	0.148	0.14797	0.14791	0.14781	0.14759
0.45115	0.0445																											1.75251	0.14823	0.14827	0.14829	0.14832	0.14833	0.14833	0.14831	0.14828	0.14823	0.14813	0.14791
0.45245	0.0454																											1.75434	0.14853	0.14856	0.14858	0.1486	0.14861	0.14861	0.14859	0.14857	0.14851	0.14842	0.14821
0.45375	0.04439																											1.75616	0.14878	0.1488	0.14882	0.14884	0.14884	0.14884	0.14883	0.1488	0.14875	0.14866	0.14847
0.45506	0.04169																											1.75799	0.14896	0.14898	0.149	0.14901	0.14901	0.14901	0.14899	0.14896	0.14891	0.14883	0.14868
0.45636	0.03775																											1.75982	0.14905	0.14907	0.14909	0.14909	0.1491	0.14909	0.14906	0.14903	0.14898	0.1489	0.14881
0.45766	0.0331																											1.76164	0.14908	0.1491	0.14911	0.14912	0.14912	0.1491	0.14907	0.14903	0.14898	0.14891	0.14888
0.45896	0.02825																											1.76347	0.1491	0.14912	0.14913	0.14914	0.14913	0.14911	0.14908	0.14903	0.14897	0.14891	0.14896
0.46026	0.0236																											1.7653	0.14913	0.14914	0.14915	0.14915	0.14914	0.14912	0.14909	0.14903	0.14897	0.14891	0.14902
0.46156	0.01943																											1.76712	0.14914	0.14916	0.14917	0.14917	0.14915	0.14913	0.14909	0.14903	0.14897	0.1489	0.14908
0.46286	0.01581																											1.76895	0.14916	0.14917	0.14918	0.14918	0.14916	0.14913	0.14909	0.14903	0.14896	0.14889	0.14913
0.46416	0.01273																											1.77078	0.14917	0.14918	0.14919	0.14918	0.14916	0.14913	0.14909	0.14903	0.14896	0.14888	0.14917
0.46547	0.01013																											1.7726	0.14918	0.14919	0.14919	0.14918	0.14916	0.14913	0.14909	0.14903	0.14895	0.14887	0.14921
0.46677	0.00798																											1.77443	0.14919	0.14919	0.14919	0.14918	0.14916	0.14913	0.14908	0.14902	0.14895	0.14887	0.14923
0.46807	0.00629																											1.77626	0.14919	0.14919	0.14919	0.14918	0.14915	0.14912	0.14908	0.14902	0.14895	0.14886	0.14925
0.46937	0.00517																											1.77808	0.14919	0.14919	0.14918	0.14917	0.14915	0.14911	0.14907	0.14901	0.14894	0.14886	0.14925
0.47067	0.00479																											1.77991	0.14919	0.14918	0.14917	0.14916	0.14913	0.1491	0.14906	0.14901	0.14894	0.14887	0.14924
0.47197	0.00534																											1.78174	0.14918	0.14917	0.14916	0.14914	0.14912	0.14909	0.14905	0.149	0.14894	0.14887	0.14922
0.47327	0.00696																											1.78356	0.14917	0.14916	0.14915	0.14913	0.1491	0.14907	0.14903	0.14899	0.14894	0.14888	0.1492
0.47457	0.00969																											1.78539	0.14916	0.14915	0.14913	0.14911	0.14908	0.14905	0.14902	0.14898	0.14894	0.14889	0.14917
0.47588	0.01346																											1.78721	0.14916	0.14914	0.14912	0.14909	0.14906	0.14903	0.149	0.14897	0.14894	0.1489	0.14914
0.47718	0.01804																											1.78904	0.14915	0.14913	0.1491	0.14907	0.14904	0.14901	0.14898	0.14896	0.14893	0.1489	0.1491
0.47848	0.02312																											1.79087	0.14914	0.14911	0.14909	0.14905	0.14902	0.14899	0.14896	0.14895	0.14893	0.14891	0.14907
0.47978	0.02831																											1.79269	0.14913	0.1491	0.14907	0.14904	0.149	0.14897	0.14895	0.14894	0.14893	0.14892	0.14904
0.48108	0.0332																											1.79452	0.14913	0.14909	0.14906	0.14902	0.14899	0.14896	0.14894	0.14893	0.14893	0.14892	0.14901
0.48238	0.03745																											1.79635	0.14912	0.14908	0.14905	0.14901	0.14898	0.14895	0.14893	0.14893	0.14893	0.14893	0.149
0.48368	0.04076																											1.79817	0.14911	0.14908	0.14904	0.14901	0.14897	0.14895	0.14893	0.14893	0.14893	0.14894	0.14898
0.48498	0.04296																											1.8	0.14911	0.14907	0.14904	0.149	0.14897	0.14895	0.14894	0.14893	0.14894	0.14895	0.14898
0.48629	0.04392
0.48759	0.0436
0.48889	0.04196
0.49019	0.039
0.49149	0.03475
0.49279	0.02925
0.49409	0.02265
0.4954	0.01521
0.4967	0.00733
0.498	-0.000417341
0.4993	-0.00734
0.5006	-0.01268
0.5019	-0.01573
0.5032	-0.01592
0.5045	-0.01293
0.50581	-0.00674
0.50711	0.00232
0.50841	0.01362
0.50971	0.02629
0.51101	0.03935
0.51231	0.05177
0.51361	0.06262
0.51491	0.07116
0.51622	0.07685
0.51752	0.07942
0.51882	0.07883
0.52012	0.07527
0.52142	0.06915
0.52272	0.06105
0.52402	0.05164
0.52533	0.04172
0.52663	0.03205
0.52793	0.02335
0.52923	0.01616
0.53053	0.01082
0.53183	0.00737
0.53313	0.0056
0.53443	0.00506
0.53574	0.00519
0.53704	0.00538
0.53834	0.00517
0.53964	0.00428
0.54094	0.00271
0.54224	0.000691954
0.54354	-0.00135
0.54484	-0.00293
0.54615	-0.00365
0.54745	-0.00327
0.54875	-0.0018
0.55005	0.000512262
0.55135	0.00322
0.55265	0.00583
0.55395	0.00787
0.55526	0.00909
0.55656	0.00944
0.55786	0.00918
0.55916	0.00877
0.56046	0.0088
0.56176	0.00983
0.56306	0.01228
0.56436	0.01631
0.56567	0.02177
0.56697	0.02819
0.56827	0.03486
0.56957	0.04095
0.57087	0.04564
0.57217	0.04827
0.57347	0.04844
0.57477	0.04608
0.57608	0.04143
0.57738	0.03506
0.57868	0.02768
0.57998	0.02008
0.58128	0.01299
0.58258	0.00695
0.58388	0.00231
0.58519	-0.000858413
0.58649	-0.00269
0.58779	-0.00347
0.58909	-0.00356
0.59039	-0.00331
0.59169	-0.00299
0.59299	-0.00276
0.59429	-0.00266
0.5956	-0.00264
0.5969	-0.00257
0.5982	-0.00233
0.5995	-0.00182
0.6008	-0.00098962
0.6021	0.000157738
0.6034	0.00158
0.6047	0.0032
0.60601	0.00497
0.60731	0.00687
0.60861	0.00891
0.60991	0.01113
0.61121	0.01362
0.61251	0.01645
0.61381	0.01964
0.61512	0.02315
0.61642	0.02684
0.61772	0.03047
0.61902	0.0337
0.62032	0.03617
0.62162	0.03748
0.62292	0.03735
0.62422	0.03559
0.62553	0.03223
0.62683	0.0275
0.62813	0.0218
0.62943	0.01569
0.63073	0.00978
0.63203	0.00465
0.63333	0.000727376
0.63463	-0.00172
0.63594	-0.00266
0.63724	-0.00224
0.63854	-0.000755407
0.63984	0.00144
0.64114	0.00403
0.64244	0.00676
0.64374	0.00949
0.64505	0.01217
0.64635	0.01481
0.64765	0.01741
0.64895	0.01992
0.65025	0.02221
0.65155	0.02409
0.65285	0.0253
0.65415	0.02561
0.65546	0.02486
0.65676	0.023
0.65806	0.02008
0.65936	0.01628
0.66066	0.01183
0.66196	0.00698
0.66326	0.00198
0.66456	-0.00299
0.66587	-0.00781
0.66717	-0.01241
0.66847	-0.01671
0.66977	-0.02069
0.67107	-0.0243
0.67237	-0.02749
0.67367	-0.03023
0.67497	-0.03256
0.67628	-0.03455
0.67758	-0.03632
0.67888	-0.038
0.68018	-0.03971
0.68148	-0.04147
0.68278	-0.04319
0.68408	-0.04464
0.68539	-0.04546
0.68669	-0.04519
0.68799	-0.04338
0.68929	-0.03967
0.69059	-0.03383
0.69189	-0.02589
0.69319	-0.01615
0.69449	-0.00512
0.6958	0.00644
0.6971	0.01769
0.6984	0.02772
0.6997	0.03575
0.701	0.04115
0.7023	0.04358
0.7036	0.04298
0.7049	0.03962
0.70621	0.03406
0.70751	0.02709
0.70881	0.0196
0.71011	0.01251
0.71141	0.00662
0.71271	0.00254
0.71401	0.000562656
0.71532	0.000697163
0.71662	0.00263
0.71792	0.00578
0.71922	0.00942
0.72052	0.01277
0.72182	0.01508
0.72312	0.01576
0.72442	0.01447
0.72573	0.01114
0.72703	0.00596
0.72833	-0.000614548
0.72963	-0.00795
0.73093	-0.01534
0.73223	-0.02208
0.73353	-0.0276
0.73483	-0.03149
0.73614	-0.03362
0.73744	-0.03407
0.73874	-0.03315
0.74004	-0.03128
0.74134	-0.02892
0.74264	-0.02644
0.74394	-0.02409
0.74525	-0.02191
0.74655	-0.01977
0.74785	-0.01742
0.74915	-0.01455
0.75045	-0.0109
0.75175	-0.00633
0.75305	-0.000857772
0.75435	0.00532
0.75566	0.0119
0.75696	0.0185
0.75826	0.02474
0.75956	0.03029
0.76086	0.0349
0.76216	0.03842
0.76346	0.04072
0.76476	0.04173
0.76607	0.04138
0.76737	0.0396
0.76867	0.03638
0.76997	0.03177
0.77127	0.02591
0.77257	0.01909
0.77387	0.01168
0.77518	0.00415
0.77648	-0.00305
0.77778	-0.00949
0.77908	-0.0149
0.78038	-0.0191
0.78168	-0.0221
0.78298	-0.02399
0.78428	-0.02494
0.78559	-0.02511
0.78689	-0.02466
0.78819	-0.02372
0.78949	-0.02238
0.79079	-0.02072
0.79209	-0.01887
0.79339	-0.01697
0.79469	-0.01522
0.796	-0.01379
0.7973	-0.01287
0.7986	-0.01255
0.7999	-0.01286
0.8012	-0.01372
0.8025	-0.01493
0.8038	-0.01622
0.80511	-0.0173
0.80641	-0.01785
0.80771	-0.01759
0.80901	-0.01634
0.81031	-0.014
0.81161	-0.01065
0.81291	-0.00647
0.81421	-0.00182
0.81552	0.00285
0.81682	0.00706
0.81812	0.01038
0.81942	0.01249
0.82072	0.01328
0.82202	0.01291
0.82332	0.01172
0.82462	0.01025
0.82593	0.00904
0.82723	0.00858
0.82853	0.00917
0.82983	0.01085
0.83113	0.01342
0.83243	0.01651
0.83373	0.01968
0.83504	0.02256
0.83634	0.02494
0.83764	0.02679
0.83894	0.02826
0.84024	0.02957
0.84154	0.03096
0.84284	0.03254
0.84414	0.03429
0.84545	0.03608
0.84675	0.03769
0.84805	0.03898
0.84935	0.03988
0.85065	0.0405
0.85195	0.04104
0.85325	0.04172
0.85455	0.04268
0.85586	0.04387
0.85716	0.04499
0.85846	0.04559
0.85976	0.04514
0.86106	0.04318
0.86236	0.03953
0.86366	0.03435
0.86496	0.02816
0.86627	0.02174
0.86757	0.016
0.86887	0.01173
0.87017	0.00948
0.87147	0.00942
0.87277	0.0114
0.87407	0.01494
0.87538	0.01946
0.87668	0.02435
0.87798	0.02913
0.87928	0.03348
0.88058	0.03721
0.88188	0.04025
0.88318	0.04255
0.88448	0.04407
0.88579	0.04473
0.88709	0.04451
0.88839	0.04341
0.88969	0.04158
0.89099	0.03922
0.89229	0.03663
0.89359	0.03408
0.89489	0.03177
0.8962	0.02978
0.8975	0.02808
0.8988	0.02656
0.9001	0.02515
0.9014	0.02382
0.9027	0.02269
0.904	0.0219
0.90531	0.02162
0.90661	0.02188
0.90791	0.02249
0.90921	0.02305
0.91051	0.02299
0.91181	0.02173
0.91311	0.01885
0.91441	0.01425
0.91572	0.00821
0.91702	0.00138
0.91832	-0.00539
0.91962	-0.01127
0.92092	-0.01564
0.92222	-0.0183
0.92352	-0.01943
0.92482	-0.01954
0.92613	-0.01925
0.92743	-0.01905
0.92873	-0.0192
0.93003	-0.01959
0.93133	-0.01986
0.93263	-0.01959
0.93393	-0.01843
0.93524	-0.01634
0.93654	-0.01355
0.93784	-0.01057
0.93914	-0.00794
0.94044	-0.00605
0.94174	-0.00499
0.94304	-0.0045
0.94434	-0.00409
0.94565	-0.00317
0.94695	-0.00135
0.94825	0.00144
0.94955	0.00492
0.95085	0.00853
0.95215	0.01169
0.95345	0.01397
0.95475	0.01534
0.95606	0.0161
0.95736	0.01682
0.95866	0.01804
0.95996	0.02002
0.96126	0.02258
0.96256	0.02508
0.96386	0.02665
0.96517	0.02647
0.96647	0.02414
0.96777	0.01989
0.96907	0.01462
0.97037	0.00959
0.97167	0.0061
0.97297	0.00497
0.97427	0.00631
0.97558	0.00938
0.97688	0.01285
0.97818	0.01526
0.97948	0.01555
0.98078	0.01344
0.98208	0.00954
0.98338	0.00522
0.98468	0.00204
0.98599	0.00122
0.98729	0.00317
0.98859	0.0073
0.98989	0.01221
0.99119	0.01624
0.99249	0.0181
0.99379	0.01742
0.9951	0.01492
0.9964	0.01225
0.9977	0.01134
0.999	0.01367
1.0003	0.01966
1.0016	0.02837
1.0029	0.03781
1.0042	0.04562
1.00551	0.04997
1.00681	0.05035
1.00811	0.04787
1.00941	0.04497
1.01071	0.04454
1.01201	0.04884
1.01331	0.05848
1.01461	0.07201
1.01592	0.0863
1.01722	0.09756
1.01852	0.1028
1.01982	0.10114
1.02112	0.09437
1.02242	0.08658
1.02372	0.08278
1.02503	0.08701
1.02633	0.10048
1.02763	0.12067
1.02893	0.14167
1.03023	0.15596
1.03153	0.15703
1.03283	0.14213
1.03413	0.11395
1.03544	0.08054
1.03674	0.05316
1.03804	0.04266
1.03934	0.05531
1.04064	0.08971
1.04194	0.13604
1.04324	0.17833
1.04454	0.19958
1.04585	0.18845
1.04715	0.14548
1.04845	0.08673
1.04975	0.04318
1.05105	0.05534
1.05235	0.16391
1.05365	0.39875
1.05495	0.76913
1.05626	1.25824
1.05756	1.82398
1.05886	2.40659
1.06016	2.94146
1.06146	3.37433
1.06276	3.67479
1.06406	3.84444
1.06537	3.91736
1.06667	3.95227
1.06797	4.0183
1.06927	4.17784
1.07057	4.47089
1.07187	4.905
1.07317	5.45337
1.07447	6.06167
1.07578	6.66166
1.07708	7.18798
1.07838	7.59377
1.07968	7.86103
1.08098	8.00342
1.08228	8.06084
1.08358	8.08789
1.08488	8.13929
1.08619	8.25634
1.08749	8.45786
1.08879	8.73753
1.09009	9.06789
1.09139	9.4093
1.09269	9.72106
1.09399	9.97152
1.0953	10.1446
1.0966	10.2414
1.0979	10.2772
1.0992	10.275
1.1005	10.2583
1.1018	10.2448
1.1031	10.2434
1.1044	10.2538
1.10571	10.2695
1.10701	10.2821
1.10831	10.2856
1.10961	10.2787
1.11091	10.2655
1.11221	10.2538
1.11351	10.252
1.11481	10.266
1.11612	10.297
1.11742	10.3412
1.11872	10.3909
1.12002	10.4369
1.12132	10.4715
1.12262	10.4908
1.12392	10.495
1.12523	10.4888
1.12653	10.4789
1.12783	10.4722
1.12913	10.4735
1.13043	10.4845
1.13173	10.5038
1.13303	10.5274
1.13433	10.551
1.13564	10.5709
1.13694	10.5854
1.13824	10.595
1.13954	10.6018
1.14084	10.6086
1.14214	10.6177
1.14344	10.6302
1.14474	10.6456
1.14605	10.6623
1.14735	10.6784
1.14865	10.6921
1.14995	10.7028
1.15125	10.7109
1.15255	10.7177
1.15385	10.7245
1.15516	10.7324
1.15646	10.7418
1.15776	10.7519
1.15906	10.7617
1.16036	10.7697
1.16166	10.775
1.16296	10.7776
1.16426	10.7779
1.16557	10.7769
1.16687	10.7755
1.16817	10.7742
1.16947	10.7724
1.17077	10.7691
1.17207	10.7629
1.17337	10.7525
1.17467	10.7373
1.17598	10.7179
1.17728	10.6957
1.17858	10.673
1.17988	10.6521
1.18118	10.6351
1.18248	10.623
1.18378	10.6159
1.18509	10.6131
1.18639	10.6131
1.18769	10.6147
1.18899	10.6166
1.19029	10.6185
1.19159	10.6204
1.19289	10.6227
1.19419	10.6259
1.1955	10.6302
1.1968	10.6355
1.1981	10.6414
1.1994	10.6474
1.2007	10.6531
1.202	10.6583
1.2033	10.6633
1.2046	10.6685
1.20591	10.6744
1.20721	10.6815
1.20851	10.6898
1.20981	10.6989
1.21111	10.7081
1.21241	10.7167
1.21371	10.7239
1.21502	10.7294
1.21632	10.7329
1.21762	10.7349
1.21892	10.7356
1.22022	10.7354
1.22152	10.7343
1.22282	10.7325
1.22412	10.7297
1.22543	10.7258
1.22673	10.7208
1.22803	10.7151
1.22933	10.7092
1.23063	10.7041
1.23193	10.7004
1.23323	10.6987
1.23453	10.6994
1.23584	10.7021
1.23714	10.7064
1.23844	10.7116
1.23974	10.7169
1.24104	10.722
1.24234	10.7267
1.24364	10.7309
1.24494	10.7348
1.24625	10.7387
1.24755	10.7425
1.24885	10.7461
1.25015	10.7492
1.25145	10.7514
1.25275	10.7526
1.25405	10.7526
1.25536	10.7517
1.25666	10.7503
1.25796	10.7489
1.25926	10.748
1.26056	10.7479
1.26186	10.7487
1.26316	10.7502
1.26446	10.7522
1.26577	10.7543
1.26707	10.7562
1.26837	10.7577
1.26967	10.7587
1.27097	10.7593
1.27227	10.7593
1.27357	10.7588
1.27487	10.7577
1.27618	10.7559
1.27748	10.7534
1.27878	10.7502
1.28008	10.7466
1.28138	10.7428
1.28268	10.7392
1.28398	10.7361
1.28529	10.7339
1.28659	10.7325
1.28789	10.7319
1.28919	10.7319
1.29049	10.7324
1.29179	10.7331
1.29309	10.7339
1.29439	10.7349
1.2957	10.7361
1.297	10.7377
1.2983	10.7396
1.2996	10.742
1.3009	10.7446
1.3022	10.7474
1.3035	10.7505
1.3048	10.7539
1.30611	10.7576
1.30741	10.7619
1.30871	10.7668
1.31001	10.7721
1.31131	10.7773
1.31261	10.782
1.31391	10.7853
1.31522	10.7867
1.31652	10.7857
1.31782	10.7822
1.31912	10.7767
1.32042	10.7699
1.32172	10.7629
1.32302	10.7568
1.32432	10.7524
1.32563	10.7502
1.32693	10.7503
1.32823	10.7523
1.32953	10.7557
1.33083	10.7599
1.33213	10.7644
1.33343	10.7687
1.33473	10.7728
1.33604	10.7767
1.33734	10.7805
1.33864	10.7841
1.33994	10.7874
1.34124	10.7903
1.34254	10.7924
1.34384	10.7934
1.34515	10.7931
1.34645	10.7916
1.34775	10.789
1.34905	10.7856
1.35035	10.7818
1.35165	10.7781
1.35295	10.7747
1.35425	10.7717
1.35556	10.7693
1.35686	10.7674
1.35816	10.7661
1.35946	10.7653
1.36076	10.765
1.36206	10.7652
1.36336	10.7659
1.36466	10.767
1.36597	10.7683
1.36727	10.7697
1.36857	10.7709
1.36987	10.7718
1.37117	10.7725
1.37247	10.773
1.37377	10.7735
1.37508	10.774
1.37638	10.7747
1.37768	10.7758
1.37898	10.7769
1.38028	10.7782
1.38158	10.7794
1.38288	10.7804
1.38418	10.7812
1.38549	10.7819
1.38679	10.7826
1.38809	10.7833
1.38939	10.7842
1.39069	10.7852
1.39199	10.786
1.39329	10.7866
1.39459	10.7865
1.3959	10.7858
1.3972	10.7843
1.3985	10.7823
1.3998	10.7799
1.4011	10.7777
1.4024	10.7757
1.4037	10.7742
1.40501	10.7733
1.40631	10.7727
1.40761	10.7724
1.40891	10.7722
1.41021	10.7718
1.41151	10.7713
1.41281	10.7706
1.41411	10.7698
1.41542	10.769
1.41672	10.7684
1.41802	10.7679
1.41932	10.7676
1.42062	10.7674
1.42192	10.7672
1.42322	10.7672
1.42452	10.7675
1.42583	10.7681
1.42713	10.7692
1.42843	10.7709
1.42973	10.7733
1.43103	10.7762
1.43233	10.7796
1.43363	10.7831
1.43493	10.7866
1.43624	10.7901
1.43754	10.7934
1.43884	10.7966
1.44014	10.7998
1.44144	10.8029
1.44274	10.806
1.44404	10.8089
1.44535	10.8115
1.44665	10.8134
1.44795	10.8147
1.44925	10.8154
1.45055	10.8157
1.45185	10.8158
1.45315	10.8161
1.45445	10.817
1.45576	10.8185
1.45706	10.8209
1.45836	10.824
1.45966	10.8275
1.46096	10.8311
1.46226	10.8344
1.46356	10.8374
1.46486	10.8397
1.46617	10.8413
1.46747	10.8422
1.46877	10.8422
1.47007	10.8413
1.47137	10.8394
1.47267	10.8364
1.47397	10.8322
1.47528	10.8268
1.47658	10.8207
1.47788	10.8141
1.47918	10.8075
1.48048	10.8014
1.48178	10.7962
1.48308	10.792
1.48438	10.7891
1.48569	10.7872
1.48699	10.7859
1.48829	10.7848
1.48959	10.7837
1.49089	10.7822
1.49219	10.7803
1.49349	10.7778
1.49479	10.7752
1.4961	10.7725
1.4974	10.7702
1.4987	10.7686
1.5	10.7681

## Sheet: Supplementary Fig. 24
Figure 24
Pd10Te3					PdTe					PdTe2
Horizontal		Vertical			Horizontal		Vertical			Horizontal		Vertical
T	μ0H	T	μ0H		T	μ0H	T	μ0H		T	μ0H	T	μ0H
1.6635	0	1.6528	0		4.50023	0	4.446	0		1.093	0	1.09389	0
1.6482	53	1.6137	15		4.29594	1000	4.1088	200		1.0495	50	1.011	100
1.6183	105	1.5654	28		3.99097	2000	3.78188	400		0.98304	100	0.88729	140
1.5832	153	1.5275	35		3.67652	3000	3.48693	600		0.89192	150	0.76968	200
1.5734	203	1.5173	45		3.29421	4000	3.19198	800		0.82039	200	0.66284	260
1.5623	242	1.4674	52		2.89877	5000	2.9354	1000		0.77229	300	0.58044	300
1.5412	295	1.4426	66		2.46831	6000	2.68761	1200		0.70148	400	0.52029	340
1.5283	392	1.3885	75		1.98313	7000	2.48698	1400		0.59998	500	0.45306	380
1.5021	448						2.32791	1600		0.53883	600	0.41663	400
1.4823	498						2.2184	1800		0.48349	700	0.37824	420
							2.1001	2000		0.46005	800	0.28802	460
										0.38923	900
